# Supplementary material for: Sulfur-cycling chemolithoautotrophic microbial community dominates a cold, anoxic, hypersaline Arctic spring
Source: Microbiome. 2023 Sep 11;11:203. doi: 10.1186/s40168-023-01628-5 (PMC10494364; doi:10.1186/s40168-023-01628-5)
Supplement: Supplementary file 2 — Additional file 1: Figure S1.a. Photograph of GH-4 primary outlet and downstream channels (July 2019). A fine layer of gypsum coats the area around the springs. b. Location of the Gypsum Hill springs on Axel Heiberg Island, Nunavut, Canada (indicated with red dot). Map generated in QGIS with the Natural Earth dataset. c. Photograph of the Gypsum Hill springs area in which GH-4 is located. Photos: E. Magnuson. Figure S2. Phylogenetic tree of DsrAB sequences. Figure S3. Phylogenetic tree of DsrA sequences. Figure S4. Phylogenetic tree of DsrB sequences. Figure S5. Phylogenetic trees of DsrA and DsrB sequences. Figure S6. Relative abundance of reads in the metagenome and metatranscriptome classified by Kaiju using the NCBI non-redundant database (nr_euk). Relative abundance was averaged between replicates for both the metagenome and metatranscriptome. Figure S7. Level of taxonomic novelty of ASVs (2,885 ASVs in total). Figure S8. Spearman’s rank correlation of the top 50 most abundant taxa in the subset of thirteen 16S rRNA gene sequencing data sets with environmental parameters. Metadata for this plot is located in Table S4. Figure S9. NMDS plot with Bray Curtis dissimilarity matrix for 16S rRNA gene amplicon sequences from GH and comparable environments. Metadata for this plot is located in Table S4. Table S1. Physical and chemical parameters in GH-4. Table S2. Sequencing library statistics. Table S3. Metagenome co-assembly statistics. Table S4. Metadata for amplicon metagenome libraries used in beta diversity analysis. Table S5. Taxonomic count table used for beta diversity analysis. Table S6. List of contigs in each MAG. Table S7. MAG supplemental information. Table S8. Taxonomic classification of genes of interest with mapped transcripts. Table S9. Gene content of MAGs. Table S10. Relative expression of genes of interest in MAGs. Table S11. Total tpm per genome feature product ID. Table S12. Gene counts and relative expression of genes of interest in the metagenom [file 40168_2023_1628_MOESM1_ESM.zip › Magnuson2023_TablesS1_S4-S8.xlsx]

## Sheet: README
Supplementary tables for "Sulfur-cycling chemolithoautotrophic microbial community dominates a cold, anoxic, hypersaline Arctic spring", Magnuson, E., Altshuler, I., Freyria, N.J., Leveille, R.J., Whyte, L.G.
Tables S2 and S3 are located in the supplementary Microsoft Word file accompanying this manuscript.
Table	Description
S1	Physical and chemical parameters in GH-4
S4	Metadata for amplicon metagenome libraries used in beta diversity analysis
S5	Taxonomic count table used for beta diversity analysis
S6	List of contigs in each MAG
S7	MAG supplemental information
S8	Taxonomic classification of genes of interest with mapped transcripts

## Sheet: Table S1
Table S1. Physical and chemical parameters in GH-4. N.m. indicates values not measured.
	July 2019 (this study)	August 2021 (this study)	July 2022 (this study)	Perreault et al. (2007) (a)
Temperature (ºC) (water)	6.9	7	7.2	6.9
pH (water)	8.24	8.15	7.56	7.43
Oxidation-reduction potential (mV) (water)	n.m.	-314	-689.3	-287
Salinity (%) (water)	6.899	6.681	6.732	7.5
Total dissolved solids (g/L) (water)	n.m.	61.89	62.2	60.6
Sulfide (ppm) (water)	8.42	10.49	n.m.	50 (visual assay)
O2 (ppm) (water- unspecified depth)				0.2
O2 (ppm) (3 cm below water surface)	0.43	0.3997	n.m.	n.m.
O2 (ppm) (right above sediment)	0.28	0.4152	n.m.	n.m.
O2 (ppm) (sediment- 1 cm below sediment surface)	0	0.055	0.05688	n.m.
Ammonia (ppm) (water)	15.72	27.495	21.6	n.m.
Ferrous iron (ppm) (water)	0	n.m.	n.m.	n.m.
Total iron (ppm) (water)	0	BDL	0	n.m.
Sulfate (ppm) (water)	1354	2424.5	2772	n.m.
Sulfite (ppm) (water)	5.4	n.m.	13.5	n.m.
Nitrite (ppm) (water)	BDL	BDL	0.13	n.m.
Nitrate (ppm) (water)	0	0.343	0.443	n.m.
Phosphate (ppm) (water)	0	15.11	4.38	n.m.
Total organic carbon (water) (mg/L)	n.m.	n.m.	3.00467	n.m.
Total carbon (water) (mg/L)	n.m.	n.m.	14.1	n.m.
Inorganic carbon (water) (mg/L)	n.m.	n.m.	11.095	n.m.
Total nitrogen (water) (mg/L)	n.m.	n.m.	4.457	n.m.
Ca2+ (g/kg) (sediment)	n.m.	n.m.	n.m.	16
Total Fe (g/kg) (sediment)	n.m.	n.m.	n.m.	16
Na+ (g/kg) (sediment)	n.m.	n.m.	n.m.	5.4
Cl- (g/kg) (sediment)	n.m.	n.m.	n.m.	6.6
SO4(2-) (g/kg) (sediment)	n.m.	n.m.	n.m.	1.9
Kjeldahl nitrogen (mg/kg) (sediment)	n.m.	n.m.	n.m.	210
Total organic carbon (mg/kg) (sediment)	n.m.	n.m.	n.m.	3700
Total inorganic carbon (mg/kg) (sediment)	n.m.	n.m.	n.m.	3900
(a) Perreault NN, Andersen DT, Pollard WH, Greer CW, Whyte LG. Characterization of the prokaryotic diversity in cold saline perennial springs of the Canadian high Arctic. Appl Environ Microbiol. 2007;73(5):1532-43.

## Sheet: Table S4
Table S4. Metadata for amplicon metagenome libraries used in beta diversity analysis. N.m. indicates metadata not measured or reported.
Sample ID	Sample description	Category	Temperature (°C)	Salinity (%)	Sulfide (mM)	Sulfate (mM)	Oxygen (mg/L)	pH	Read counts/pairs	Data accession (NCBI)	Sequencing technology	Notes	Reference
TV1	sulfidic spring	sulfidic_spring	11.7	1.6	0.6	n.m.	0.05	8.35	24606	SRR866654	454	Sulfate estimated as 0.6 mM for CCA analysis based on sulfide value	Headd B, Engel AS. Biogeographic congruency among bacterial communities from terrestrial sulfidic springs. Front Microbiol. 2014;5:473.
CBIW_17 cryopeg	cryopeg brine	polar_brine	-6	14	n.m.	n.m.	n.m.	6.6	251415	SRR9003059	Illumina		Cooper ZS, Rapp JZ, Carpenter SD, Iwahana G, Eicken H, Deming JW. Distinctive microbial communities in subzero hypersaline brines from Arctic coastal sea ice and rarely sampled cryopegs. FEMS Microbiol Ecol. 2019;95(12).
CP_middle	Colour Peak	saline_spring	4.8	15.6	2.9	24	0.2	6.9	76795	SRR9911876	Ion Torrent	Metadata from Perreault et al. (2007) (a)	Macey MC, Fox-Powell M, Ramkissoon NK, Stephens BP, Barton T, Schwenzer SP, et al. The identification of sulfide oxidation as a potential metabolism driving primary production on late Noachian Mars. Sci Rep. 2020;10(1):10941.
BaC	hydrothermal field chimney	hydrothermal_vent	n.m.	25	n.m.	n.m.	n.m.	7.8	430542	SRR9822627	Illumina	Temperature estimated as 100C for CCA analysis based on average values for similar vent fields (Lost City) as cited in the reference (Lecoeuvre et al. (2021))	Lecoeuvre A, Menez B, Cannat M, Chavagnac V, Gerard E. Microbial ecology of the newly discovered serpentinite-hosted Old City hydrothermal field (southwest Indian ridge). ISME J. 2021;15(3):818-32.
CAGE 16-5 1036 GC 20-35 cmbsf	arctic marine sediment	marine_sediment	n.m.	n.m.	0	25	n.m.	n.m.	26716	SRR8916362	Illumina	Temperature estimated as 4C for CCA analysis based on enrichment incubation temperatures reported in Klasek et al. (2019); salinity estimated as 3.5% for CCA analysis based on typical seawater salinity (as reported by National Oceanic and Atmosphere Administration, retrieved from https://www.noaa.gov/jetstream/ocean/sea-water July 2, 2021)	Klasek S, Torres ME, Bartlett DH, Tyler M, Hong WL, Colwell F. Microbial communities from Arctic marine sediments respond slowly to methane addition during ex situ enrichments. Environ Microbiol. 2020;22(5):1829-46.
Richfield Springs	sulfidic spring	sulfidic_spring	7.5	0.1137	0.14	n.m.	0.47	7.07	20508	SRR866659	454	Sulfate estimated as 0.14 mM for CCA analysis based on sulfide value	Headd B, Engel AS. Biogeographic congruency among bacterial communities from terrestrial sulfidic springs. Front Microbiol. 2014;5:473.
16S_GH.out.PCI	Gypsum Hill GH4	saline_spring	7.1	7.5	0.13	40.3	0.001	7.63	12208	SRR8381681	Illumina	Salinity from Perreault et al. (2007) (a)	Colangelo-Lillis J, Pelikan C, Herbold CW, Altshuler I, Loy A, Whyte LG, et al. Diversity decoupled from sulfur isotope fractionation in a sulfate-reducing microbial community. Geobiology. 2019;17(6):660-75.
Station AB, subcore 2, 3-4 cmbsf	arctic marine sediment	marine_sediment	0	n.m.	n.m.	n.m.	n.m.	n.m.	242705	SRR7969019	Illumina	Salinity estimated as 3.5% for CCA analysis based on typical seawater salinity (as reported by National Oceanic and Atmosphere Administration, retrieved from https://www.noaa.gov/jetstream/ocean/sea-water July 2, 2021)	Buongiorno J, Herbert LC, Wehrmann LM, Michaud AB, Laufer K, Røy H, et al. Complex Microbial Communities Drive Iron and Sulfur Cycling in Arctic Fjord Sediments. Appl Environ Microbiol. 2019;85(14).
core c2 18 m below sf	arctic sub-marine sediment	marine_sediment	-1.2	n.m.	n.m.	13	n.m.	n.m.	76219	SRR7908005	Illumina	Bacterial and archaeal libraries sequenced separately, only bacterial library used in this analysis; salinity estimated as 3.5% for CCA analysis based on typical seawater salinity (as reported by National Oceanic and Atmosphere Administration, retrieved from https://www.noaa.gov/jetstream/ocean/sea-water July 2, 2021)	Winkel M, Mitzscherling J, Overduin PP, Horn F, Winterfeld M, Rijkers R, et al. Anaerobic methanotrophic communities thrive in deep submarine permafrost. Sci Rep. 2018;8(1):1291.
MUC-6 Orca South 0-5 cm	deep hypersaline anoxic basin	DHAB	5	26.7	0	42	0	6.5	18519	SRR6942442	Illumina		Nigro LM, Elling FJ, Hinrichs KU, Joye SB, Teske A. Microbial ecology and biogeochemistry of hypersaline sediments in Orca Basin. PLoS One. 2020;15(4):e0231676.
TF5	Antarctic brine pools	polar_brine	n.m.	7.5	n.m.	110	n.m.	7.22	24061	SRR6792325	Ion Torrent	Sulfate measurement from Borruso et al. (2018) (b); Temperature estimated as -4C for CCA analysis based on approximate temperatures for Antarctic brines noted in Papale et al. (2019)	Papale M, Lo Giudice A, Conte A, Rizzo C, Rappazzo AC, Maimone G, et al. Microbial Assemblages in Pressurized Antarctic Brine Pockets (Tarn Flat, Northern Victoria Land): A Hotspot of Biodiversity and Activity. Microorganisms. 2019;7(9).
BC1_B	Antarctic hypersaline lake brine	polar_brine	-16.5	6.3	n.m.	17.7	n.m.	6.52	25842	SRR6792278	Ion Torrent	Sulfate measurement from Sannino et al. 2020 (c)	Lo Giudice A, Conte A, Papale M, Rizzo C, Azzaro M, Guglielmin M. Prokaryotic Diversity and Metabolically Active Communities in Brines from Two Perennially Ice-Covered Antarctic Lakes. Astrobiology. 2021;21(5):551-65.
EMB_14	Antarctic iron-rich hypersaline subglacial brine (Blood Falls)	polar_brine	-5	10.4	n.m.	56.2	0	6.2	15878	SRR6667805	Illumina		Campen R, Kowalski J, Lyons WB, Tulaczyk S, Dachwald B, Pettit E, et al. Microbial diversity of an Antarctic subglacial community and high-resolution replicate sampling inform hydrological connectivity in a polar desert. Environ Microbiol. 2019;21(7):2290-306.
T-1	deep hypersaline anoxic basin	DHAB	14	28.8	2.1	53	0	n.m.	21159	SRR15047724	454	Metadata from Filker et al. (2013) (d)	Mapelli F, Barbato M, Chouaia B, Riva V, Daffonchio D, Borin S. Bacterial community structure and diversity along the halocline of Tyro deep-sea hypersaline anoxic basin. Annals of Microbiology. 2022;72(1).
stn0	arctic cold seep	marine_sediment	0	3.5	n.m.	n.m.	n.m.	n.m.	37920	SRR11785951	Illumina		Cramm MA, Neves BM, Manning CCM, Oldenburg TBP, Archambault P, Chakraborty A, et al. Characterization of marine microbial communities around an Arctic seabed hydrocarbon seep at Scott Inlet, Baffin Bay. Sci Total Environ. 2021;762:143961.
JL94DB	hydrothermal vent- low temp	hydrothermal_vent	13.3	n.m.	n.m.	n.m.	n.m.	n.m.	19594	KAHM00000000.1	Illumina	Salinity estimated as 3.5% for CCA analysis based on typical seawater salinity (as reported by National Oceanic and Atmosphere Administration, retrieved from https://www.noaa.gov/jetstream/ocean/sea-water July 2, 2021)	Ding J, Zhang Y, Wang H, Jian H, Leng H, Xiao X. Microbial Community Structure of Deep-sea Hydrothermal Vents on the Ultraslow Spreading Southwest Indian Ridge. Front Microbiol. 2017;8:1012.
JL95B	hydrothermal vent- high temp	hydrothermal_vent	379	4	6.9	n.m.	14.3	3.42	14992	KAHM00000000.1	Illumina	Sulfide from Tao et al. (2020); sulfate estimated as 14.69 mM for CCA analysis based on values for a nearby similar black sulfide hydrothermal vent as reported in Cao et al (2014)	Ding J, Zhang Y, Wang H, Jian H, Leng H, Xiao X. Microbial Community Structure of Deep-sea Hydrothermal Vents on the Ultraslow Spreading Southwest Indian Ridge. Front Microbiol. 2017;8:1012.
quadrant 1	Zodletone spring	sulfidic_spring	22	1.17	8	0.06	0	7	77356	N/A: "Zodletone"	454	Reads downloaded from publication metadata	Youssef NH, Rinke C, Stepanauskas R, Farag I, Woyke T, Elshahed MS. Insights into the metabolism, lifestyle and putative evolutionary history of the novel archaeal phylum 'Diapherotrites'. ISME J. 2015;9(2):447-60.
GH34	Gypsum HIll GH4	Gypsum Hill (GH), this study	7	6.8	0.28	22.7	0.04	7	170529	SRR22891351	Illumina		This study
GH35	Gypsum HIll GH4	Gypsum Hill (GH), this study	7	6.8	0.28	22.7	0.04	7	130640	SRR22891350	Illumina		This study
GH36	Gypsum HIll GH4	Gypsum Hill (GH), this study	7	6.8	0.28	22.7	0.04	7	202598	SRR22891349	Illumina		This study
1766 CT3 S1	Guaymas basin hydrothermal vent sediment 0-4 cbsf	hydrothermal_vent	5	n.m.	0	25	n.m.	n.m.	4379	SRR6053552	454	Salinity estimated as 3.5% for CCA analysis based on typical seawater salinity (as reported by National Oceanic and Atmosphere Administration, retrieved from https://www.noaa.gov/jetstream/ocean/sea-water July 2, 2021)	Cruaud P, Vigneron A, Pignet P, Caprais J-C, Lesongeur F, Toffin L, et al. Comparative Study of Guaymas Basin Microbiomes: Cold Seeps vs. Hydrothermal Vents Sediments. Frontiers in Marine Science. 2017;4.
MS_34	high arctic frozen permafrost 34 cm depth undisturbed	permafrost	0	0.0001	n.m.	n.m.	n.m.	6.3	1054	SRR5445940	454		Inglese CN, Christiansen CT, Lamhonwah D, Moniz K, Montross SN, Lamoureux S, et al. Examination of Soil Microbial Communities After Permafrost Thaw Subsequent to an Active Layer Detachment in the High Arctic. Arctic, Antarctic, and Alpine Research. 2018;49(3):455-72.
SIP_16_N_3	AHI ice wedge polygon soil active layer	permafrost	9	n.m.	n.m.	n.m.	n.m.	n.m.	77868	SRR10419446	454	Salinity from Wilhelm et al. (2012) (g)	Altshuler I, Raymond-Bouchard I, Magnuson E, Tremblay J, Greer CW, Whyte LG. Unique high Arctic methane metabolizing community revealed through in situ (13)CH(4)-DNA-SIP enrichment in concert with genome binning. Sci Rep. 2022;12(1):1160.
BROK_0710_016C	terrestrial sulfidic spring	sulfidic_spring	20.7	0.02	0.006	0.33	0.002	6.94	3143	SRR547598	454		Headd B, Engel AS. Evidence for niche partitioning revealed by the distribution of sulfur oxidation genes collected from areas of a terrestrial sulfidic spring with differing geochemical conditions. Appl Environ Microbiol. 2013;79(4):1171-82.
BF09-06b	arctic sulfidic spring water	sulfidic_spring	-0.3	0.471	6.3	13.029	14	7.4	2335	SRR654094	454		Wright KE, Williamson C, Grasby SE, Spear JR, Templeton AS. Metagenomic evidence for sulfur lithotrophy by Epsilonproteobacteria as the major energy source for primary productivity in a sub-aerial arctic glacial deposit, Borup Fiord Pass. Front Microbiol. 2013;4:63.
BF09-01	elemental sulfur glacial deposit	sulfidic_spring	5	0.14	0	9.381	14	6.5	2905	SRR654099	454		Wright KE, Williamson C, Grasby SE, Spear JR, Templeton AS. Metagenomic evidence for sulfur lithotrophy by Epsilonproteobacteria as the major energy source for primary productivity in a sub-aerial arctic glacial deposit, Borup Fiord Pass. Front Microbiol. 2013;4:63.
(a) Perreault NN, Andersen DT, Pollard WH, Greer CW, Whyte LG. Characterization of the prokaryotic diversity in cold saline perennial springs of the Canadian high Arctic. Appl Environ Microbiol. 2007;73(5):1532-43.
(b) Borruso L, Sannino C, Selbmann L, Battistel D, Zucconi L, Azzaro M, et al. A thin ice layer segregates two distinct fungal communities in Antarctic brines from Tarn Flat (Northern Victoria Land). Sci Rep. 2018;8(1):6582.
(c) Sannino C, Borruso L, Mezzasoma A, Battistel D, Zucconi L, Selbmann L, et al. Intra- and inter-cores fungal diversity suggests interconnection of different habitats in an Antarctic frozen lake (Boulder Clay, Northern Victoria Land). Environ Microbiol. 2020;22(8):3463-77.
(d) Filker S, Stock A, Breiner HW, Edgcomb V, Orsi W, Yakimov MM, et al. Environmental selection of protistan plankton communities in hypersaline anoxic deep-sea basins, Eastern Mediterranean Sea. Microbiologyopen. 2013;2(1):54-63.
(e) Tao C, Seyfried WE, Jr., Lowell RP, Liu Y, Liang J, Guo Z, et al. Deep high-temperature hydrothermal circulation in a detachment faulting system on the ultra-slow spreading ridge. Nat Commun. 2020;11(1):1300.
(f) Cao H, Wang Y, Lee OO, Zeng X, Shao Z, Qian PY. Microbial sulfur cycle in two hydrothermal chimneys on the Southwest Indian Ridge. MBio. 2014;5(1):e00980-13.
(g) Wilhelm RC, Radtke KJ, Mykytczuk NC, Greer CW, Whyte LG. Life at the wedge: the activity and diversity of arctic ice wedge microbial communities. Astrobiology. 2012;12(4):347-60.

## Sheet: Table S5
Table S5. Taxonomic count table used for beta diversity analysis.
#NAME	SRR866654	SRR9003059	SRR9911876	SRR9822627	SRR8916362	SRR866659	SRR8381681	SRR7969019	SRR7908005	SRR6942442	SRR6792325	SRR6792278	SRR6667805	SRR15047724	SRR11785951	JL94DB	JL95B	youssef	GH34	GH35	GH36
Archaea;Aenigmarchaeota;Deep Sea Euryarchaeotic Group(DSEG);NA;NA;NA;NA;	0	0	0	0	2	0	0	0	0	0	0	0	0	0	0	0	0	0	0	0	0
Archaea;Altiarchaeota;Altiarchaeia;Altiarchaeales;Altiarchaeaceae;Candidatus Altiarchaeum;NA;	0	0	0	0	4	0	0	5	0	0	0	0	0	0	0	1	0	0	0	0	0
Archaea;Asgardarchaeota;Heimdallarchaeia;NA;NA;NA;NA;	0	0	0	0	11	0	0	0	0	0	0	0	0	0	0	0	0	0	0	0	0
Archaea;Asgardarchaeota;Lokiarchaeia;NA;NA;NA;NA;	0	0	0	0	180	0	0	47	0	0	0	0	0	0	17	3	3	0	0	0	3
Archaea;Asgardarchaeota;Odinarchaeia;NA;NA;NA;NA;	0	0	0	0	13	0	0	38	0	0	0	0	0	0	0	0	0	0	0	0	0
Archaea;Crenarchaeota;Bathyarchaeia;NA;NA;NA;NA;	0	0	0	0	303	0	0	19	309	0	0	0	0	0	6	3	4	0	0	0	0
Archaea;Crenarchaeota;NA;NA;NA;NA;NA;	0	0	0	0	0	0	0	0	0	0	0	0	0	0	0	0	1	0	0	0	0
Archaea;Crenarchaeota;Nitrososphaeria;Caldiarchaeales;Caldiarchaeaceae;Candidatus Caldiarchaeum;NA;	0	0	0	0	0	0	0	0	0	0	0	0	0	0	0	2	0	0	0	0	0
Archaea;Crenarchaeota;Nitrososphaeria;Marine Benthic Group A;NA;NA;NA;	0	0	0	0	4	0	0	0	0	0	0	0	0	0	0	0	0	0	0	0	0
Archaea;Crenarchaeota;Nitrososphaeria;Nitrosocaldales;Nitrosocaldaceae;NA;NA;	0	0	0	0	0	0	0	0	0	0	0	0	0	0	0	4	5	0	0	0	0
Archaea;Crenarchaeota;Nitrososphaeria;Nitrosopumilales;Nitrosopumilaceae;Candidatus Nitrosopelagicus;NA;	0	0	0	0	0	0	0	0	0	51	0	0	0	0	0	0	53	0	0	0	0
Archaea;Crenarchaeota;Nitrososphaeria;Nitrosopumilales;Nitrosopumilaceae;Candidatus Nitrosopumilus;NA;	0	0	0	62	25	0	0	1705	0	1889	0	0	0	0	26	14	1600	0	0	0	0
Archaea;Crenarchaeota;Nitrososphaeria;Nitrosopumilales;Nitrosopumilaceae;Cenarchaeum;NA;	0	0	0	0	0	0	0	0	0	0	0	0	0	0	0	0	5	0	0	0	0
Archaea;Crenarchaeota;Nitrososphaeria;Nitrosopumilales;Nitrosopumilaceae;NA;NA;	0	0	0	0	0	0	0	0	0	1477	0	0	0	0	0	12	1232	0	0	0	0
Archaea;Crenarchaeota;Nitrososphaeria;Nitrososphaerales;Nitrososphaeraceae;Candidatus Nitrocosmicus;NA;	0	0	0	0	0	0	11	0	0	0	0	0	0	0	0	0	0	0	24	22	10
Archaea;Crenarchaeota;Nitrososphaeria;Nitrososphaerales;Nitrososphaeraceae;Candidatus Nitrososphaera;NA;	0	0	0	0	0	0	0	0	0	0	0	0	0	0	0	0	0	0	0	2	0
Archaea;Crenarchaeota;Thermoprotei;Desulfurococcales;Acidilobaceae;Thermodiscus;NA;	0	0	0	0	0	0	0	0	0	0	0	0	0	0	0	1	0	0	0	0	0
Archaea;Crenarchaeota;Thermoprotei;Desulfurococcales;NA;NA;NA;	0	0	0	0	0	0	0	0	0	0	0	0	0	0	0	1	0	0	0	0	0
Archaea;Crenarchaeota;Thermoprotei;Desulfurococcales;Pyrodictiaceae;NA;NA;	0	0	0	0	0	0	0	0	0	0	0	0	0	0	0	0	1	0	0	0	0
Archaea;Euryarchaeota;NA;NA;NA;NA;NA;	0	0	0	0	0	0	0	45	0	0	0	0	0	0	0	0	0	0	0	0	0
Archaea;Euryarchaeota;Thermococci;Methanofastidiosales;NA;NA;NA;	0	0	0	0	0	0	0	12	0	0	0	0	0	0	0	0	0	0	0	0	0
Archaea;Euryarchaeota;Thermococci;Thermococcales;Thermococcaceae;Pyrococcus;NA;	0	0	0	0	0	0	0	0	0	0	0	0	0	0	0	1	0	0	0	0	0
Archaea;Euryarchaeota;Thermococci;Thermococcales;Thermococcaceae;Thermococcus;NA;	0	0	0	0	0	0	0	0	0	0	0	0	0	0	0	1	0	0	0	0	0
Archaea;Hadarchaeota;Hadarchaeia;Hadarchaeales;NA;NA;NA;	0	0	0	0	33	0	0	0	0	0	0	0	0	0	0	0	1	0	0	0	0
Archaea;Halobacterota;ANME-1;ANME-1b;NA;NA;NA;	0	0	0	0	0	0	0	0	0	4	0	0	0	0	8	0	0	0	0	0	0
Archaea;Halobacterota;Archaeoglobi;Archaeoglobales;Archaeoglobaceae;Ferroglobus;NA;	0	0	0	0	0	0	0	0	0	0	0	0	0	0	0	1	0	0	0	0	0
Archaea;Halobacterota;Archaeoglobi;Archaeoglobales;Archaeoglobaceae;NA;NA;	0	0	0	0	0	0	0	0	0	0	0	0	0	0	0	1	0	0	0	0	0
Archaea;Halobacterota;Halobacteria;Halobacterales;Halobacteriaceae;Halobacterium;NA;	0	0	0	0	0	0	16	0	0	0	0	0	0	0	0	0	0	0	0	0	0
Archaea;Halobacterota;Halobacteria;Halobacterales;Halobacteriaceae;NA;NA;	0	0	63	0	0	0	0	0	0	0	0	0	0	0	0	0	0	0	0	0	0
Archaea;Halobacterota;Halobacteria;Halobacterales;Haloferacaceae;Halobaculum;NA;	0	0	0	0	0	0	0	0	0	0	0	0	0	0	0	0	0	0	5	0	0
Archaea;Halobacterota;Halobacteria;Halobacterales;Haloferacaceae;Halogeometricum;NA;	0	0	3	0	0	0	0	0	0	0	0	0	0	0	0	0	0	0	0	0	0
Archaea;Halobacterota;Halobacteria;Halobacterales;Haloferacaceae;Halolamina;NA;	0	0	0	0	0	0	0	0	0	0	0	0	0	0	0	0	0	0	7	5	0
Archaea;Halobacterota;Halobacteria;Halobacterales;Haloferacaceae;Halopelagius;NA;	0	0	0	0	0	0	0	0	0	0	0	0	0	0	0	0	0	0	9	0	0
Archaea;Halobacterota;Halobacteria;Halobacterales;Halomicrobiaceae;Halomicroarcula;NA;	0	0	37	0	0	0	0	0	0	0	0	0	0	0	0	0	0	0	9	5	0
Archaea;Halobacterota;Halobacteria;Halobacterales;Halomicrobiaceae;NA;NA;	0	0	20	0	0	0	0	0	0	0	0	0	0	0	0	0	0	0	0	0	0
Archaea;Halobacterota;Methanomicrobia;Methanomicrobiales;Methanoregulaceae;Methanoregula;NA;	0	0	0	0	0	0	0	0	448	0	0	0	0	0	0	0	0	0	0	0	0
Archaea;Halobacterota;Methanonatronarchaeia;Methanonatronaechaeales;Methanonatronarchaeaceae;NA;NA;	0	0	0	0	0	0	0	0	0	3	0	0	0	0	0	0	0	0	0	0	0
Archaea;Halobacterota;Methanosarcinia;Methanosarciniales;ANME-2a-2b;NA;NA;	0	0	0	0	0	0	0	0	0	0	0	0	0	0	419	0	0	0	0	0	0
Archaea;Halobacterota;Methanosarcinia;Methanosarciniales;ANME-2c;NA;NA;	0	0	0	0	0	0	0	0	0	0	0	0	0	0	109	0	0	0	0	0	0
Archaea;Halobacterota;Methanosarcinia;Methanosarciniales;Methanoperedenaceae;NA;NA;	0	0	0	0	0	0	0	0	0	0	0	0	0	0	0	0	1	0	0	0	0
Archaea;Halobacterota;Methanosarcinia;Methanosarciniales;Methanosarcinaceae;ANME-3;NA;	0	0	0	0	0	0	0	0	0	0	0	0	0	0	52	0	0	0	0	0	0
Archaea;Halobacterota;Methanosarcinia;Methanosarciniales;Methanosarcinaceae;Methanococcoides;NA;	0	0	0	0	0	0	0	0	0	0	0	0	0	0	0	0	0	0	0	2	0
Archaea;Halobacterota;Methanosarcinia;Methanosarciniales;Methanosarcinaceae;Methanohalophilus;NA;	0	0	0	0	0	0	0	0	0	19	0	0	0	0	0	0	0	0	0	0	0
Archaea;Halobacterota;Methanosarcinia;Methanosarciniales;Syntrophoarchaeaceae;NA;NA;	0	0	0	48	0	0	0	0	0	0	0	0	0	0	0	0	0	0	0	0	0
Archaea;Halobacterota;NA;NA;NA;NA;NA;	0	0	0	0	26	0	0	0	0	0	0	0	0	0	0	0	0	0	0	0	0
Archaea;Hydrothermarchaeota;Hydrothermarchaeia;Hydrothermarchaeales;NA;NA;NA;	0	0	0	0	0	0	0	0	0	0	0	0	0	0	0	1	0	0	0	0	0
Archaea;Micrarchaeota;Micrarchaeia;Micrarchaeales;NA;NA;NA;	0	0	0	0	3	0	0	0	3	0	0	0	0	0	0	0	0	0	0	0	0
Archaea;NA;NA;NA;NA;NA;NA;	0	0	0	0	418	0	0	47	14	0	0	0	0	0	0	4	1	0	3	0	0
Archaea;Nanoarchaeota;Nanoarchaeia;Woesearchaeales;CG1-02-57-44;NA;NA;	0	0	0	0	11	0	0	0	0	0	0	0	0	0	0	0	0	0	0	0	0
Archaea;Nanoarchaeota;Nanoarchaeia;Woesearchaeales;GW2011_GWC1_47_15;NA;NA;	0	0	0	0	6	0	0	18	106	0	0	0	0	0	0	0	0	0	0	0	0
Archaea;Nanoarchaeota;Nanoarchaeia;Woesearchaeales;GW2011;AR15;NA;	0	0	0	0	9	0	0	52	0	0	0	0	0	0	0	0	1	0	87	100	51
Archaea;Nanoarchaeota;Nanoarchaeia;Woesearchaeales;GW2011;AR20;NA;	0	0	0	0	8	0	0	4	0	0	0	0	0	0	0	0	0	0	0	0	0
Archaea;Nanoarchaeota;Nanoarchaeia;Woesearchaeales;NA;NA;NA;	0	0	0	0	538	0	37	3220	55	136	0	0	27	0	43	6	27	0	140	140	56
Archaea;Nanoarchaeota;Nanoarchaeia;Woesearchaeales;SCGC AAA011-D5;NA;NA;	0	0	0	0	272	0	57	336	113	564	0	0	58	0	0	0	0	0	201	167	210
Archaea;Nanoarchaeota;Nanoarchaeia;Woesearchaeales;SCGC AAA286-E23;NA;NA;	0	0	0	0	0	0	0	3	0	0	0	0	0	0	5	0	0	0	15	12	15
Archaea;Nanohaloarchaeota;Nanosalinia;Nanosalinales;Nanosalinaceae;Candidatus Haloredivivus;NA;	0	0	0	0	0	0	0	0	0	5	0	0	0	0	0	0	0	0	0	0	0
Archaea;Thermoplasmatota;NA;NA;NA;NA;NA;	0	0	0	0	0	0	0	37	0	0	0	0	0	0	0	0	0	0	0	0	0
Archaea;Thermoplasmatota;Thermoplasmata;Marine Benthic Group D and DHVEG-1;NA;NA;NA;	0	0	0	0	289	0	0	0	863	0	0	0	0	0	0	1	2	0	0	0	0
Archaea;Thermoplasmatota;Thermoplasmata;Marine Group II;NA;NA;NA;	0	0	0	0	0	0	0	0	0	30	0	0	0	0	0	0	1	0	0	0	0
Archaea;Thermoplasmatota;Thermoplasmata;Marine Group III;NA;NA;NA;	0	0	0	0	0	0	0	0	0	7	0	0	0	0	0	0	0	0	0	0	0
Archaea;Thermoplasmatota;Thermoplasmata;Methanomassiliicoccales;Methanomassiliicoccaceae;NA;NA;	0	0	0	0	0	0	0	0	89	0	0	0	0	0	0	0	0	0	0	0	0
Archaea;Thermoplasmatota;Thermoplasmata;NA;NA;NA;NA;	0	0	0	0	37	0	0	32	0	0	0	0	0	0	0	3	0	0	0	0	0
Archaea;Thermoplasmatota;Thermoplasmata;SG8-5;NA;NA;NA;	0	0	0	0	9	0	0	48	0	0	0	0	0	0	0	0	0	0	0	0	0
Bacteria;10bav-F6;NA;NA;NA;NA;NA;	0	0	0	0	0	0	0	8	0	0	0	0	0	0	0	0	0	0	0	0	0
Bacteria;Abditibacteriota;Abditibacteria;Abditibacteriales;Abditibacteriaceae;Abditibacterium;NA;	0	0	0	0	0	0	0	0	0	0	0	0	0	0	0	0	0	3	14	7	0
Bacteria;Abditibacteriota;Abditibacteria;Abditibacteriales;Abditibacteriaceae;Abditibacterium;utsteinense;	0	0	0	0	0	0	0	0	0	0	0	0	0	0	0	0	0	0	0	0	2
Bacteria;Acetothermia;Acetothermiia;NA;NA;NA;NA;	0	0	0	459	13	0	0	7	12	361	0	0	0	0	28	1	4	35	0	0	0
Bacteria;Acidobacteriota;Acidobacteriae;Acidobacteriales;Acidobacteriaceae (Subgroup 1);Bryocella;NA;	0	0	0	0	0	0	0	0	0	0	0	0	0	0	0	0	0	1	0	0	0
Bacteria;Acidobacteriota;Acidobacteriae;Acidobacteriales;Acidobacteriaceae (Subgroup 1);Edaphobacter;NA;	0	0	0	0	0	0	0	0	0	0	0	0	0	0	0	0	0	1	0	0	0
Bacteria;Acidobacteriota;Acidobacteriae;Acidobacteriales;Acidobacteriaceae (Subgroup 1);Granulicella;NA;	0	0	34	0	0	0	0	0	0	0	0	0	0	0	0	0	0	0	57	8	12
Bacteria;Acidobacteriota;Acidobacteriae;Acidobacteriales;Acidobacteriaceae (Subgroup 1);NA;NA;	0	0	0	0	0	0	0	0	0	0	0	0	0	0	0	0	0	0	3	0	4
Bacteria;Acidobacteriota;Acidobacteriae;Acidobacteriales;Acidobacteriaceae (Subgroup 1);Terriglobus;roseus;	0	0	0	0	0	0	0	0	0	0	0	0	0	0	0	0	0	0	0	14	0
Bacteria;Acidobacteriota;Acidobacteriae;Acidobacteriales;Koribacteraceae;Candidatus Koribacter;NA;	0	0	0	0	0	0	0	0	0	0	0	0	0	0	0	0	0	1	0	0	0
Bacteria;Acidobacteriota;Acidobacteriae;Acidobacteriales;NA;NA;NA;	0	0	0	0	0	0	0	0	0	0	0	0	0	0	0	0	0	5	0	0	0
Bacteria;Acidobacteriota;Acidobacteriae;AKIW659;NA;NA;NA;	0	0	0	0	0	0	0	0	0	0	0	0	0	0	0	0	0	1	0	0	0
Bacteria;Acidobacteriota;Acidobacteriae;Bryobacterales;Bryobacteraceae;Bryobacter;aggregatus;	0	0	0	0	0	0	0	0	0	0	0	0	0	0	0	0	0	2	0	0	0
Bacteria;Acidobacteriota;Acidobacteriae;Bryobacterales;Bryobacteraceae;Bryobacter;NA;	0	0	0	0	0	0	0	26	35	3	0	0	0	0	0	2	0	25	35	13	13
Bacteria;Acidobacteriota;Acidobacteriae;Elev-16S-1166;NA;NA;NA;	0	0	0	0	0	0	0	0	0	0	0	0	0	0	0	0	0	2	0	0	0
Bacteria;Acidobacteriota;Acidobacteriae;GOUTB8;NA;NA;NA;	0	0	0	0	0	0	0	0	79	0	0	0	0	0	0	0	0	0	0	0	0
Bacteria;Acidobacteriota;Acidobacteriae;NA;NA;NA;NA;	0	0	0	0	0	0	0	10	38	0	0	0	0	0	0	23	0	6	0	0	0
Bacteria;Acidobacteriota;Acidobacteriae;Paludibaculum;NA;NA;NA;	0	0	0	0	0	0	0	0	0	0	0	0	0	0	0	0	0	9	0	0	0
Bacteria;Acidobacteriota;Acidobacteriae;PAUC26f;NA;NA;NA;	0	0	0	0	0	0	0	69	0	0	0	0	0	0	0	15	25	13	0	0	4
Bacteria;Acidobacteriota;Acidobacteriae;Solibacterales;Solibacteraceae;Candidatus Solibacter;NA;	0	0	0	0	0	0	0	0	15	0	0	0	0	0	0	0	0	7	0	0	0
Bacteria;Acidobacteriota;Acidobacteriae;Solibacterales;Solibacteraceae;Candidatus Solibacter;usitatus;	0	0	0	0	0	0	0	0	0	0	0	0	0	0	0	0	0	1	0	0	0
Bacteria;Acidobacteriota;Acidobacteriae;Subgroup 12;NA;NA;NA;	0	0	0	0	0	0	0	0	0	0	0	0	0	0	0	0	1	1	0	0	0
Bacteria;Acidobacteriota;Acidobacteriae;Subgroup 13;NA;NA;NA;	0	0	0	4	0	0	0	0	18	0	0	0	0	0	0	0	1	0	0	0	0
Bacteria;Acidobacteriota;Acidobacteriae;Subgroup 15;NA;NA;NA;	0	0	0	0	0	0	0	0	0	0	0	0	0	0	0	0	4	2	0	0	0
Bacteria;Acidobacteriota;Acidobacteriae;Subgroup 2;NA;NA;NA;	0	0	0	0	0	0	0	0	0	0	0	0	0	0	0	0	3	1	0	0	0
Bacteria;Acidobacteriota;Aminicenantia;Aminicenantales;NA;NA;NA;	0	0	0	0	1859	0	0	134	4719	9	0	0	0	19	42	30	0	581	0	0	0
Bacteria;Acidobacteriota;AT-s3-28;NA;NA;NA;NA;	0	0	0	5	12	0	0	264	0	8	0	0	0	0	0	0	2	0	0	0	0
Bacteria;Acidobacteriota;Blastocatellia;44889;NA;NA;NA;	0	0	0	0	0	0	0	0	0	0	0	0	0	0	0	0	0	8	0	2	0
Bacteria;Acidobacteriota;Blastocatellia;Blastocatellales;Blastocatellaceae;Aridibacter;famidurans;	0	0	0	0	0	0	0	0	0	0	0	0	0	0	0	0	0	1	0	0	0
Bacteria;Acidobacteriota;Blastocatellia;Blastocatellales;Blastocatellaceae;Aridibacter;NA;	0	0	26	0	0	0	0	0	0	0	0	0	0	0	0	0	0	4	0	0	0
Bacteria;Acidobacteriota;Blastocatellia;Blastocatellales;Blastocatellaceae;Blastocatella;fastidiosa;	0	0	0	0	0	0	0	0	0	0	0	0	0	0	0	0	0	1	0	0	0
Bacteria;Acidobacteriota;Blastocatellia;Blastocatellales;Blastocatellaceae;Blastocatella;NA;	0	0	0	0	0	0	0	46	0	0	0	0	0	0	0	0	3	1	11	15	12
Bacteria;Acidobacteriota;Blastocatellia;Blastocatellales;Blastocatellaceae;JGI 0001001-H03;NA;	0	0	0	0	0	0	0	0	0	0	0	0	0	0	0	0	0	1	1	0	0
Bacteria;Acidobacteriota;Blastocatellia;Blastocatellales;Blastocatellaceae;NA;NA;	0	0	0	0	0	0	0	0	0	0	0	0	0	0	0	0	1	4	17	0	0
Bacteria;Acidobacteriota;Blastocatellia;Blastocatellales;Blastocatellaceae;OLB17;NA;	0	0	0	0	0	0	0	0	0	0	0	0	0	0	0	0	0	1	0	0	0
Bacteria;Acidobacteriota;Blastocatellia;Blastocatellales;Blastocatellaceae;Stenotrophobacter;NA;	0	0	0	0	0	0	0	0	0	0	0	0	0	0	0	0	0	8	0	0	0
Bacteria;Acidobacteriota;Blastocatellia;Blastocatellales;Blastocatellaceae;Stenotrophobacter;namibiensis;	0	0	0	0	0	0	0	0	0	0	0	0	0	0	0	0	0	1	0	0	0
Bacteria;Acidobacteriota;Blastocatellia;DS-100;NA;NA;NA;	0	0	0	0	0	0	0	0	0	0	0	0	0	0	0	0	0	3	5	0	0
Bacteria;Acidobacteriota;Blastocatellia;Pyrinomonadales;Pyrinomonadaceae;RB41;NA;	0	0	18	0	0	0	0	0	0	0	0	0	0	0	0	0	0	59	22	11	3
Bacteria;Acidobacteriota;d142;NA;NA;NA;NA;	0	0	0	0	0	0	0	0	0	0	0	0	0	0	12	0	0	7	0	0	0
Bacteria;Acidobacteriota;Holophagae;Acanthopleuribacterales;Acanthopleuribacteraceae;Acanthopleuribacter;NA;	0	0	0	3	0	0	0	34	0	0	0	0	0	0	0	8	2	0	0	0	0
Bacteria;Acidobacteriota;Holophagae;Acanthopleuribacterales;Acanthopleuribacteraceae;Thermotomaculum;NA;	0	0	0	0	0	0	0	0	0	0	0	0	0	0	0	44	0	1	0	0	0
Bacteria;Acidobacteriota;Holophagae;Holophagales;Holophagaceae;Geothrix;fermentans;	0	0	0	0	0	0	0	0	0	0	0	0	0	0	0	0	0	3	0	0	0
Bacteria;Acidobacteriota;Holophagae;Holophagales;Holophagaceae;Geothrix;NA;	0	0	0	0	0	0	0	0	0	0	0	0	0	0	0	0	0	1	0	0	0
Bacteria;Acidobacteriota;Holophagae;Holophagales;Holophagaceae;Holophaga;NA;	0	0	0	0	0	0	0	0	0	0	0	0	0	0	0	0	0	7	0	0	0
Bacteria;Acidobacteriota;Holophagae;Holophagales;Holophagaceae;NA;NA;	0	0	0	0	0	0	0	0	0	0	0	0	0	0	0	0	0	6	0	0	0
Bacteria;Acidobacteriota;Holophagae;Subgroup 7;NA;NA;NA;	0	0	51	0	0	0	11	194	0	0	0	0	8	0	0	0	2	40	29	0	0
Bacteria;Acidobacteriota;NA;NA;NA;NA;NA;	0	0	0	0	0	0	0	0	0	0	0	0	0	0	0	0	5	17	0	0	0
Bacteria;Acidobacteriota;Subgroup 11;NA;NA;NA;NA;	0	0	0	0	0	0	0	0	0	0	0	0	0	0	0	0	0	2	0	0	0
Bacteria;Acidobacteriota;Subgroup 18;NA;NA;NA;NA;	0	0	0	0	0	0	0	0	11	0	0	0	0	0	0	0	0	197	0	0	0
Bacteria;Acidobacteriota;Subgroup 21;NA;NA;NA;NA;	0	0	0	0	23	0	0	242	0	0	0	0	0	0	20	0	81	115	17	2	8
Bacteria;Acidobacteriota;Subgroup 22;NA;NA;NA;NA;	0	0	0	59	5	0	0	1859	0	0	0	0	0	0	0	0	114	9	0	0	4
Bacteria;Acidobacteriota;Subgroup 25;NA;NA;NA;NA;	0	0	0	0	0	0	0	0	0	0	0	0	0	0	0	0	0	4	0	0	0
Bacteria;Acidobacteriota;Subgroup 26;NA;NA;NA;NA;	0	0	0	24	0	0	0	237	0	6	0	0	0	0	0	2	17	0	0	0	0
Bacteria;Acidobacteriota;Subgroup 5;NA;NA;NA;NA;	0	0	0	0	0	0	0	0	0	0	0	0	0	0	0	0	4	6	0	0	0
Bacteria;Acidobacteriota;Thermoanaerobaculia;Thermoanaerobaculales;Thermoanaerobaculaceae;B276-D12;NA;	0	0	0	0	0	0	0	0	0	0	0	0	0	0	0	0	3	0	0	0	0
Bacteria;Acidobacteriota;Thermoanaerobaculia;Thermoanaerobaculales;Thermoanaerobaculaceae;Subgroup 10;NA;	0	0	55	186	0	0	0	427	0	0	0	0	0	0	5	2	88	47	20	24	20
Bacteria;Acidobacteriota;Thermoanaerobaculia;Thermoanaerobaculales;Thermoanaerobaculaceae;Subgroup 23;NA;	0	0	0	0	11	0	0	422	0	0	0	0	0	0	40	13	2	4	0	0	0
Bacteria;Acidobacteriota;Thermoanaerobaculia;Thermoanaerobaculales;Thermoanaerobaculaceae;Thermoanaerobaculum;NA;	0	0	0	0	0	0	0	0	0	0	0	0	0	0	0	0	0	5	0	0	0
Bacteria;Acidobacteriota;Vicinamibacteria;NA;NA;NA;NA;	0	0	0	0	0	0	0	0	0	0	0	0	0	0	0	0	1	1	0	0	0
Bacteria;Acidobacteriota;Vicinamibacteria;Subgroup 17;NA;NA;NA;	0	0	0	0	10	0	0	176	0	0	0	0	0	0	9	0	22	62	13	0	0
Bacteria;Acidobacteriota;Vicinamibacteria;Subgroup 9;NA;NA;NA;	0	0	0	20	40	0	0	36	0	22	0	0	0	0	0	0	60	3	0	0	0
Bacteria;Acidobacteriota;Vicinamibacteria;Vicinamibacterales;NA;NA;NA;	0	0	0	0	0	0	0	121	46	0	0	0	0	5	0	0	15	100	164	58	32
Bacteria;Acidobacteriota;Vicinamibacteria;Vicinamibacterales;Vicinamibacteraceae;Luteitalea;NA;	0	0	0	0	0	0	0	0	0	0	0	0	0	0	0	0	0	8	0	0	0
Bacteria;Acidobacteriota;Vicinamibacteria;Vicinamibacterales;Vicinamibacteraceae;NA;NA;	0	0	14	0	0	0	0	20	0	0	0	0	0	0	0	0	1	135	37	23	9
Bacteria;Acidobacteriota;Vicinamibacteria;Vicinamibacterales;Vicinamibacteraceae;Vicinamibacter;NA;	0	0	0	0	0	0	0	0	0	0	0	0	0	0	0	0	0	0	3	0	0
Bacteria;Acidobacteriota;Vicinamibacteria;Vicinamibacterales;Vicinamibacteraceae;Vicinamibacter;silvestris;	0	0	0	0	0	0	0	0	0	0	0	0	0	0	0	0	0	3	0	0	0
Bacteria;Actinobacteriota;Acidimicrobiia;Acidimicrobiales;NA;NA;NA;	0	0	0	0	0	0	0	15	0	0	0	0	0	0	0	0	0	0	0	0	0
Bacteria;Actinobacteriota;Acidimicrobiia;Actinomarinales;NA;NA;NA;	0	0	103	6271	14	0	483	2412	49	50	0	0	79	0	635	30	76	34	32	24	11
Bacteria;Actinobacteriota;Acidimicrobiia;IMCC26256;NA;NA;NA;	0	0	9	0	0	0	5	0	0	0	0	0	0	0	0	0	1	13	0	0	0
Bacteria;Actinobacteriota;Acidimicrobiia;Microtrichales;Iamiaceae;Iamia;majanohamensis;	0	0	0	0	0	0	0	0	0	0	0	0	0	0	0	0	0	1	0	0	0
Bacteria;Actinobacteriota;Acidimicrobiia;Microtrichales;Iamiaceae;Iamia;NA;	0	0	41	0	0	0	13	0	0	0	0	0	0	0	0	0	0	14	29	0	6
Bacteria;Actinobacteriota;Acidimicrobiia;Microtrichales;Ilumatobacteraceae;CL500-29 marine group;NA;	0	0	0	0	0	0	0	0	0	0	0	0	0	0	0	0	0	3	0	0	0
Bacteria;Actinobacteriota;Acidimicrobiia;Microtrichales;Ilumatobacteraceae;Ilumatobacter;NA;	0	0	208	0	0	0	0	581	0	0	211	0	0	0	26	0	1	16	0	9	0
Bacteria;Actinobacteriota;Acidimicrobiia;Microtrichales;Ilumatobacteraceae;Ilumatobacter;nonamiensis;	0	0	0	0	0	0	0	81	0	0	0	0	0	0	0	0	0	0	37	0	12
Bacteria;Actinobacteriota;Acidimicrobiia;Microtrichales;Ilumatobacteraceae;NA;NA;	0	0	0	71	0	0	0	9	0	12	0	0	0	0	0	2	3	6	8	0	0
Bacteria;Actinobacteriota;Acidimicrobiia;Microtrichales;Microtrichaceae;IMCC26207;NA;	0	0	0	0	0	0	0	0	0	35	0	0	0	0	0	0	0	1	0	0	0
Bacteria;Actinobacteriota;Acidimicrobiia;Microtrichales;Microtrichaceae;NA;NA;	0	0	0	87	0	0	0	60	0	0	0	0	0	216	9	47	6	0	4	0	0
Bacteria;Actinobacteriota;Acidimicrobiia;Microtrichales;Microtrichaceae;Sva0996 marine group;NA;	0	0	4	189	0	0	0	399	0	49	0	0	724	531	8	1	54	0	0	0	0
Bacteria;Actinobacteriota;Acidimicrobiia;Microtrichales;NA;NA;NA;	0	0	42	19	0	0	118	10	0	0	0	0	0	0	0	0	2	55	11	2	0
Bacteria;Actinobacteriota;Acidimicrobiia;NA;NA;NA;NA;	0	0	47	0	0	0	16	0	0	0	0	0	0	0	0	0	0	12	31	5	0
Bacteria;Actinobacteriota;Actinobacteria;0319-7L14;NA;NA;NA;	0	0	0	0	0	0	0	0	0	0	0	0	0	0	0	0	0	1	0	0	0
Bacteria;Actinobacteriota;Actinobacteria;Corynebacteriales;Corynebacteriaceae;Corynebacterium;falsenii;	0	0	0	0	0	0	0	0	0	0	0	0	0	0	0	0	0	2	0	0	0
Bacteria;Actinobacteriota;Actinobacteria;Corynebacteriales;Corynebacteriaceae;Lawsonella;NA;	0	0	0	0	0	0	0	0	0	0	0	5	0	0	0	0	0	0	0	0	0
Bacteria;Actinobacteriota;Actinobacteria;Corynebacteriales;Dietziaceae;Dietzia;kunjamensis;	0	0	0	0	0	0	0	0	0	0	0	0	0	0	0	0	0	2	0	0	0
Bacteria;Actinobacteriota;Actinobacteria;Corynebacteriales;Dietziaceae;Dietzia;NA;	0	0	0	0	0	0	0	0	0	0	0	0	0	0	0	0	0	1	0	0	0
Bacteria;Actinobacteriota;Actinobacteria;Corynebacteriales;Mycobacteriaceae;Mycobacterium;aurum;	0	0	0	0	0	0	0	0	0	0	0	0	0	0	0	0	0	1	0	0	0
Bacteria;Actinobacteriota;Actinobacteria;Corynebacteriales;Mycobacteriaceae;Mycobacterium;colombiense;	0	0	0	0	0	0	0	0	0	0	0	0	0	0	0	0	0	2	0	0	0
Bacteria;Actinobacteriota;Actinobacteria;Corynebacteriales;Mycobacteriaceae;Mycobacterium;elephantis;	0	0	0	0	0	0	0	0	0	0	0	0	0	0	0	0	0	1	0	0	0
Bacteria;Actinobacteriota;Actinobacteria;Corynebacteriales;Mycobacteriaceae;Mycobacterium;gadium;	0	0	0	0	0	0	0	0	0	0	0	0	0	0	0	0	0	3	0	0	0
Bacteria;Actinobacteriota;Actinobacteria;Corynebacteriales;Mycobacteriaceae;Mycobacterium;hodleri;	0	0	0	0	0	0	0	0	0	0	0	0	0	0	0	0	0	2	0	0	0
Bacteria;Actinobacteriota;Actinobacteria;Corynebacteriales;Mycobacteriaceae;Mycobacterium;insubricum;	0	0	0	0	0	0	0	0	0	0	0	0	0	0	0	0	0	1	0	0	0
Bacteria;Actinobacteriota;Actinobacteria;Corynebacteriales;Mycobacteriaceae;Mycobacterium;mageritense;	0	0	0	0	0	0	0	0	0	0	0	0	0	0	0	0	0	4	0	0	0
Bacteria;Actinobacteriota;Actinobacteria;Corynebacteriales;Mycobacteriaceae;Mycobacterium;moriokaense;	0	0	0	0	0	0	0	0	0	0	0	0	0	0	0	0	0	1	0	0	0
Bacteria;Actinobacteriota;Actinobacteria;Corynebacteriales;Mycobacteriaceae;Mycobacterium;NA;	0	0	0	0	0	0	0	0	0	0	0	0	0	0	0	0	1	22	7	0	0
Bacteria;Actinobacteriota;Actinobacteria;Corynebacteriales;Mycobacteriaceae;Mycobacterium;neoaurum;	0	0	0	0	0	0	0	0	0	0	0	0	0	0	0	0	0	1	3	0	0
Bacteria;Actinobacteriota;Actinobacteria;Corynebacteriales;Mycobacteriaceae;Mycobacterium;pyrenivorans;	0	0	0	0	0	0	0	0	0	0	0	0	0	0	0	0	0	4	0	0	0
Bacteria;Actinobacteriota;Actinobacteria;Corynebacteriales;Mycobacteriaceae;Mycobacterium;rhodesiae;	0	0	0	0	0	0	0	0	0	0	0	0	0	0	0	0	0	1	0	0	0
Bacteria;Actinobacteriota;Actinobacteria;Corynebacteriales;Mycobacteriaceae;Mycobacterium;smegmatis;	0	0	0	0	0	0	0	0	0	0	0	0	0	0	0	0	0	2	0	0	0
Bacteria;Actinobacteriota;Actinobacteria;Corynebacteriales;Mycobacteriaceae;Mycobacterium;tusciae;	0	0	0	0	0	0	0	0	0	0	0	0	0	0	0	0	0	2	0	0	0
Bacteria;Actinobacteriota;Actinobacteria;Corynebacteriales;Mycobacteriaceae;Mycobacterium;vaccae;	0	0	0	0	0	0	0	0	0	0	0	0	0	0	0	0	0	3	0	0	0
Bacteria;Actinobacteriota;Actinobacteria;Corynebacteriales;NA;NA;NA;	0	0	0	0	0	0	0	0	0	0	0	0	0	0	0	0	0	0	2	0	0
Bacteria;Actinobacteriota;Actinobacteria;Corynebacteriales;Nocardiaceae;Rhodococcus;aerolatus;	0	0	0	0	0	0	0	0	0	0	0	0	0	0	0	0	0	0	0	0	3
Bacteria;Actinobacteriota;Actinobacteria;Corynebacteriales;Nocardiaceae;Rhodococcus;coprophilus;	0	0	0	0	0	0	0	0	0	0	0	0	0	0	0	0	0	1	0	0	0
Bacteria;Actinobacteriota;Actinobacteria;Corynebacteriales;Nocardiaceae;Rhodococcus;erythropolis;	0	0	0	6	0	0	0	0	0	0	0	0	0	0	0	0	0	0	0	0	0
Bacteria;Actinobacteriota;Actinobacteria;Corynebacteriales;Nocardiaceae;Rhodococcus;NA;	0	0	0	5	0	0	0	0	0	0	0	0	0	0	0	0	0	0	7	0	6
Bacteria;Actinobacteriota;Actinobacteria;Corynebacteriales;Nocardiaceae;Williamsia;NA;	0	0	0	0	0	0	0	0	0	0	0	0	0	0	0	0	0	5	0	0	0
Bacteria;Actinobacteriota;Actinobacteria;Euzebyales;Euzebyaceae;Euzebya;NA;	0	0	0	0	0	0	0	0	0	0	0	0	0	0	0	0	0	2	0	0	0
Bacteria;Actinobacteriota;Actinobacteria;Euzebyales;Euzebyaceae;NA;NA;	0	0	0	0	0	0	42	0	0	0	0	0	0	0	0	0	0	2	39	14	15
Bacteria;Actinobacteriota;Actinobacteria;Frankiales;Acidothermaceae;Acidothermus;NA;	0	0	0	0	0	0	0	0	0	0	0	0	0	0	0	0	0	8	0	0	0
Bacteria;Actinobacteriota;Actinobacteria;Frankiales;Cryptosporangiaceae;Cryptosporangium;japonicum;	0	0	0	0	0	0	0	0	0	0	0	0	0	0	0	0	0	2	0	0	0
Bacteria;Actinobacteriota;Actinobacteria;Frankiales;Cryptosporangiaceae;Cryptosporangium;NA;	0	0	0	0	0	0	0	0	0	0	0	0	0	0	0	0	0	2	0	0	0
Bacteria;Actinobacteriota;Actinobacteria;Frankiales;Frankiaceae;Jatrophihabitans;NA;	0	0	0	0	0	0	0	0	11	0	0	0	0	0	0	0	0	2	9	0	0
Bacteria;Actinobacteriota;Actinobacteria;Frankiales;Geodermatophilaceae;Blastococcus;NA;	0	0	0	0	0	0	0	0	0	0	0	0	0	0	0	0	0	11	53	13	3
Bacteria;Actinobacteriota;Actinobacteria;Frankiales;Geodermatophilaceae;Blastococcus;saxobsidens;	0	0	0	0	0	0	0	0	0	0	0	0	0	0	0	0	0	8	0	0	0
Bacteria;Actinobacteriota;Actinobacteria;Frankiales;Geodermatophilaceae;Geodermatophilus;NA;	0	0	0	0	0	0	0	0	0	0	0	0	0	0	0	0	0	1	0	0	0
Bacteria;Actinobacteriota;Actinobacteria;Frankiales;Geodermatophilaceae;Klenkia;NA;	0	0	0	0	0	0	0	0	0	0	0	0	0	0	0	0	0	1	0	0	0
Bacteria;Actinobacteriota;Actinobacteria;Frankiales;Geodermatophilaceae;Modestobacter;NA;	0	0	0	0	0	0	0	0	0	0	0	0	0	0	0	0	0	1	0	3	0
Bacteria;Actinobacteriota;Actinobacteria;Frankiales;Geodermatophilaceae;NA;NA;	0	0	0	0	0	0	0	0	0	0	0	0	0	0	0	0	0	2	24	13	5
Bacteria;Actinobacteriota;Actinobacteria;Frankiales;NA;NA;NA;	0	0	555	0	0	0	0	0	0	0	0	0	0	0	0	0	0	7	256	102	91
Bacteria;Actinobacteriota;Actinobacteria;Frankiales;Nakamurellaceae;Nakamurella;NA;	0	0	0	0	0	0	0	0	0	0	0	0	0	0	0	0	0	0	23	5	18
Bacteria;Actinobacteriota;Actinobacteria;Frankiales;Sporichthyaceae;NA;NA;	0	0	0	0	0	0	0	0	0	0	0	0	0	0	0	0	0	8	23	0	4
Bacteria;Actinobacteriota;Actinobacteria;Kineosporiales;Kineosporiaceae;Kineococcus;aureolus;	0	0	0	0	0	0	0	0	0	0	0	0	0	0	0	0	0	1	0	0	0
Bacteria;Actinobacteriota;Actinobacteria;Kineosporiales;Kineosporiaceae;Kineococcus;NA;	0	0	0	0	0	0	0	0	0	0	0	0	0	0	0	0	0	1	0	0	0
Bacteria;Actinobacteriota;Actinobacteria;Kineosporiales;Kineosporiaceae;Kineosporia;NA;	0	0	0	0	0	0	0	0	0	0	0	0	0	0	0	0	0	0	32	17	12
Bacteria;Actinobacteriota;Actinobacteria;Kineosporiales;Kineosporiaceae;Kineosporia;rhamnosa;	0	0	0	0	0	0	0	0	0	0	0	0	0	0	0	0	0	1	0	0	0
Bacteria;Actinobacteriota;Actinobacteria;Kineosporiales;Kineosporiaceae;NA;NA;	0	0	0	0	0	0	0	0	0	0	0	0	0	0	0	0	0	5	8	1	1
Bacteria;Actinobacteriota;Actinobacteria;KIST-JJY010;NA;NA;NA;	0	0	0	0	0	0	0	0	0	0	0	0	0	0	0	0	1	0	0	0	0
Bacteria;Actinobacteriota;Actinobacteria;Micrococcales;Beutenbergiaceae;Salana;NA;	0	0	0	0	0	0	0	0	0	0	0	0	0	0	0	0	0	1	0	0	0
Bacteria;Actinobacteriota;Actinobacteria;Micrococcales;Bogoriellaceae;Georgenia;muralis;	0	0	0	0	0	0	0	0	0	0	0	0	0	0	0	0	0	1	0	0	0
Bacteria;Actinobacteriota;Actinobacteria;Micrococcales;Bogoriellaceae;Georgenia;NA;	0	0	25	0	0	0	0	0	0	0	0	0	0	0	0	0	0	1	12	11	18
Bacteria;Actinobacteriota;Actinobacteria;Micrococcales;Cellulomonadaceae;Actinotalea;fermentans;	0	0	0	0	0	0	0	0	0	0	0	0	0	0	0	0	0	3	0	0	0
Bacteria;Actinobacteriota;Actinobacteria;Micrococcales;Cellulomonadaceae;Actinotalea;ferrariae;	0	0	0	0	0	0	0	0	0	0	0	0	0	0	0	0	0	3	0	0	0
Bacteria;Actinobacteriota;Actinobacteria;Micrococcales;Cellulomonadaceae;Actinotalea;NA;	0	0	148	0	0	0	0	0	16	0	0	0	0	0	0	0	0	19	0	0	0
Bacteria;Actinobacteriota;Actinobacteria;Micrococcales;Cellulomonadaceae;Actinotalea;solisilvae;	0	0	0	0	0	0	0	0	0	0	0	0	0	0	0	0	0	3	0	0	0
Bacteria;Actinobacteriota;Actinobacteria;Micrococcales;Cellulomonadaceae;Cellulomonas;carbonis;	0	0	0	0	0	0	0	0	0	0	0	0	0	0	0	0	0	2	0	0	0
Bacteria;Actinobacteriota;Actinobacteria;Micrococcales;Cellulomonadaceae;Cellulomonas;cellasea;	0	0	0	0	0	0	0	0	0	0	0	0	0	0	0	0	0	1	0	0	0
Bacteria;Actinobacteriota;Actinobacteria;Micrococcales;Cellulomonadaceae;Cellulomonas;flavigena;	0	0	0	0	0	0	0	0	0	0	0	0	0	0	0	0	0	5	0	0	0
Bacteria;Actinobacteriota;Actinobacteria;Micrococcales;Cellulomonadaceae;Cellulomonas;NA;	0	0	0	0	0	0	0	0	0	0	0	0	0	0	0	0	0	3	0	0	0
Bacteria;Actinobacteriota;Actinobacteria;Micrococcales;Cellulomonadaceae;Cellulomonas;soli;	0	0	0	0	0	0	0	0	0	0	0	0	0	0	0	0	0	1	0	0	0
Bacteria;Actinobacteriota;Actinobacteria;Micrococcales;Cellulomonadaceae;Cellulomonas;xylanilytica;	0	0	0	0	0	0	0	0	0	0	0	0	0	0	0	0	0	1	0	0	0
Bacteria;Actinobacteriota;Actinobacteria;Micrococcales;Cellulomonadaceae;NA;NA;	0	0	0	0	0	0	0	0	0	0	4	0	0	0	0	0	0	0	0	0	0
Bacteria;Actinobacteriota;Actinobacteria;Micrococcales;Cellulomonadaceae;Pseudactinotalea;suaedae;	0	0	0	0	0	0	0	0	0	0	0	0	0	0	0	0	0	1	0	0	0
Bacteria;Actinobacteriota;Actinobacteria;Micrococcales;Demequinaceae;Demequina;aestuarii;	0	0	0	0	0	0	0	0	0	0	0	0	0	0	0	0	0	3	0	0	0
Bacteria;Actinobacteriota;Actinobacteria;Micrococcales;Demequinaceae;Demequina;lutea;	0	0	0	0	0	0	0	0	0	0	0	0	0	0	0	0	0	1	0	0	0
Bacteria;Actinobacteriota;Actinobacteria;Micrococcales;Demequinaceae;Demequina;NA;	0	7342	0	0	0	0	0	32	0	0	101	0	12	0	0	0	0	55	79	45	67
Bacteria;Actinobacteriota;Actinobacteria;Micrococcales;Demequinaceae;Lysinimicrobium;NA;	0	0	0	0	0	0	0	0	0	0	0	0	0	0	0	0	0	6	0	0	0
Bacteria;Actinobacteriota;Actinobacteria;Micrococcales;Intrasporangiaceae;Aquipuribacter;NA;	0	0	0	0	0	0	0	0	0	0	0	0	0	0	0	0	0	0	17	9	0
Bacteria;Actinobacteriota;Actinobacteria;Micrococcales;Intrasporangiaceae;Fodinibacter;NA;	0	0	0	0	0	0	0	0	0	0	0	0	0	0	0	0	0	1	0	0	0
Bacteria;Actinobacteriota;Actinobacteria;Micrococcales;Intrasporangiaceae;Humibacillus;NA;	0	0	0	0	0	0	0	0	0	0	0	0	0	0	0	0	0	0	2	0	0
Bacteria;Actinobacteriota;Actinobacteria;Micrococcales;Intrasporangiaceae;Intrasporangium;NA;	0	0	0	0	0	0	0	0	0	0	0	0	0	0	0	0	0	1	0	0	0
Bacteria;Actinobacteriota;Actinobacteria;Micrococcales;Intrasporangiaceae;Knoellia;NA;	0	0	79	0	0	0	0	0	0	0	0	0	0	0	0	0	0	0	0	0	0
Bacteria;Actinobacteriota;Actinobacteria;Micrococcales;Intrasporangiaceae;Lapillicoccus;NA;	0	0	0	0	0	0	0	0	0	0	0	0	0	0	0	0	0	1	0	0	0
Bacteria;Actinobacteriota;Actinobacteria;Micrococcales;Intrasporangiaceae;NA;NA;	0	0	0	0	0	0	0	0	0	0	0	0	0	0	0	0	0	6	47	12	13
Bacteria;Actinobacteriota;Actinobacteria;Micrococcales;Intrasporangiaceae;Ornithinimicrobium;NA;	0	0	0	0	0	0	0	0	0	0	0	0	0	0	0	0	0	2	0	0	0
Bacteria;Actinobacteriota;Actinobacteria;Micrococcales;Intrasporangiaceae;Oryzihumus;NA;	0	0	0	0	0	0	0	0	0	0	0	0	21	0	0	0	0	0	10	1	7
Bacteria;Actinobacteriota;Actinobacteria;Micrococcales;Intrasporangiaceae;Pedococcus-Phycicoccus;NA;	0	0	0	0	0	0	0	0	0	0	0	0	0	0	0	0	0	1	0	0	0
Bacteria;Actinobacteriota;Actinobacteria;Micrococcales;Microbacteriaceae;Agrococcus;lahaulensis;	0	0	0	0	0	0	0	0	0	0	0	0	0	0	0	0	0	2	0	0	0
Bacteria;Actinobacteriota;Actinobacteria;Micrococcales;Microbacteriaceae;Agrococcus;NA;	0	0	0	0	0	0	0	0	0	0	0	0	0	0	0	0	0	1	0	0	0
Bacteria;Actinobacteriota;Actinobacteria;Micrococcales;Microbacteriaceae;Agromyces;flavus;	0	0	0	0	0	0	0	0	0	0	0	0	0	0	0	0	0	1	0	0	0
Bacteria;Actinobacteriota;Actinobacteria;Micrococcales;Microbacteriaceae;Agromyces;NA;	0	0	0	0	0	0	0	0	0	0	0	0	0	0	0	0	0	6	0	0	0
Bacteria;Actinobacteriota;Actinobacteria;Micrococcales;Microbacteriaceae;Alpinimonas;NA;	0	0	0	0	0	0	0	0	0	0	34	0	0	0	0	0	0	0	0	0	0
Bacteria;Actinobacteriota;Actinobacteria;Micrococcales;Microbacteriaceae;Amnibacterium;kyonggiense;	0	0	0	0	0	0	0	0	0	0	0	0	0	0	0	0	0	1	0	0	0
Bacteria;Actinobacteriota;Actinobacteria;Micrococcales;Microbacteriaceae;Amnibacterium;NA;	0	0	0	0	0	0	0	0	0	0	0	0	0	0	0	0	0	12	0	0	0
Bacteria;Actinobacteriota;Actinobacteria;Micrococcales;Microbacteriaceae;Amnibacterium;soli;	0	0	0	0	0	0	0	0	0	0	0	0	0	0	0	0	0	7	0	0	0
Bacteria;Actinobacteriota;Actinobacteria;Micrococcales;Microbacteriaceae;Candidatus Aquiluna;NA;	0	0	0	0	0	0	0	0	0	0	276	72	0	0	0	0	0	0	0	0	0
Bacteria;Actinobacteriota;Actinobacteria;Micrococcales;Microbacteriaceae;Chryseoglobus;NA;	0	0	0	0	0	0	0	0	0	0	0	8	0	0	0	0	0	1	0	0	0
Bacteria;Actinobacteriota;Actinobacteria;Micrococcales;Microbacteriaceae;Cryobacterium;NA;	0	3406	0	0	0	0	0	0	0	0	0	0	0	0	0	0	0	0	10	9	0
Bacteria;Actinobacteriota;Actinobacteria;Micrococcales;Microbacteriaceae;Cryobacterium;psychrophilum;	0	1200	0	0	0	0	0	0	0	0	0	0	0	0	0	0	0	0	0	0	0
Bacteria;Actinobacteriota;Actinobacteria;Micrococcales;Microbacteriaceae;Cryobacterium;psychrotolerans;	0	0	0	0	0	0	0	0	0	0	0	0	0	0	0	0	0	1	0	0	0
Bacteria;Actinobacteriota;Actinobacteria;Micrococcales;Microbacteriaceae;Curtobacterium;herbarum;	0	0	0	0	0	0	0	0	0	0	0	0	0	0	0	0	0	1	0	0	0
Bacteria;Actinobacteriota;Actinobacteria;Micrococcales;Microbacteriaceae;Curtobacterium;NA;	0	0	0	0	0	0	0	0	0	0	0	0	0	0	0	0	0	2	0	0	0
Bacteria;Actinobacteriota;Actinobacteria;Micrococcales;Microbacteriaceae;Curtobacterium;pusillum;	0	0	0	0	0	0	0	0	0	0	0	0	0	0	0	0	0	2	0	0	0
Bacteria;Actinobacteriota;Actinobacteria;Micrococcales;Microbacteriaceae;Galbitalea;NA;	0	0	0	0	0	0	0	0	0	0	0	0	0	0	0	0	0	1	15	21	28
Bacteria;Actinobacteriota;Actinobacteria;Micrococcales;Microbacteriaceae;Lysinimonas;NA;	0	0	0	0	0	0	0	0	0	0	0	0	0	0	0	0	0	4	0	0	0
Bacteria;Actinobacteriota;Actinobacteria;Micrococcales;Microbacteriaceae;Microbacterium;foliorum;	0	0	0	0	0	0	0	0	0	0	0	0	0	0	0	0	0	1	0	0	0
Bacteria;Actinobacteriota;Actinobacteria;Micrococcales;Microbacteriaceae;Microbacterium;lacus;	0	0	0	0	0	0	0	0	0	0	0	0	0	0	0	0	0	4	0	0	0
Bacteria;Actinobacteriota;Actinobacteria;Micrococcales;Microbacteriaceae;Microbacterium;maritypicum;	0	0	0	0	0	0	0	0	0	0	0	0	0	0	0	0	0	1	0	0	0
Bacteria;Actinobacteriota;Actinobacteria;Micrococcales;Microbacteriaceae;Microbacterium;NA;	0	0	0	0	0	0	0	0	0	0	0	0	0	0	0	0	0	7	3	2	0
Bacteria;Actinobacteriota;Actinobacteria;Micrococcales;Microbacteriaceae;Microbacterium;oleivorans;	0	0	0	0	0	0	0	0	0	0	0	0	0	0	0	0	0	1	0	0	0
Bacteria;Actinobacteriota;Actinobacteria;Micrococcales;Microbacteriaceae;Microbacterium;sediminis;	0	0	0	0	0	0	0	0	0	0	0	0	0	0	0	0	0	1	0	0	0
Bacteria;Actinobacteriota;Actinobacteria;Micrococcales;Microbacteriaceae;Microbacterium;terricola;	0	0	0	0	0	0	0	0	0	0	0	0	0	0	0	0	0	1	0	0	0
Bacteria;Actinobacteriota;Actinobacteria;Micrococcales;Microbacteriaceae;Microbacterium;thalassium;	0	0	0	0	0	0	0	0	0	0	0	0	0	0	0	0	0	2	0	0	0
Bacteria;Actinobacteriota;Actinobacteria;Micrococcales;Microbacteriaceae;ML602J-51;NA;	0	0	0	0	0	0	0	0	0	0	50	0	0	0	0	0	0	0	0	0	0
Bacteria;Actinobacteriota;Actinobacteria;Micrococcales;Microbacteriaceae;Mycetocola;NA;	0	0	0	0	0	0	0	0	0	0	0	0	0	0	0	0	0	4	0	0	0
Bacteria;Actinobacteriota;Actinobacteria;Micrococcales;Microbacteriaceae;NA;NA;	0	6500	0	0	0	0	0	0	0	0	188	30	0	0	0	0	0	4	3	2	8
Bacteria;Actinobacteriota;Actinobacteria;Micrococcales;Microbacteriaceae;Naasia;NA;	0	0	0	0	0	0	0	0	0	0	0	0	0	0	0	0	0	1	0	0	0
Bacteria;Actinobacteriota;Actinobacteria;Micrococcales;Microbacteriaceae;Parafrigoribacterium;NA;	0	0	0	0	0	0	0	11	0	0	319	0	0	0	0	0	0	0	26	10	11
Bacteria;Actinobacteriota;Actinobacteria;Micrococcales;Microbacteriaceae;Rhodoglobus;NA;	0	1264	0	0	0	0	0	0	0	0	348	0	0	0	0	0	0	0	0	0	0
Bacteria;Actinobacteriota;Actinobacteria;Micrococcales;Microbacteriaceae;Salinibacterium;NA;	0	70	248	0	0	0	0	0	0	0	0	0	0	0	0	0	0	2	0	0	0
Bacteria;Actinobacteriota;Actinobacteria;Micrococcales;Micrococcaceae;Arthrobacter;agilis;	0	0	0	0	0	0	0	0	0	0	0	0	0	0	0	0	0	2	0	0	0
Bacteria;Actinobacteriota;Actinobacteria;Micrococcales;Micrococcaceae;Arthrobacter;citreus;	0	0	0	0	0	0	0	0	0	0	0	0	0	0	0	0	0	25	0	0	0
Bacteria;Actinobacteriota;Actinobacteria;Micrococcales;Micrococcaceae;Arthrobacter;gandavensis;	0	0	0	0	0	0	0	0	0	0	0	0	0	0	0	0	0	12	0	0	0
Bacteria;Actinobacteriota;Actinobacteria;Micrococcales;Micrococcaceae;Arthrobacter;koreensis;	0	0	0	0	0	0	0	0	0	0	0	0	0	0	0	0	0	7	0	0	0
Bacteria;Actinobacteriota;Actinobacteria;Micrococcales;Micrococcaceae;Arthrobacter;luteolus;	0	0	0	0	0	0	0	0	0	0	0	0	0	0	0	0	0	27	0	0	0
Bacteria;Actinobacteriota;Actinobacteria;Micrococcales;Micrococcaceae;Arthrobacter;NA;	0	0	0	25	0	0	0	0	0	0	0	0	0	0	0	0	0	14	0	0	5
Bacteria;Actinobacteriota;Actinobacteria;Micrococcales;Micrococcaceae;Kocuria;himachalensis;	0	0	0	0	0	0	0	0	0	0	0	0	0	0	0	0	0	1	0	0	0
Bacteria;Actinobacteriota;Actinobacteria;Micrococcales;Micrococcaceae;Kocuria;NA;	0	0	0	0	0	0	0	0	0	0	0	0	0	0	0	0	0	1	0	0	0
Bacteria;Actinobacteriota;Actinobacteria;Micrococcales;Micrococcaceae;Kocuria;polaris;	0	0	0	0	0	0	0	0	0	0	0	0	0	0	0	0	0	2	0	0	0
Bacteria;Actinobacteriota;Actinobacteria;Micrococcales;Micrococcaceae;Kocuria;rosea;	0	0	0	0	0	0	0	0	0	0	0	0	0	0	0	0	0	0	0	3	0
Bacteria;Actinobacteriota;Actinobacteria;Micrococcales;Micrococcaceae;NA;NA;	0	0	0	0	0	0	108	0	0	0	0	0	0	0	0	0	0	4	0	4	0
Bacteria;Actinobacteriota;Actinobacteria;Micrococcales;Micrococcaceae;Paenarthrobacter;NA;	0	0	0	0	0	0	0	0	0	0	0	0	0	0	0	0	0	1	0	0	0
Bacteria;Actinobacteriota;Actinobacteria;Micrococcales;Micrococcaceae;Pseudarthrobacter;NA;	0	0	0	0	0	0	0	0	0	0	0	0	0	0	0	0	0	2	0	0	0
Bacteria;Actinobacteriota;Actinobacteria;Micrococcales;Micrococcaceae;Pseudarthrobacter;oxydans;	0	0	0	0	0	0	0	0	0	0	0	0	0	0	0	0	0	1	0	0	0
Bacteria;Actinobacteriota;Actinobacteria;Micrococcales;Micrococcaceae;Pseudarthrobacter;sulfonivorans;	0	0	0	0	0	0	0	0	0	0	0	0	0	0	0	0	0	1	0	0	0
Bacteria;Actinobacteriota;Actinobacteria;Micrococcales;NA;NA;NA;	0	0	0	0	0	0	0	0	0	0	0	0	0	0	0	0	0	17	2	0	0
Bacteria;Actinobacteriota;Actinobacteria;Micrococcales;Promicromonosporaceae;Myceligenerans;xiligouense;	0	0	0	0	0	0	0	0	0	0	0	0	0	0	0	0	0	5	0	0	0
Bacteria;Actinobacteriota;Actinobacteria;Micromonosporales;Micromonosporaceae;Actinoplanes;abujensis;	0	0	0	0	0	0	0	0	0	0	0	0	0	0	0	0	0	2	0	0	0
Bacteria;Actinobacteriota;Actinobacteria;Micromonosporales;Micromonosporaceae;Actinoplanes;ferrugineus;	0	0	0	0	0	0	0	0	0	0	0	0	0	0	0	0	0	1	0	0	0
Bacteria;Actinobacteriota;Actinobacteria;Micromonosporales;Micromonosporaceae;Actinoplanes;friuliensis;	0	0	0	0	0	0	0	0	0	0	0	0	0	0	0	0	0	0	42	16	12
Bacteria;Actinobacteriota;Actinobacteria;Micromonosporales;Micromonosporaceae;Actinoplanes;missouriensis;	0	0	0	0	0	0	0	0	0	0	0	0	0	0	0	0	0	1	0	0	0
Bacteria;Actinobacteriota;Actinobacteria;Micromonosporales;Micromonosporaceae;Actinoplanes;NA;	0	0	0	0	0	0	0	0	0	0	0	0	0	0	0	0	0	52	6	0	0
Bacteria;Actinobacteriota;Actinobacteria;Micromonosporales;Micromonosporaceae;Actinoplanes;nipponensis;	0	0	0	0	0	0	0	0	0	0	0	0	0	0	0	0	0	3	0	0	0
Bacteria;Actinobacteriota;Actinobacteria;Micromonosporales;Micromonosporaceae;Actinoplanes;violaceus;	0	0	0	0	0	0	0	0	0	0	0	0	0	0	0	0	0	1	0	0	0
Bacteria;Actinobacteriota;Actinobacteria;Micromonosporales;Micromonosporaceae;Asanoa;NA;	0	0	0	0	0	0	0	0	0	0	0	0	0	0	0	0	0	2	0	0	0
Bacteria;Actinobacteriota;Actinobacteria;Micromonosporales;Micromonosporaceae;Catenuloplanes;castaneus;	0	0	0	0	0	0	0	0	0	0	0	0	0	0	0	0	0	1	0	0	0
Bacteria;Actinobacteriota;Actinobacteria;Micromonosporales;Micromonosporaceae;Catenuloplanes;NA;	0	0	0	0	0	0	0	0	0	0	0	0	0	0	0	0	0	5	0	0	0
Bacteria;Actinobacteriota;Actinobacteria;Micromonosporales;Micromonosporaceae;Catenuloplanes;niger;	0	0	0	0	0	0	0	0	0	0	0	0	0	0	0	0	0	1	0	0	0
Bacteria;Actinobacteriota;Actinobacteria;Micromonosporales;Micromonosporaceae;Dactylosporangium;NA;	0	0	0	0	0	0	0	0	0	0	0	0	0	0	0	0	0	4	0	0	0
Bacteria;Actinobacteriota;Actinobacteria;Micromonosporales;Micromonosporaceae;Micromonospora;chokoriensis;	0	0	0	0	0	0	0	0	0	0	0	0	0	0	0	0	0	2	0	0	0
Bacteria;Actinobacteriota;Actinobacteria;Micromonosporales;Micromonosporaceae;Micromonospora;NA;	0	0	0	0	0	0	0	0	0	0	0	0	0	0	0	0	0	1	0	0	2
Bacteria;Actinobacteriota;Actinobacteria;Micromonosporales;Micromonosporaceae;NA;NA;	0	0	0	0	0	0	0	0	0	0	0	0	0	0	0	0	0	17	0	0	3
Bacteria;Actinobacteriota;Actinobacteria;Micromonosporales;Micromonosporaceae;Phytohabitans;NA;	0	0	0	0	0	0	0	0	0	0	0	0	0	0	0	0	0	2	0	0	0
Bacteria;Actinobacteriota;Actinobacteria;Micromonosporales;Micromonosporaceae;Planosporangium;NA;	0	0	0	0	0	0	0	0	0	0	0	0	0	0	0	0	0	2	0	0	0
Bacteria;Actinobacteriota;Actinobacteria;Micromonosporales;Micromonosporaceae;Plantactinospora;NA;	0	0	0	0	0	0	0	0	0	0	0	0	0	0	0	0	0	2	0	0	0
Bacteria;Actinobacteriota;Actinobacteria;Micromonosporales;Micromonosporaceae;Virgisporangium;aurantiacum;	0	0	0	0	0	0	0	0	0	0	0	0	0	0	0	0	0	1	0	0	0
Bacteria;Actinobacteriota;Actinobacteria;Micromonosporales;Micromonosporaceae;Virgisporangium;NA;	0	0	0	0	0	0	0	0	0	0	0	0	0	0	0	0	0	3	20	0	0
Bacteria;Actinobacteriota;Actinobacteria;Micromonosporales;Micromonosporaceae;Virgisporangium;ochraceum;	0	0	0	0	0	0	0	0	0	0	0	0	0	0	0	0	0	2	0	0	0
Bacteria;Actinobacteriota;Actinobacteria;NA;NA;NA;NA;	0	0	0	0	0	0	0	39	0	26	0	0	0	0	103	29	5	38	8	0	0
Bacteria;Actinobacteriota;Actinobacteria;Nitriliruptorales;Nitriliruptoraceae;Egicoccus;NA;	0	0	0	0	0	0	0	0	0	0	0	0	0	0	0	0	0	2	0	0	0
Bacteria;Actinobacteriota;Actinobacteria;Nitriliruptorales;Nitriliruptoraceae;NA;NA;	0	0	41	0	0	0	10	0	0	0	0	0	0	0	0	0	0	60	35	13	14
Bacteria;Actinobacteriota;Actinobacteria;Nitriliruptorales;Nitriliruptoraceae;YC-ZSS-LKJ90;NA;	0	0	0	0	0	0	0	0	0	0	0	0	0	0	0	0	0	9	0	0	0
Bacteria;Actinobacteriota;Actinobacteria;PeM15;NA;NA;NA;	0	0	0	0	0	0	0	33	0	8	212	0	0	0	0	0	0	1	0	0	0
Bacteria;Actinobacteriota;Actinobacteria;Propionibacteriales;Nocardioidaceae;Aeromicrobium;fastidiosum;	0	0	0	0	0	0	0	0	0	0	0	0	0	0	0	0	0	1	0	0	0
Bacteria;Actinobacteriota;Actinobacteria;Propionibacteriales;Nocardioidaceae;Aeromicrobium;NA;	0	311	0	0	0	0	0	0	0	0	12	0	0	0	0	0	0	0	5	0	0
Bacteria;Actinobacteriota;Actinobacteria;Propionibacteriales;Nocardioidaceae;Kribbella;NA;	0	0	0	0	0	0	0	0	0	0	0	0	0	0	0	0	0	3	2	0	0
Bacteria;Actinobacteriota;Actinobacteria;Propionibacteriales;Nocardioidaceae;Marmoricola;NA;	0	0	0	0	0	0	43	0	0	0	0	0	0	0	0	0	0	14	48	10	10
Bacteria;Actinobacteriota;Actinobacteria;Propionibacteriales;Nocardioidaceae;Marmoricola;scoriae;	0	0	0	0	0	0	0	0	0	0	0	0	0	0	0	0	0	1	0	0	0
Bacteria;Actinobacteriota;Actinobacteria;Propionibacteriales;Nocardioidaceae;NA;NA;	0	0	0	0	0	0	0	0	0	0	0	0	0	0	0	0	0	1	21	4	0
Bacteria;Actinobacteriota;Actinobacteria;Propionibacteriales;Nocardioidaceae;Nocardioides;alpinus;	0	0	0	0	0	0	0	0	0	0	0	0	0	0	0	0	0	2	0	0	0
Bacteria;Actinobacteriota;Actinobacteria;Propionibacteriales;Nocardioidaceae;Nocardioides;dokdonensis;	0	0	0	0	0	0	0	0	0	0	0	0	0	0	0	0	0	1	0	0	0
Bacteria;Actinobacteriota;Actinobacteria;Propionibacteriales;Nocardioidaceae;Nocardioides;flavus;	0	0	0	0	0	0	0	0	0	0	0	0	0	0	0	0	0	1	0	0	0
Bacteria;Actinobacteriota;Actinobacteria;Propionibacteriales;Nocardioidaceae;Nocardioides;luteus;	0	0	0	0	0	0	0	0	0	0	0	0	0	0	0	0	0	1	0	0	0
Bacteria;Actinobacteriota;Actinobacteria;Propionibacteriales;Nocardioidaceae;Nocardioides;NA;	0	0	96	19	0	0	0	7	0	0	0	0	0	0	0	0	0	31	63	28	25
Bacteria;Actinobacteriota;Actinobacteria;Propionibacteriales;Nocardioidaceae;Nocardioides;nanhaiensis;	0	0	0	0	0	0	0	0	0	0	0	0	0	0	0	0	0	1	0	0	0
Bacteria;Actinobacteriota;Actinobacteria;Propionibacteriales;Nocardioidaceae;Nocardioides;pakistanensis;	0	0	0	0	0	0	0	0	0	0	0	0	0	0	0	0	0	5	0	0	0
Bacteria;Actinobacteriota;Actinobacteria;Propionibacteriales;Nocardioidaceae;Nocardioides;plantarum;	0	0	0	0	0	0	0	0	0	0	0	0	0	0	0	0	0	1	0	0	0
Bacteria;Actinobacteriota;Actinobacteria;Propionibacteriales;Nocardioidaceae;Nocardioides;soli;	0	0	0	0	0	0	0	0	0	0	0	0	0	0	0	0	0	1	0	0	0
Bacteria;Actinobacteriota;Actinobacteria;Propionibacteriales;Nocardioidaceae;Nocardioides;zeicaulis;	0	0	0	0	0	0	0	0	0	0	0	0	0	0	0	0	0	1	0	0	0
Bacteria;Actinobacteriota;Actinobacteria;Propionibacteriales;Propionibacteriaceae;Cutibacterium;acnes;	0	0	0	0	0	0	0	0	0	0	0	0	0	0	0	0	0	5	0	0	0
Bacteria;Actinobacteriota;Actinobacteria;Propionibacteriales;Propionibacteriaceae;Cutibacterium;granulosum;	0	0	0	0	0	0	12	0	0	0	0	0	0	0	0	0	0	0	0	0	0
Bacteria;Actinobacteriota;Actinobacteria;Propionibacteriales;Propionibacteriaceae;Cutibacterium;NA;	0	0	0	0	0	0	0	0	0	0	10	40	0	0	0	0	0	0	0	0	0
Bacteria;Actinobacteriota;Actinobacteria;Propionibacteriales;Propionibacteriaceae;Friedmanniella;NA;	0	0	0	0	0	0	0	0	0	0	0	0	0	0	0	0	0	0	0	0	2
Bacteria;Actinobacteriota;Actinobacteria;Propionibacteriales;Propionibacteriaceae;Luteococcus;NA;	0	0	0	0	0	0	0	0	0	0	0	0	0	0	0	0	0	1	0	0	0
Bacteria;Actinobacteriota;Actinobacteria;Propionibacteriales;Propionibacteriaceae;Microlunatus;aurantiacus;	0	0	0	0	0	0	0	0	0	0	0	0	0	0	0	0	0	1	0	0	0
Bacteria;Actinobacteriota;Actinobacteria;Propionibacteriales;Propionibacteriaceae;Microlunatus;NA;	0	0	0	0	0	0	17	0	0	0	0	0	0	0	0	0	0	6	0	0	0
Bacteria;Actinobacteriota;Actinobacteria;Propionibacteriales;Propionibacteriaceae;NA;NA;	0	0	0	0	0	0	0	0	0	0	0	0	0	0	0	0	0	4	0	0	0
Bacteria;Actinobacteriota;Actinobacteria;Propionibacteriales;Propionibacteriaceae;Phytoactinopolyspora;NA;	0	0	0	0	0	0	0	0	0	0	0	0	0	0	0	0	0	4	0	0	0
Bacteria;Actinobacteriota;Actinobacteria;Propionibacteriales;Propionibacteriaceae;Propionicicella;NA;	0	0	0	0	0	0	0	0	0	0	0	0	0	0	0	0	0	1	0	0	0
Bacteria;Actinobacteriota;Actinobacteria;Propionibacteriales;Propionibacteriaceae;Tessaracoccus;NA;	0	0	0	0	0	0	0	0	0	0	0	0	0	0	0	0	0	1	0	0	0
Bacteria;Actinobacteriota;Actinobacteria;Pseudonocardiales;Pseudonocardiaceae;Actinokineospora;NA;	0	0	0	0	0	0	0	0	0	0	0	0	0	0	0	0	0	1	0	0	0
Bacteria;Actinobacteriota;Actinobacteria;Pseudonocardiales;Pseudonocardiaceae;Actinomycetospora;lutea;	0	0	0	0	0	0	0	0	0	0	0	0	0	0	0	0	0	1	0	0	0
Bacteria;Actinobacteriota;Actinobacteria;Pseudonocardiales;Pseudonocardiaceae;Actinomycetospora;NA;	0	0	0	0	0	0	0	0	0	0	0	0	0	0	0	0	0	2	0	0	0
Bacteria;Actinobacteriota;Actinobacteria;Pseudonocardiales;Pseudonocardiaceae;Actinophytocola;oryzae;	0	0	0	0	0	0	0	0	0	0	0	0	0	0	0	0	0	1	0	0	0
Bacteria;Actinobacteriota;Actinobacteria;Pseudonocardiales;Pseudonocardiaceae;Amycolatopsis;alba;	0	0	0	0	0	0	0	0	0	0	0	0	0	0	0	0	0	2	0	0	0
Bacteria;Actinobacteriota;Actinobacteria;Pseudonocardiales;Pseudonocardiaceae;Crossiella;NA;	0	0	0	0	0	0	0	0	0	0	0	0	0	0	0	0	0	0	29	7	0
Bacteria;Actinobacteriota;Actinobacteria;Pseudonocardiales;Pseudonocardiaceae;NA;NA;	0	0	0	0	0	0	0	0	0	0	0	0	0	0	0	0	0	5	0	0	0
Bacteria;Actinobacteriota;Actinobacteria;Pseudonocardiales;Pseudonocardiaceae;Pseudonocardia;kunmingensis;	0	0	0	0	0	0	0	0	0	0	0	0	0	0	0	0	0	1	0	0	0
Bacteria;Actinobacteriota;Actinobacteria;Pseudonocardiales;Pseudonocardiaceae;Pseudonocardia;NA;	0	0	0	0	0	0	0	0	0	0	0	0	0	0	0	0	0	12	70	15	25
Bacteria;Actinobacteriota;Actinobacteria;Pseudonocardiales;Pseudonocardiaceae;Pseudonocardia;petroleophila;	0	0	0	0	0	0	0	0	0	0	0	0	0	0	0	0	0	1	0	0	0
Bacteria;Actinobacteriota;Actinobacteria;Pseudonocardiales;Pseudonocardiaceae;Thermocrispum;municipale;	0	0	0	0	0	0	0	0	6	0	0	0	0	0	0	0	0	0	0	0	0
Bacteria;Actinobacteriota;Actinobacteria;Streptomycetales;Streptomycetaceae;Streptomyces;katrae;	0	0	0	0	0	0	19	0	0	0	0	0	0	0	0	0	0	0	0	0	0
Bacteria;Actinobacteriota;Actinobacteria;Streptomycetales;Streptomycetaceae;Streptomyces;lavendulae;	0	0	0	0	0	0	0	0	0	0	0	0	0	0	0	0	0	0	0	8	0
Bacteria;Actinobacteriota;Actinobacteria;Streptomycetales;Streptomycetaceae;Streptomyces;NA;	0	0	0	0	0	0	0	0	0	0	0	0	0	0	0	0	0	10	0	0	0
Bacteria;Actinobacteriota;Actinobacteria;Streptomycetales;Streptomycetaceae;Streptomyces;nigra;	0	0	0	0	0	0	0	0	0	0	0	0	0	0	0	0	0	1	0	0	0
Bacteria;Actinobacteriota;Actinobacteria;Streptosporangiales;Streptosporangiaceae;Microbispora;NA;	0	0	0	0	0	0	0	0	0	0	0	0	0	0	0	0	0	1	0	0	0
Bacteria;Actinobacteriota;Actinobacteria;Streptosporangiales;Streptosporangiaceae;NA;NA;	0	0	0	0	0	0	0	0	0	0	0	0	0	0	0	0	0	4	0	0	0
Bacteria;Actinobacteriota;Actinobacteria;Streptosporangiales;Streptosporangiaceae;Nonomuraea;maritima;	0	0	0	0	0	0	0	0	0	0	0	0	0	0	0	0	0	1	0	0	0
Bacteria;Actinobacteriota;Actinobacteria;Streptosporangiales;Streptosporangiaceae;Sphaerisporangium;NA;	0	0	0	0	0	0	0	0	0	0	0	0	0	0	0	0	0	3	0	0	0
Bacteria;Actinobacteriota;Actinobacteria;Streptosporangiales;Thermomonosporaceae;Actinomadura;NA;	0	0	0	0	0	0	0	0	0	0	0	0	0	0	0	0	0	1	0	0	0
Bacteria;Actinobacteriota;Actinobacteria;Streptosporangiales;Thermomonosporaceae;NA;NA;	0	0	0	0	0	0	0	0	0	0	0	0	0	0	0	0	0	3	0	0	0
Bacteria;Actinobacteriota;Coriobacteriia;CG2-30-50-142;NA;NA;NA;	0	0	0	0	0	0	0	0	0	0	0	0	0	0	0	0	1	0	0	0	0
Bacteria;Actinobacteriota;Coriobacteriia;Coriobacteriales;Eggerthellaceae;Parvibacter;NA;	0	0	0	0	0	0	0	0	0	0	0	0	0	0	0	0	0	1	0	0	0
Bacteria;Actinobacteriota;Coriobacteriia;FS118-23B-02;NA;NA;NA;	0	0	0	0	0	0	0	0	102	0	0	0	9	0	0	1	1	0	0	0	0
Bacteria;Actinobacteriota;Coriobacteriia;OPB41;NA;NA;NA;	0	0	0	0	9	0	24	394	14	0	0	0	0	0	3	24	1	349	169	123	78
Bacteria;Actinobacteriota;MB-A2-108;NA;NA;NA;NA;	0	0	14	0	0	0	22	0	0	0	0	0	0	0	0	0	0	28	22	10	2
Bacteria;Actinobacteriota;NA;NA;NA;NA;NA;	0	0	37	0	0	0	3	3	13	620	0	0	0	0	0	3	7	22	3	0	0
Bacteria;Actinobacteriota;RBG-16-55-12;NA;NA;NA;NA;	0	0	0	0	8	0	0	0	134	0	0	0	0	0	0	0	1	0	0	0	0
Bacteria;Actinobacteriota;Rubrobacteria;Rubrobacterales;Rubrobacteriaceae;Rubrobacter;NA;	0	0	0	0	0	0	0	0	0	0	0	0	0	0	0	0	0	18	13	5	0
Bacteria;Actinobacteriota;Thermoleophilia;Gaiellales;Gaiellaceae;Gaiella;NA;	0	0	0	0	0	0	40	0	0	0	0	0	8	0	0	0	0	22	127	54	6
Bacteria;Actinobacteriota;Thermoleophilia;Gaiellales;NA;NA;NA;	0	0	7	0	17	0	47	45	223	0	0	0	8	0	0	0	3	82	46	15	12
Bacteria;Actinobacteriota;Thermoleophilia;NA;NA;NA;NA;	0	0	0	0	0	0	17	0	0	0	0	0	0	0	0	0	1	8	15	0	0
Bacteria;Actinobacteriota;Thermoleophilia;Solirubrobacterales;67-14;NA;NA;	0	0	0	0	11	0	139	8	0	0	0	0	0	0	0	0	8	29	220	63	59
Bacteria;Actinobacteriota;Thermoleophilia;Solirubrobacterales;NA;NA;NA;	0	0	0	0	0	0	0	0	0	0	0	0	0	0	0	0	0	6	13	0	0
Bacteria;Actinobacteriota;Thermoleophilia;Solirubrobacterales;Solirubrobacteraceae;Conexibacter;NA;	0	0	0	0	0	0	16	0	0	0	0	0	0	0	0	0	0	5	0	0	0
Bacteria;Actinobacteriota;Thermoleophilia;Solirubrobacterales;Solirubrobacteraceae;NA;NA;	0	0	0	0	0	0	17	0	0	0	0	0	0	0	0	0	0	3	51	18	22
Bacteria;Actinobacteriota;Thermoleophilia;Solirubrobacterales;Solirubrobacteraceae;Parviterribacter;NA;	0	0	0	0	0	0	0	0	0	0	0	0	0	0	0	0	0	6	0	0	0
Bacteria;Actinobacteriota;Thermoleophilia;Solirubrobacterales;Solirubrobacteraceae;Patulibacter;NA;	0	0	0	0	0	0	0	0	0	0	0	0	0	0	0	0	0	1	0	0	0
Bacteria;Actinobacteriota;Thermoleophilia;Solirubrobacterales;Solirubrobacteraceae;Solirubrobacter;NA;	0	0	33	0	0	0	137	0	0	0	0	0	0	0	0	0	0	12	101	29	23
Bacteria;Actinobacteriota;Thermoleophilia;Solirubrobacterales;Solirubrobacteraceae;Solirubrobacter;phytolaccae;	0	0	0	0	0	0	0	0	0	0	0	0	0	0	0	0	0	1	0	0	0
Bacteria;Actinobacteriota;Thermoleophilia;Solirubrobacterales;Solirubrobacteraceae;Solirubrobacter;soli;	0	0	0	0	0	0	0	0	0	0	0	0	0	0	0	0	0	1	0	0	0
Bacteria;Actinobacteriota;Thermoleophilia;Thermophilales;Thermoleophilaceae;Thermoleophilum;NA;	0	0	0	0	0	0	0	0	0	0	0	0	0	0	0	0	0	0	2	0	0
Bacteria;Actinobacteriota;WCHB1-81;NA;NA;NA;NA;	0	0	0	0	164	0	0	110	2729	68	0	0	7	7	22	0	0	10	0	0	2
Bacteria;Aerophobota;Aerophobia;Aerophobales;NA;NA;NA;	0	0	0	0	84	0	0	0	0	7	0	0	0	0	4	0	0	0	0	0	0
Bacteria;AncK6;NA;NA;NA;NA;NA;	0	0	0	0	0	0	0	0	0	0	0	0	0	0	0	0	4	0	0	0	0
Bacteria;Aquificota;Aquificae;Aquificales;Aquificaceae;Hydrogenivirga;NA;	0	0	0	0	0	0	0	0	0	0	0	0	0	0	0	17	0	0	0	0	0
Bacteria;Aquificota;Aquificae;Aquificales;Aquificaceae;NA;NA;	0	0	0	0	0	0	0	0	0	0	0	0	0	0	0	21	2	0	0	0	0
Bacteria;Aquificota;Aquificae;Hydrogenothermales;Hydrogenothermaceae;NA;NA;	0	0	0	0	0	0	0	0	0	0	0	0	0	0	0	2	0	0	0	0	0
Bacteria;Aquificota;Aquificae;Hydrogenothermales;Hydrogenothermaceae;Persephonella;NA;	0	0	0	0	0	0	0	0	0	0	0	0	0	0	0	52	4	0	0	0	0
Bacteria;Aquificota;Desulfurobacteriia;Desulfurobacteriales;Desulfurobacteriaceae;NA;NA;	0	0	0	0	0	0	0	0	0	0	0	0	0	0	0	1	0	0	0	0	0
Bacteria;Armatimonadota;Armatimonadia;Armatimonadales;NA;NA;NA;	0	0	0	0	0	0	0	0	0	0	0	0	0	0	0	0	0	4	20	18	20
Bacteria;Armatimonadota;Chthonomonadetes;Chthonomonadales;Chthonomonadaceae;Chthonomonas;NA;	0	0	0	0	0	0	0	0	0	0	0	0	0	0	0	0	0	2	5	3	0
Bacteria;Armatimonadota;Chthonomonadetes;Chthonomonadales;NA;NA;NA;	0	0	0	0	0	0	0	0	32	0	0	0	0	0	0	0	0	3	0	3	0
Bacteria;Armatimonadota;DG-56;NA;NA;NA;NA;	0	0	0	0	63	0	0	0	73	0	0	0	0	0	0	0	1	0	0	0	0
Bacteria;Armatimonadota;Fimbriimonadia;Fimbriimonadales;Fimbriimonadaceae;NA;NA;	0	0	0	0	0	0	0	0	0	0	0	0	0	0	0	1	3	1	3	0	0
Bacteria;Armatimonadota;NA;NA;NA;NA;NA;	0	0	0	12	0	0	0	0	10	0	0	0	0	0	0	0	0	24	0	0	0
Bacteria;Bacteroidota;Bacteroidia;Bacteroidales;Bacteroidaceae;Bacteroides;graminisolvens;	0	0	0	0	0	0	0	0	0	0	0	0	0	0	0	0	0	4	0	0	0
Bacteria;Bacteroidota;Bacteroidia;Bacteroidales;Bacteroidaceae;Bacteroides;luti;	0	0	0	0	0	0	0	0	0	0	0	0	0	0	0	0	0	2	0	0	0
Bacteria;Bacteroidota;Bacteroidia;Bacteroidales;Bacteroidaceae;Bacteroides;NA;	0	3	0	0	0	0	0	0	0	0	0	0	0	0	0	0	0	5	0	0	0
Bacteria;Bacteroidota;Bacteroidia;Bacteroidales;Bacteroidaceae;Bacteroides;uniformis;	0	4	0	0	0	0	0	0	0	0	0	0	0	0	0	0	0	0	0	0	0
Bacteria;Bacteroidota;Bacteroidia;Bacteroidales;Bacteroidales RF16 group;NA;NA;	0	0	0	0	0	0	0	0	0	0	0	0	0	0	0	0	0	1	0	0	0
Bacteria;Bacteroidota;Bacteroidia;Bacteroidales;Bacteroidetes BD2-2;NA;NA;	95	0	53	0	66	0	16	4527	60	44	0	0	3	20	486	340	1	558	6232	4862	4606
Bacteria;Bacteroidota;Bacteroidia;Bacteroidales;Bacteroidetes vadinHA17;NA;NA;	0	0	0	0	0	0	20	46	2561	0	0	0	0	0	0	0	0	2951	153	94	103
Bacteria;Bacteroidota;Bacteroidia;Bacteroidales;Dysgonomonadaceae;NA;NA;	0	0	0	0	0	0	0	0	4	0	0	0	0	0	0	0	0	91	2	0	0
Bacteria;Bacteroidota;Bacteroidia;Bacteroidales;F082;NA;NA;	0	0	0	0	0	0	0	0	0	0	0	0	0	0	0	0	0	1	0	0	0
Bacteria;Bacteroidota;Bacteroidia;Bacteroidales;FTLpost3;NA;NA;	0	0	0	0	0	0	0	0	0	0	0	0	0	0	0	0	0	1	0	0	0
Bacteria;Bacteroidota;Bacteroidia;Bacteroidales;Ika33;NA;NA;	0	0	0	0	0	0	0	0	0	0	0	0	0	0	0	3	0	1	35	27	17
Bacteria;Bacteroidota;Bacteroidia;Bacteroidales;LKC2.127-25;NA;NA;	165	0	0	0	0	0	0	0	0	0	0	0	0	0	0	0	0	42	0	0	0
Bacteria;Bacteroidota;Bacteroidia;Bacteroidales;M2PB4-65 termite group;NA;NA;	0	0	0	0	0	0	0	0	0	0	0	0	0	0	0	0	0	4	0	0	0
Bacteria;Bacteroidota;Bacteroidia;Bacteroidales;Marinifilaceae;Marinifilum;NA;	0	0	0	0	0	0	0	445	0	0	0	0	0	0	0	0	0	13	2	0	0
Bacteria;Bacteroidota;Bacteroidia;Bacteroidales;Marinifilaceae;NA;NA;	13	0	0	0	0	0	6	33	0	0	0	0	0	0	0	1	0	79	4236	5784	9890
Bacteria;Bacteroidota;Bacteroidia;Bacteroidales;Marinilabiliaceae;[Cytophaga] xylanolytica group;NA;	0	0	0	0	0	0	0	0	0	0	0	0	0	0	0	0	0	200	0	0	0
Bacteria;Bacteroidota;Bacteroidia;Bacteroidales;Marinilabiliaceae;[Cytophaga] xylanolytica group;xylanolytica;	0	0	0	0	0	0	0	0	0	0	0	0	0	0	0	0	0	255	0	0	0
Bacteria;Bacteroidota;Bacteroidia;Bacteroidales;Marinilabiliaceae;Alkaliflexus;NA;	0	0	44	0	0	0	0	0	0	0	2	0	0	0	0	0	0	86	559	1642	2471
Bacteria;Bacteroidota;Bacteroidia;Bacteroidales;Marinilabiliaceae;Anaerophaga;NA;	0	0	32	0	0	0	0	0	0	0	0	0	0	0	0	0	0	0	413	223	200
Bacteria;Bacteroidota;Bacteroidia;Bacteroidales;Marinilabiliaceae;Carboxylicivirga;NA;	0	0	0	0	0	0	0	0	0	0	0	0	0	0	15	69	0	1	0	0	0
Bacteria;Bacteroidota;Bacteroidia;Bacteroidales;Marinilabiliaceae;Carboxylicivirga;sediminis;	0	0	0	0	0	0	0	0	0	0	0	0	0	0	0	0	0	1	0	0	0
Bacteria;Bacteroidota;Bacteroidia;Bacteroidales;Marinilabiliaceae;Geofilum;NA;	0	0	0	0	0	0	0	0	0	0	0	0	0	0	0	0	0	0	0	16	3
Bacteria;Bacteroidota;Bacteroidia;Bacteroidales;Marinilabiliaceae;Geofilum;rubicundum;	0	0	0	0	0	0	0	0	0	0	0	0	0	0	0	0	0	76	0	0	0
Bacteria;Bacteroidota;Bacteroidia;Bacteroidales;Marinilabiliaceae;Mangroviflexus;NA;	0	0	0	0	0	0	0	0	0	0	0	0	0	0	0	0	0	3582	0	0	0
Bacteria;Bacteroidota;Bacteroidia;Bacteroidales;Marinilabiliaceae;Mangroviflexus;xiamenensis;	0	0	0	0	0	0	0	0	0	0	0	0	0	0	0	0	0	221	0	0	0
Bacteria;Bacteroidota;Bacteroidia;Bacteroidales;Marinilabiliaceae;Marinilabilia;NA;	0	0	0	0	0	0	98	0	0	0	0	0	0	0	0	0	0	316	12496	11317	20366
Bacteria;Bacteroidota;Bacteroidia;Bacteroidales;Marinilabiliaceae;Marinilabilia;nitratireducens;	0	0	0	0	0	0	0	0	0	0	0	0	0	0	0	0	0	10	0	0	0
Bacteria;Bacteroidota;Bacteroidia;Bacteroidales;Marinilabiliaceae;Marinilabilia;salmonicolor;	0	0	0	0	0	0	0	0	0	0	0	0	0	0	0	0	0	59	0	0	0
Bacteria;Bacteroidota;Bacteroidia;Bacteroidales;Marinilabiliaceae;NA;NA;	0	0	0	0	0	0	27	129	0	14	157	0	0	32	0	0	0	562	7282	5120	7830
Bacteria;Bacteroidota;Bacteroidia;Bacteroidales;Marinilabiliaceae;Saccharicrinis;NA;	0	0	0	0	0	0	0	0	0	0	0	0	0	0	0	0	0	1	0	0	0
Bacteria;Bacteroidota;Bacteroidia;Bacteroidales;MgMjR-022;NA;NA;	0	0	0	0	0	0	0	0	0	0	0	0	0	0	0	0	0	4	0	0	0
Bacteria;Bacteroidota;Bacteroidia;Bacteroidales;ML635J-40 aquatic group;NA;NA;	14	0	0	0	0	0	0	0	0	0	0	0	0	0	0	0	0	19	0	0	0
Bacteria;Bacteroidota;Bacteroidia;Bacteroidales;NA;NA;NA;	36	0	129	0	0	0	14	256	0	13	21	0	1356	0	16	40	1	2404	2160	1330	1612
Bacteria;Bacteroidota;Bacteroidia;Bacteroidales;Paludibacteraceae;NA;NA;	0	0	0	0	0	0	0	0	0	0	0	0	0	0	0	0	0	36	72	90	65
Bacteria;Bacteroidota;Bacteroidia;Bacteroidales;Paludibacteraceae;Paludibacter;jiangxiensis;	0	0	0	0	0	0	0	0	0	0	0	0	0	0	0	0	0	1	0	0	0
Bacteria;Bacteroidota;Bacteroidia;Bacteroidales;Paludibacteraceae;Paludibacter;NA;	0	0	0	0	0	0	0	0	0	0	0	0	0	0	0	0	0	351	78	84	70
Bacteria;Bacteroidota;Bacteroidia;Bacteroidales;Paludibacteraceae;Paludibacter;propionicigenes;	0	0	0	0	0	0	0	0	0	0	0	0	0	0	0	0	0	32	0	0	0
Bacteria;Bacteroidota;Bacteroidia;Bacteroidales;Prevotellaceae;Alloprevotella;NA;	0	0	0	0	0	0	0	0	0	0	0	0	0	0	0	0	0	1	0	0	0
Bacteria;Bacteroidota;Bacteroidia;Bacteroidales;Prolixibacteraceae;BSV13;NA;	0	0	0	0	0	0	0	0	7	0	0	0	0	0	0	0	0	20	0	0	0
Bacteria;Bacteroidota;Bacteroidia;Bacteroidales;Prolixibacteraceae;Draconibacterium;NA;	0	0	59	0	0	0	0	1320	0	0	0	0	0	0	72	23	0	619	265	172	178
Bacteria;Bacteroidota;Bacteroidia;Bacteroidales;Prolixibacteraceae;Draconibacterium;orientale;	0	0	0	0	0	0	0	0	0	0	0	0	0	0	0	0	0	30	0	0	0
Bacteria;Bacteroidota;Bacteroidia;Bacteroidales;Prolixibacteraceae;Mangrovibacterium;marinum;	0	0	0	0	0	0	0	0	0	0	0	0	0	0	0	0	0	9	0	0	0
Bacteria;Bacteroidota;Bacteroidia;Bacteroidales;Prolixibacteraceae;Mangrovibacterium;NA;	0	0	0	0	0	0	0	0	0	0	0	0	0	0	0	0	0	7	0	0	0
Bacteria;Bacteroidota;Bacteroidia;Bacteroidales;Prolixibacteraceae;Mariniphaga;NA;	0	0	0	0	0	0	0	0	0	0	0	0	0	0	0	0	0	26	0	0	0
Bacteria;Bacteroidota;Bacteroidia;Bacteroidales;Prolixibacteraceae;NA;NA;	0	0	77	0	0	0	0	159	0	0	0	0	2	0	0	1	0	1024	27	28	39
Bacteria;Bacteroidota;Bacteroidia;Bacteroidales;Prolixibacteraceae;Prolixibacter;bellariivorans;	0	0	0	0	0	0	0	0	0	0	0	0	0	0	0	0	0	4	0	0	0
Bacteria;Bacteroidota;Bacteroidia;Bacteroidales;Prolixibacteraceae;Prolixibacter;NA;	0	0	0	0	0	0	0	10	0	0	0	0	0	0	0	0	0	15	0	0	0
Bacteria;Bacteroidota;Bacteroidia;Bacteroidales;Prolixibacteraceae;Roseimarinus;NA;	0	0	0	0	0	0	47	0	0	13	0	0	0	0	0	0	0	1449	24794	23991	37121
Bacteria;Bacteroidota;Bacteroidia;Bacteroidales;Prolixibacteraceae;Roseimarinus;sediminis;	0	0	0	0	0	0	0	0	0	0	0	0	0	0	0	0	0	103	0	0	0
Bacteria;Bacteroidota;Bacteroidia;Bacteroidales;Prolixibacteraceae;Sunxiuqinia;dokdonensis;	0	0	0	0	0	0	0	0	0	0	0	0	0	0	0	0	0	42	0	0	0
Bacteria;Bacteroidota;Bacteroidia;Bacteroidales;Prolixibacteraceae;Sunxiuqinia;faeciviva;	0	0	0	0	0	0	0	0	0	0	0	0	0	0	0	0	0	8	0	0	0
Bacteria;Bacteroidota;Bacteroidia;Bacteroidales;Prolixibacteraceae;Sunxiuqinia;NA;	0	0	25	0	0	0	0	0	0	0	0	0	0	0	0	0	0	1417	0	0	0
Bacteria;Bacteroidota;Bacteroidia;Bacteroidales;Prolixibacteraceae;Tangfeifania;diversioriginum;	0	0	0	0	0	0	0	0	0	0	0	0	0	0	0	0	0	1	0	0	0
Bacteria;Bacteroidota;Bacteroidia;Bacteroidales;Prolixibacteraceae;Tangfeifania;NA;	0	0	91	0	0	0	27	0	0	0	0	0	0	0	0	0	0	1	948	762	824
Bacteria;Bacteroidota;Bacteroidia;Bacteroidales;Prolixibacteraceae;WCHB1-32;NA;	0	0	0	0	0	0	0	0	0	0	0	12	0	0	0	0	0	212	0	0	0
Bacteria;Bacteroidota;Bacteroidia;Bacteroidales;Rikenellaceae;Alistipes;NA;	0	0	0	0	0	0	0	0	0	0	0	0	0	0	0	0	0	3	0	0	0
Bacteria;Bacteroidota;Bacteroidia;Bacteroidales;Rikenellaceae;dgA-11 gut group;NA;	0	0	0	0	0	0	0	0	0	0	0	0	0	0	0	0	0	2	0	0	0
Bacteria;Bacteroidota;Bacteroidia;Bacteroidales;Rikenellaceae;DMER64;NA;	0	0	0	0	0	0	0	0	0	0	0	0	0	0	0	0	0	29	0	0	0
Bacteria;Bacteroidota;Bacteroidia;Bacteroidales;Rikenellaceae;NA;NA;	0	0	0	0	0	0	0	0	127	0	0	0	0	0	0	0	0	13	0	0	0
Bacteria;Bacteroidota;Bacteroidia;Bacteroidales;Rikenellaceae;Rikenellaceae RC9 gut group;NA;	0	0	0	0	0	0	0	0	0	0	0	5	0	0	0	0	0	4	0	0	0
Bacteria;Bacteroidota;Bacteroidia;Bacteroidales;Rs-E47 termite group;GWE2-42-42;NA;	0	0	0	0	0	0	0	0	0	0	0	0	0	0	0	0	0	4	0	0	0
Bacteria;Bacteroidota;Bacteroidia;Bacteroidales;Salinivirgaceae;NA;NA;	179	0	0	0	0	0	0	0	0	0	0	0	0	0	0	0	0	5	1490	1282	1915
Bacteria;Bacteroidota;Bacteroidia;Bacteroidales;Salinivirgaceae;Salinivirga;NA;	0	0	0	0	0	0	0	0	0	0	0	0	0	0	0	0	0	0	2	4	0
Bacteria;Bacteroidota;Bacteroidia;Bacteroidales;SB-5;NA;NA;	2	0	0	0	33	0	0	72	42	44	0	0	0	0	82	28	0	422	123	116	76
Bacteria;Bacteroidota;Bacteroidia;Bacteroidales;Tannerellaceae;Macellibacteroides;fermentans;	0	0	0	0	0	0	0	0	0	0	0	0	0	0	0	0	0	22	0	0	0
Bacteria;Bacteroidota;Bacteroidia;Bacteroidales;Tannerellaceae;Macellibacteroides;NA;	0	0	0	0	0	0	0	0	0	0	0	0	0	0	0	0	0	103	0	0	0
Bacteria;Bacteroidota;Bacteroidia;Bacteroidales;Williamwhitmaniaceae;Acetobacteroides;NA;	0	0	0	0	0	0	0	0	0	0	0	0	0	0	0	0	0	6	0	0	0
Bacteria;Bacteroidota;Bacteroidia;Bacteroidales;Williamwhitmaniaceae;Blvii28 wastewater-sludge group;NA;	0	0	0	0	0	0	0	0	0	0	0	0	0	0	0	0	0	124	0	0	0
Bacteria;Bacteroidota;Bacteroidia;Bacteroidales;Williamwhitmaniaceae;Williamwhitmania;NA;	0	0	0	0	0	0	0	0	0	0	0	0	0	0	0	0	0	23	0	0	0
Bacteria;Bacteroidota;Bacteroidia;Bacteroidetes VC2.1 Bac22;NA;NA;NA;	0	0	0	0	0	0	8	709	0	32	102	0	17	1254	54	334	4	324	2090	1620	1925
Bacteria;Bacteroidota;Bacteroidia;Chitinophagales;37-13;NA;NA;	0	0	0	0	0	0	0	0	0	0	0	0	0	0	0	0	0	2	0	0	0
Bacteria;Bacteroidota;Bacteroidia;Chitinophagales;Chitinophagaceae;Asinibacterium;NA;	0	0	0	0	0	0	0	0	82	0	0	0	0	0	0	0	0	0	0	0	0
Bacteria;Bacteroidota;Bacteroidia;Chitinophagales;Chitinophagaceae;Aurantisolimonas;NA;	0	0	0	0	0	0	0	0	0	0	0	0	0	0	0	0	0	13	15	0	0
Bacteria;Bacteroidota;Bacteroidia;Chitinophagales;Chitinophagaceae;Chitinophaga;NA;	0	0	0	0	0	0	0	0	0	0	0	0	0	0	0	0	0	1	0	0	0
Bacteria;Bacteroidota;Bacteroidia;Chitinophagales;Chitinophagaceae;Cnuella;NA;	0	0	0	0	0	0	0	0	0	0	0	0	0	0	0	0	0	5	0	0	0
Bacteria;Bacteroidota;Bacteroidia;Chitinophagales;Chitinophagaceae;Dinghuibacter;NA;	0	0	0	0	0	0	0	0	0	0	0	0	0	0	0	0	0	3	0	0	0
Bacteria;Bacteroidota;Bacteroidia;Chitinophagales;Chitinophagaceae;Edaphobaculum;NA;	0	0	0	0	0	0	0	0	0	0	0	0	0	0	0	0	0	9	0	3	2
Bacteria;Bacteroidota;Bacteroidia;Chitinophagales;Chitinophagaceae;Ferruginibacter;NA;	0	0	0	0	0	0	0	0	0	0	0	0	0	0	0	0	0	7	103	30	47
Bacteria;Bacteroidota;Bacteroidia;Chitinophagales;Chitinophagaceae;Flaviaesturariibacter;luteus;	0	0	0	0	0	0	0	0	0	0	0	0	0	0	0	0	0	1	0	0	0
Bacteria;Bacteroidota;Bacteroidia;Chitinophagales;Chitinophagaceae;Flaviaesturariibacter;NA;	0	0	0	0	0	0	0	0	0	0	0	0	0	0	0	0	0	6	0	0	3
Bacteria;Bacteroidota;Bacteroidia;Chitinophagales;Chitinophagaceae;Flavihumibacter;NA;	0	0	0	0	0	0	0	0	0	0	0	0	0	0	0	0	0	1	0	0	0
Bacteria;Bacteroidota;Bacteroidia;Chitinophagales;Chitinophagaceae;Flavisolibacter;ginsengisoli;	0	0	0	0	0	0	0	0	0	0	0	0	0	0	0	0	0	2	0	0	0
Bacteria;Bacteroidota;Bacteroidia;Chitinophagales;Chitinophagaceae;Flavisolibacter;NA;	0	0	44	0	0	0	0	0	0	0	0	0	0	0	0	0	0	25	32	9	0
Bacteria;Bacteroidota;Bacteroidia;Chitinophagales;Chitinophagaceae;Flavisolibacter;swuensis;	0	0	0	0	0	0	0	0	0	0	0	0	0	0	0	0	0	1	0	0	0
Bacteria;Bacteroidota;Bacteroidia;Chitinophagales;Chitinophagaceae;Flavitalea;NA;	0	0	0	0	0	0	0	0	0	0	0	0	0	0	0	0	0	8	0	0	0
Bacteria;Bacteroidota;Bacteroidia;Chitinophagales;Chitinophagaceae;Lacibacter;daechungensis;	0	0	0	0	0	0	0	0	0	0	0	0	0	0	0	0	0	1	0	0	0
Bacteria;Bacteroidota;Bacteroidia;Chitinophagales;Chitinophagaceae;Lacibacter;NA;	0	0	0	0	0	0	0	0	0	0	0	0	0	0	0	0	0	10	0	0	0
Bacteria;Bacteroidota;Bacteroidia;Chitinophagales;Chitinophagaceae;NA;NA;	0	0	574	0	0	0	0	0	0	0	0	0	0	0	0	0	0	40	103	69	50
Bacteria;Bacteroidota;Bacteroidia;Chitinophagales;Chitinophagaceae;Niastella;NA;	0	0	0	0	0	0	0	0	0	0	0	0	0	0	0	0	0	6	0	0	0
Bacteria;Bacteroidota;Bacteroidia;Chitinophagales;Chitinophagaceae;Parasegetibacter;luojiensis;	0	0	0	0	0	0	0	0	0	0	0	0	0	0	0	0	0	5	0	0	0
Bacteria;Bacteroidota;Bacteroidia;Chitinophagales;Chitinophagaceae;Parasegetibacter;NA;	0	0	0	0	0	0	0	0	0	0	0	0	0	0	0	0	0	2	2	0	0
Bacteria;Bacteroidota;Bacteroidia;Chitinophagales;Chitinophagaceae;Pseudoflavitalea;NA;	0	0	0	0	0	0	0	0	0	0	0	0	0	0	0	0	0	3	0	0	0
Bacteria;Bacteroidota;Bacteroidia;Chitinophagales;Chitinophagaceae;Puia;NA;	0	0	0	0	0	0	0	0	0	0	0	0	0	0	0	0	0	12	37	29	18
Bacteria;Bacteroidota;Bacteroidia;Chitinophagales;Chitinophagaceae;Sediminibacterium;NA;	0	0	0	0	0	0	0	0	0	0	0	0	0	0	0	1	0	2	0	0	0
Bacteria;Bacteroidota;Bacteroidia;Chitinophagales;Chitinophagaceae;Segetibacter;NA;	0	0	0	0	0	0	0	0	0	0	0	0	0	0	0	0	0	8	13	0	0
Bacteria;Bacteroidota;Bacteroidia;Chitinophagales;Chitinophagaceae;Taibaiella;NA;	0	0	0	0	0	0	0	0	0	0	0	0	0	0	0	0	0	2	0	0	0
Bacteria;Bacteroidota;Bacteroidia;Chitinophagales;Chitinophagaceae;Terrimonas;NA;	0	0	0	0	0	0	0	0	0	0	0	0	0	0	0	0	0	25	0	20	16
Bacteria;Bacteroidota;Bacteroidia;Chitinophagales;Chitinophagaceae;Terrimonas;pekingensis;	0	0	0	0	0	0	0	0	0	0	0	0	0	0	0	0	0	3	0	0	0
Bacteria;Bacteroidota;Bacteroidia;Chitinophagales;Chitinophagaceae;UTBCD1;NA;	0	0	0	0	0	0	0	0	0	0	0	0	0	0	0	0	0	0	8	4	0
Bacteria;Bacteroidota;Bacteroidia;Chitinophagales;NA;NA;NA;	0	0	0	142	0	0	0	121	5	4	0	0	0	0	0	0	7	14	12	0	0
Bacteria;Bacteroidota;Bacteroidia;Chitinophagales;Saprospiraceae;Aureispira;NA;	0	0	0	9	0	0	0	3	0	0	0	0	0	0	0	0	0	0	0	0	0
Bacteria;Bacteroidota;Bacteroidia;Chitinophagales;Saprospiraceae;Candidatus Aquirestis;NA;	0	0	0	0	0	0	0	0	0	0	0	0	0	0	0	0	0	1	0	0	0
Bacteria;Bacteroidota;Bacteroidia;Chitinophagales;Saprospiraceae;Haliscomenobacter;hydrossis;	0	0	0	0	0	0	0	0	0	0	0	0	0	0	0	0	0	1	0	0	0
Bacteria;Bacteroidota;Bacteroidia;Chitinophagales;Saprospiraceae;Haliscomenobacter;NA;	0	0	0	0	0	0	0	0	0	0	0	0	0	0	0	0	0	3	0	0	0
Bacteria;Bacteroidota;Bacteroidia;Chitinophagales;Saprospiraceae;Lewinella;NA;	0	0	0	62	0	0	0	10	0	34	0	0	0	0	8	1	1	0	9	4	4
Bacteria;Bacteroidota;Bacteroidia;Chitinophagales;Saprospiraceae;Lewinella;xylanilytica;	0	0	0	0	0	0	0	0	0	0	0	0	0	0	0	0	0	0	0	5	0
Bacteria;Bacteroidota;Bacteroidia;Chitinophagales;Saprospiraceae;Membranicola;marinus;	0	0	0	0	0	0	0	0	0	0	0	0	0	0	0	0	0	2	0	0	0
Bacteria;Bacteroidota;Bacteroidia;Chitinophagales;Saprospiraceae;Membranicola;NA;	0	0	0	0	0	0	0	0	0	0	0	0	0	0	0	0	0	4	0	0	0
Bacteria;Bacteroidota;Bacteroidia;Chitinophagales;Saprospiraceae;NA;NA;	0	0	0	3058	0	0	0	623	0	116	0	0	0	0	236	54	24	46	12	2	0
Bacteria;Bacteroidota;Bacteroidia;Chitinophagales;Saprospiraceae;Phaeodactylibacter;NA;	0	0	0	38	0	0	0	0	0	0	0	0	0	0	0	2	0	4	9	0	0
Bacteria;Bacteroidota;Bacteroidia;Chitinophagales;Saprospiraceae;Portibacter;NA;	0	0	0	486	0	0	0	158	0	0	0	0	0	0	0	0	6	0	0	0	0
Bacteria;Bacteroidota;Bacteroidia;Chitinophagales;Saprospiraceae;Rubidimonas;NA;	0	0	0	116	0	0	0	0	0	0	0	0	0	0	2	0	0	0	20	7	3
Bacteria;Bacteroidota;Bacteroidia;Cytophagales;Amoebophilaceae;Candidatus Amoebophilus;NA;	0	0	0	0	0	0	0	0	0	0	0	0	0	0	0	0	7	3	0	0	0
Bacteria;Bacteroidota;Bacteroidia;Cytophagales;Amoebophilaceae;NA;NA;	0	0	0	0	0	0	0	11	0	13	0	0	0	0	9	0	6	0	0	0	0
Bacteria;Bacteroidota;Bacteroidia;Cytophagales;Cyclobacteriaceae;Algoriphagus;antarcticus;	0	0	0	0	0	0	0	0	0	0	0	0	0	0	0	0	0	0	21	13	31
Bacteria;Bacteroidota;Bacteroidia;Cytophagales;Cyclobacteriaceae;Algoriphagus;boritolerans;	0	0	0	0	0	0	0	0	0	0	0	0	0	0	0	0	0	1	0	0	0
Bacteria;Bacteroidota;Bacteroidia;Cytophagales;Cyclobacteriaceae;Algoriphagus;jejuensis;	0	0	0	0	0	0	0	0	0	0	0	0	0	0	0	0	0	3	0	0	0
Bacteria;Bacteroidota;Bacteroidia;Cytophagales;Cyclobacteriaceae;Algoriphagus;NA;	0	8159	323	0	0	0	0	0	0	0	209	349	0	0	0	0	0	10	16	17	6
Bacteria;Bacteroidota;Bacteroidia;Cytophagales;Cyclobacteriaceae;Algoriphagus;resistens;	0	0	0	0	0	0	0	0	0	0	0	0	0	0	0	0	0	1	0	0	0
Bacteria;Bacteroidota;Bacteroidia;Cytophagales;Cyclobacteriaceae;Catalinimonas;NA;	0	0	0	0	0	0	0	0	0	0	0	0	0	0	0	0	0	3	0	0	0
Bacteria;Bacteroidota;Bacteroidia;Cytophagales;Cyclobacteriaceae;Catalinimonas;niigatensis;	0	0	0	0	0	0	0	0	0	0	0	0	0	0	0	0	0	3	0	0	0
Bacteria;Bacteroidota;Bacteroidia;Cytophagales;Cyclobacteriaceae;Cesiribacter;NA;	0	0	89	0	0	0	0	0	0	0	0	0	0	0	0	0	0	1	7	0	0
Bacteria;Bacteroidota;Bacteroidia;Cytophagales;Cyclobacteriaceae;Cyclobacterium;NA;	0	0	60	0	0	0	0	0	0	0	0	0	0	0	0	0	0	0	0	0	13
Bacteria;Bacteroidota;Bacteroidia;Cytophagales;Cyclobacteriaceae;Ekhidna;NA;	0	0	0	97	0	0	0	7	0	6	0	0	0	0	0	1	9	0	0	0	0
Bacteria;Bacteroidota;Bacteroidia;Cytophagales;Cyclobacteriaceae;Fabibacter;NA;	0	0	0	77	0	0	0	0	0	11	0	0	0	0	0	1	2	0	0	0	0
Bacteria;Bacteroidota;Bacteroidia;Cytophagales;Cyclobacteriaceae;Fulvivirga;imtechensis;	0	0	0	0	0	0	0	0	0	0	0	0	0	0	0	0	0	4	0	0	0
Bacteria;Bacteroidota;Bacteroidia;Cytophagales;Cyclobacteriaceae;Fulvivirga;NA;	0	0	0	0	0	0	0	0	0	0	0	0	0	0	0	0	3	3	14	0	0
Bacteria;Bacteroidota;Bacteroidia;Cytophagales;Cyclobacteriaceae;Imperialibacter;NA;	0	0	0	0	0	0	0	0	0	0	0	0	0	0	0	0	0	1	0	0	0
Bacteria;Bacteroidota;Bacteroidia;Cytophagales;Cyclobacteriaceae;Imperialibacter;roseus;	0	0	0	0	0	0	0	0	0	0	0	0	0	0	0	0	0	2	0	0	0
Bacteria;Bacteroidota;Bacteroidia;Cytophagales;Cyclobacteriaceae;Marinoscillum;NA;	0	0	0	40	0	0	0	15	0	16	0	0	0	0	0	0	5	0	6	0	0
Bacteria;Bacteroidota;Bacteroidia;Cytophagales;Cyclobacteriaceae;Marivirga;NA;	0	0	131	0	0	0	0	0	0	0	0	0	0	0	0	0	0	0	26	19	84
Bacteria;Bacteroidota;Bacteroidia;Cytophagales;Cyclobacteriaceae;Marivirga;tractuosa;	0	0	0	0	0	0	0	0	0	0	0	0	0	0	0	0	0	2	0	0	0
Bacteria;Bacteroidota;Bacteroidia;Cytophagales;Cyclobacteriaceae;NA;NA;	0	0	9	1908	15	0	0	3699	0	66	0	0	0	0	154	320	104	51	12	4	8
Bacteria;Bacteroidota;Bacteroidia;Cytophagales;Cyclobacteriaceae;Nafulsella;NA;	0	0	0	0	0	0	0	0	0	0	0	0	0	0	0	0	0	2	0	0	0
Bacteria;Bacteroidota;Bacteroidia;Cytophagales;Cyclobacteriaceae;Nafulsella;turpanensis;	0	0	0	0	0	0	0	0	0	0	0	0	0	0	0	0	0	2	0	0	0
Bacteria;Bacteroidota;Bacteroidia;Cytophagales;Cyclobacteriaceae;Reichenbachiella;NA;	0	0	0	111	0	0	0	13	0	0	0	0	0	0	0	3	3	0	0	0	0
Bacteria;Bacteroidota;Bacteroidia;Cytophagales;Cyclobacteriaceae;Reichenbachiella;versicolor;	0	0	0	0	0	0	0	0	0	0	0	0	0	0	0	0	0	1	0	0	0
Bacteria;Bacteroidota;Bacteroidia;Cytophagales;Cyclobacteriaceae;Rhodonellum;NA;	0	0	0	0	0	0	0	0	0	0	0	0	0	0	0	0	0	0	6	5	0
Bacteria;Bacteroidota;Bacteroidia;Cytophagales;Cytophagaceae;NA;NA;	0	0	42	0	0	0	0	0	0	0	0	0	0	0	0	0	0	0	2	0	0
Bacteria;Bacteroidota;Bacteroidia;Cytophagales;Cytophagaceae;Rhodocytophaga;NA;	0	0	0	0	0	0	0	0	0	0	0	0	0	0	0	0	0	1	20	0	11
Bacteria;Bacteroidota;Bacteroidia;Cytophagales;Cytophagaceae;Siphonobacter;NA;	0	0	0	0	0	0	0	0	0	0	0	0	0	0	0	0	0	0	2	0	3
Bacteria;Bacteroidota;Bacteroidia;Cytophagales;Cytophagaceae;Sporocytophaga;NA;	0	0	77	0	0	0	0	0	0	0	0	0	0	0	0	0	0	2	21	0	0
Bacteria;Bacteroidota;Bacteroidia;Cytophagales;Hymenobacteraceae;Adhaeribacter;NA;	0	0	10	0	0	0	0	0	0	0	0	0	0	0	0	0	0	7	6	0	0
Bacteria;Bacteroidota;Bacteroidia;Cytophagales;Hymenobacteraceae;Hymenobacter;NA;	0	0	43	0	0	0	0	0	0	0	0	0	0	0	0	0	0	14	109	56	21
Bacteria;Bacteroidota;Bacteroidia;Cytophagales;Hymenobacteraceae;Hymenobacter;norwichensis;	0	0	0	0	0	0	0	0	0	0	0	0	0	0	0	0	0	0	0	0	16
Bacteria;Bacteroidota;Bacteroidia;Cytophagales;Hymenobacteraceae;Hymenobacter;sedentarius;	0	0	0	0	0	0	0	0	0	0	0	0	0	0	0	0	0	2	0	0	0
Bacteria;Bacteroidota;Bacteroidia;Cytophagales;Hymenobacteraceae;Nibribacter;NA;	0	0	0	0	0	0	0	0	0	0	0	0	0	0	0	0	0	2	0	0	0
Bacteria;Bacteroidota;Bacteroidia;Cytophagales;Hymenobacteraceae;Pontibacter;amylolyticus;	0	0	0	0	0	0	0	0	0	0	0	0	0	0	0	0	0	1	0	0	0
Bacteria;Bacteroidota;Bacteroidia;Cytophagales;Hymenobacteraceae;Pontibacter;korlensis;	0	0	0	0	0	0	0	0	0	0	0	0	0	0	0	0	0	2	0	0	0
Bacteria;Bacteroidota;Bacteroidia;Cytophagales;Hymenobacteraceae;Pontibacter;locisalis;	0	0	0	0	0	0	0	0	0	0	0	0	0	0	0	0	0	1	0	0	0
Bacteria;Bacteroidota;Bacteroidia;Cytophagales;Hymenobacteraceae;Pontibacter;NA;	0	0	24	0	0	0	0	0	0	0	0	0	0	0	0	0	0	18	23	15	5
Bacteria;Bacteroidota;Bacteroidia;Cytophagales;Hymenobacteraceae;Pontibacter;rugosus;	0	0	0	0	0	0	0	0	0	0	0	0	0	0	0	0	0	1	0	0	0
Bacteria;Bacteroidota;Bacteroidia;Cytophagales;Hymenobacteraceae;Pontibacter;soli;	0	0	0	0	0	0	0	0	0	0	0	0	0	0	0	0	0	1	0	0	0
Bacteria;Bacteroidota;Bacteroidia;Cytophagales;Microscillaceae;Chryseolinea;NA;	0	0	35	0	0	0	0	0	0	0	0	0	0	0	0	0	0	20	76	23	28
Bacteria;Bacteroidota;Bacteroidia;Cytophagales;Microscillaceae;Chryseolinea;serpens;	0	0	0	0	0	0	0	0	0	0	0	0	0	0	0	0	0	2	0	0	0
Bacteria;Bacteroidota;Bacteroidia;Cytophagales;Microscillaceae;Flexibacter;NA;	0	0	0	0	0	0	0	0	0	0	0	0	0	0	0	0	0	1	0	0	0
Bacteria;Bacteroidota;Bacteroidia;Cytophagales;Microscillaceae;Hassallia;NA;	0	0	0	0	0	0	0	0	0	0	0	0	0	0	0	0	0	4	0	0	0
Bacteria;Bacteroidota;Bacteroidia;Cytophagales;Microscillaceae;NA;NA;	0	0	0	0	0	0	0	0	0	0	0	0	0	0	0	0	0	44	10	13	0
Bacteria;Bacteroidota;Bacteroidia;Cytophagales;Microscillaceae;Ohtaekwangia;NA;	0	0	0	0	0	0	0	0	0	0	0	0	0	0	0	0	0	30	8	0	0
Bacteria;Bacteroidota;Bacteroidia;Cytophagales;Microscillaceae;OLB12;NA;	0	0	0	0	0	0	2	0	0	0	0	0	0	0	0	0	0	13	0	0	0
Bacteria;Bacteroidota;Bacteroidia;Cytophagales;MWH-CFBk5;NA;NA;	0	0	84	0	0	0	0	0	0	0	0	0	0	0	0	0	0	12	78	25	9
Bacteria;Bacteroidota;Bacteroidia;Cytophagales;NA;NA;NA;	0	0	0	11	0	0	0	23	0	0	0	0	0	0	0	0	3	11	17	7	4
Bacteria;Bacteroidota;Bacteroidia;Cytophagales;Spirosomaceae;Arcicella;NA;	0	0	0	0	0	0	0	0	0	0	0	0	0	0	0	0	0	0	0	3	0
Bacteria;Bacteroidota;Bacteroidia;Cytophagales;Spirosomaceae;Dyadobacter;alkalitolerans;	0	0	0	0	0	0	0	0	0	0	0	0	0	0	0	0	0	1	0	0	0
Bacteria;Bacteroidota;Bacteroidia;Cytophagales;Spirosomaceae;Dyadobacter;fermentans;	0	0	0	0	0	0	0	0	0	0	0	0	0	0	0	0	0	1	0	0	0
Bacteria;Bacteroidota;Bacteroidia;Cytophagales;Spirosomaceae;Dyadobacter;NA;	0	0	10	18	0	0	0	0	0	0	6	0	0	0	0	0	0	9	8	3	0
Bacteria;Bacteroidota;Bacteroidia;Cytophagales;Spirosomaceae;Fibrella;NA;	0	0	0	0	0	0	0	0	0	0	0	0	0	0	0	0	0	2	0	0	0
Bacteria;Bacteroidota;Bacteroidia;Cytophagales;Spirosomaceae;Fibrisoma;NA;	0	0	0	0	0	0	0	0	0	0	0	0	0	0	0	0	0	1	0	0	0
Bacteria;Bacteroidota;Bacteroidia;Cytophagales;Spirosomaceae;Larkinella;ripae;	0	0	0	0	0	0	0	0	0	0	0	0	0	0	0	0	0	1	0	0	0
Bacteria;Bacteroidota;Bacteroidia;Cytophagales;Spirosomaceae;Leadbetterella;NA;	0	0	0	0	0	0	0	0	0	0	0	0	0	0	0	0	0	1	0	0	0
Bacteria;Bacteroidota;Bacteroidia;Cytophagales;Spirosomaceae;Persicitalea;NA;	0	0	11	0	0	0	0	0	0	0	0	0	0	0	0	0	0	0	0	6	0
Bacteria;Bacteroidota;Bacteroidia;Cytophagales;Spirosomaceae;Rhabdobacter;NA;	0	0	0	0	0	0	0	0	0	0	0	0	0	0	0	0	0	0	29	8	8
Bacteria;Bacteroidota;Bacteroidia;Cytophagales;Spirosomaceae;Runella;slithyformis;	0	0	0	0	0	0	0	0	0	0	0	0	0	0	0	0	0	2	0	0	0
Bacteria;Bacteroidota;Bacteroidia;Cytophagales;Spirosomaceae;Spirosoma;linguale;	0	0	0	0	0	0	0	0	0	0	0	0	0	0	0	0	0	2	0	0	0
Bacteria;Bacteroidota;Bacteroidia;Cytophagales;Spirosomaceae;Spirosoma;NA;	0	0	15	0	0	0	0	0	0	0	0	0	0	0	0	0	0	0	68	62	55
Bacteria;Bacteroidota;Bacteroidia;Flavobacteriales;Crocinitomicaceae;Brumimicrobium;glaciale;	0	8349	0	0	0	0	0	0	0	0	0	0	0	0	0	0	0	0	0	0	0
Bacteria;Bacteroidota;Bacteroidia;Flavobacteriales;Crocinitomicaceae;Brumimicrobium;NA;	0	715	0	0	0	0	0	0	0	0	0	0	0	0	0	3	0	0	0	0	4
Bacteria;Bacteroidota;Bacteroidia;Flavobacteriales;Crocinitomicaceae;Crocinitomix;NA;	0	0	0	116	0	0	0	0	0	73	13	20	0	0	10	23	3	2	0	0	3
Bacteria;Bacteroidota;Bacteroidia;Flavobacteriales;Crocinitomicaceae;Fluviicola;NA;	0	0	0	130	0	0	0	14	0	31	0	4	0	0	0	1	0	15	0	0	0
Bacteria;Bacteroidota;Bacteroidia;Flavobacteriales;Crocinitomicaceae;Lishizhenia;tianjinensis;	0	0	0	0	0	0	0	0	0	0	0	0	0	0	0	0	0	1	0	0	0
Bacteria;Bacteroidota;Bacteroidia;Flavobacteriales;Crocinitomicaceae;NA;NA;	0	0	0	0	0	0	0	447	0	14	0	0	0	0	430	201	5	0	0	0	0
Bacteria;Bacteroidota;Bacteroidia;Flavobacteriales;Crocinitomicaceae;Salinirepens;NA;	0	0	0	0	0	0	0	0	0	54	0	0	0	0	0	0	1	3	0	0	0
Bacteria;Bacteroidota;Bacteroidia;Flavobacteriales;Cryomorphaceae;Cryomorpha;NA;	0	0	22	8	0	0	0	21	0	0	0	0	0	0	0	0	0	0	8	2	7
Bacteria;Bacteroidota;Bacteroidia;Flavobacteriales;Cryomorphaceae;Luteibaculum;NA;	0	0	0	0	0	0	0	0	0	0	0	0	0	0	2	0	0	0	0	0	0
Bacteria;Bacteroidota;Bacteroidia;Flavobacteriales;Cryomorphaceae;NA;NA;	0	0	0	119	0	0	0	232	0	86	0	0	0	0	17	99	2	1	6	0	6
Bacteria;Bacteroidota;Bacteroidia;Flavobacteriales;Cryomorphaceae;Owenweeksia;NA;	0	0	0	0	0	0	0	0	0	0	0	4	0	0	0	0	0	1	0	0	0
Bacteria;Bacteroidota;Bacteroidia;Flavobacteriales;Cryomorphaceae;Vicingus;NA;	0	0	48	62	0	0	0	228	0	0	13	0	0	0	0	91	6	5	0	0	0
Bacteria;Bacteroidota;Bacteroidia;Flavobacteriales;Flavobacteriaceae;Actibacter;NA;	0	0	0	0	0	0	0	2101	0	0	0	0	0	0	1338	65	3	15	0	0	0
Bacteria;Bacteroidota;Bacteroidia;Flavobacteriales;Flavobacteriaceae;Aequorivita;NA;	0	310	55	0	0	0	0	0	0	0	0	0	0	0	0	0	0	0	0	4	0
Bacteria;Bacteroidota;Bacteroidia;Flavobacteriales;Flavobacteriaceae;Aestuariimonas;NA;	0	0	0	0	0	0	0	0	0	0	0	0	0	0	0	42	2	0	0	0	0
Bacteria;Bacteroidota;Bacteroidia;Flavobacteriales;Flavobacteriaceae;Algibacter;NA;	0	0	0	0	0	0	0	47	0	0	0	0	0	0	0	0	0	0	0	0	0
Bacteria;Bacteroidota;Bacteroidia;Flavobacteriales;Flavobacteriaceae;Antarcticibacterium;NA;	0	0	0	0	0	0	0	0	0	0	0	0	0	0	0	0	0	37	35	11	15
Bacteria;Bacteroidota;Bacteroidia;Flavobacteriales;Flavobacteriaceae;Aquibacter;NA;	0	0	0	306	0	0	0	860	0	41	0	0	0	0	0	0	3	1	0	0	0
Bacteria;Bacteroidota;Bacteroidia;Flavobacteriales;Flavobacteriaceae;Aquimarina;NA;	0	0	0	0	0	0	0	0	0	0	0	0	0	0	0	186	1	0	0	0	0
Bacteria;Bacteroidota;Bacteroidia;Flavobacteriales;Flavobacteriaceae;Arcticiflavibacter;NA;	0	0	0	0	0	0	0	383	0	0	0	0	0	0	225	0	0	0	0	0	0
Bacteria;Bacteroidota;Bacteroidia;Flavobacteriales;Flavobacteriaceae;Arenibacter;NA;	0	26	0	0	0	0	0	0	0	0	128	0	0	0	0	0	0	0	0	0	0
Bacteria;Bacteroidota;Bacteroidia;Flavobacteriales;Flavobacteriaceae;Ascidiimonas;NA;	0	0	0	0	0	0	0	0	0	0	0	0	0	0	13	0	0	0	0	0	0
Bacteria;Bacteroidota;Bacteroidia;Flavobacteriales;Flavobacteriaceae;Aurantivirga;NA;	0	0	0	0	0	0	0	0	0	23	109	103	0	0	0	17	1	0	0	0	0
Bacteria;Bacteroidota;Bacteroidia;Flavobacteriales;Flavobacteriaceae;Aureisphaera;NA;	0	0	0	0	0	0	0	0	0	24	0	0	0	0	0	0	1	0	0	0	0
Bacteria;Bacteroidota;Bacteroidia;Flavobacteriales;Flavobacteriaceae;Aureitalea;marina;	0	0	0	0	0	0	0	0	0	45	0	0	0	0	0	0	0	0	0	0	0
Bacteria;Bacteroidota;Bacteroidia;Flavobacteriales;Flavobacteriaceae;Aureitalea;NA;	0	0	0	0	0	0	0	0	0	39	0	0	0	0	0	0	0	0	0	0	0
Bacteria;Bacteroidota;Bacteroidia;Flavobacteriales;Flavobacteriaceae;Cellulophaga;NA;	0	0	0	0	0	0	0	0	0	0	10	109	0	0	0	0	0	0	0	0	0
Bacteria;Bacteroidota;Bacteroidia;Flavobacteriales;Flavobacteriaceae;Confluentibacter;lentus;	0	0	0	0	0	0	0	0	0	0	0	0	0	0	0	0	0	3	0	0	0
Bacteria;Bacteroidota;Bacteroidia;Flavobacteriales;Flavobacteriaceae;Confluentibacter;NA;	0	0	0	0	0	0	0	0	0	0	0	0	0	0	0	0	0	23	0	0	0
Bacteria;Bacteroidota;Bacteroidia;Flavobacteriales;Flavobacteriaceae;Flavimarina;NA;	0	12647	0	0	0	0	0	0	0	0	0	0	0	0	0	0	0	0	0	0	0
Bacteria;Bacteroidota;Bacteroidia;Flavobacteriales;Flavobacteriaceae;Flavirhabdus;NA;	0	0	0	0	0	0	0	41	0	0	0	0	0	0	0	0	0	0	0	0	0
Bacteria;Bacteroidota;Bacteroidia;Flavobacteriales;Flavobacteriaceae;Flavobacterium;aquaticum;	0	0	0	0	0	0	0	0	0	0	0	0	0	0	0	0	0	5	0	0	0
Bacteria;Bacteroidota;Bacteroidia;Flavobacteriales;Flavobacteriaceae;Flavobacterium;aquidurense;	0	0	0	0	0	0	0	0	0	0	0	0	0	0	0	0	0	0	22	0	0
Bacteria;Bacteroidota;Bacteroidia;Flavobacteriales;Flavobacteriaceae;Flavobacterium;branchiicola;	0	0	0	0	0	0	0	0	0	0	0	0	0	0	0	0	0	2	0	0	0
Bacteria;Bacteroidota;Bacteroidia;Flavobacteriales;Flavobacteriaceae;Flavobacterium;cauense;	0	0	0	0	0	0	0	0	0	0	0	0	0	0	0	0	0	1	0	0	0
Bacteria;Bacteroidota;Bacteroidia;Flavobacteriales;Flavobacteriaceae;Flavobacterium;cheniae;	0	0	0	0	0	0	0	0	0	0	0	0	0	0	0	0	0	25	0	0	0
Bacteria;Bacteroidota;Bacteroidia;Flavobacteriales;Flavobacteriaceae;Flavobacterium;collinsii;	0	0	0	15	0	0	0	0	0	0	0	0	0	0	0	0	0	0	0	0	0
Bacteria;Bacteroidota;Bacteroidia;Flavobacteriales;Flavobacteriaceae;Flavobacterium;cucumis;	0	0	0	0	0	0	0	0	0	0	0	0	0	0	0	0	0	2	0	0	0
Bacteria;Bacteroidota;Bacteroidia;Flavobacteriales;Flavobacteriaceae;Flavobacterium;fluvii;	0	0	0	0	0	0	0	0	0	0	0	0	0	0	0	0	0	1	0	0	0
Bacteria;Bacteroidota;Bacteroidia;Flavobacteriales;Flavobacteriaceae;Flavobacterium;gelidilacus;	0	0	0	0	0	0	0	0	0	0	0	14	0	0	0	0	0	0	0	0	0
Bacteria;Bacteroidota;Bacteroidia;Flavobacteriales;Flavobacteriaceae;Flavobacterium;granuli;	0	0	0	0	0	0	0	0	0	0	0	0	0	0	0	0	0	5	0	0	0
Bacteria;Bacteroidota;Bacteroidia;Flavobacteriales;Flavobacteriaceae;Flavobacterium;haoranii;	0	0	0	0	0	0	0	0	0	0	0	0	0	0	0	0	0	1	0	0	0
Bacteria;Bacteroidota;Bacteroidia;Flavobacteriales;Flavobacteriaceae;Flavobacterium;hauense;	0	0	0	0	0	0	0	0	0	0	0	0	0	0	0	0	0	4	0	0	0
Bacteria;Bacteroidota;Bacteroidia;Flavobacteriales;Flavobacteriaceae;Flavobacterium;hercynium;	0	0	0	0	0	0	0	0	0	0	0	38	0	0	0	0	0	0	0	0	0
Bacteria;Bacteroidota;Bacteroidia;Flavobacteriales;Flavobacteriaceae;Flavobacterium;johnsoniae;	0	0	0	0	0	0	0	0	0	0	0	0	0	0	0	0	0	1	0	0	0
Bacteria;Bacteroidota;Bacteroidia;Flavobacteriales;Flavobacteriaceae;Flavobacterium;limicola;	0	0	0	0	0	0	0	0	0	0	0	0	0	0	0	0	0	1	0	0	0
Bacteria;Bacteroidota;Bacteroidia;Flavobacteriales;Flavobacteriaceae;Flavobacterium;longum;	0	0	0	0	0	0	0	0	0	0	0	0	0	0	0	0	0	1	0	0	0
Bacteria;Bacteroidota;Bacteroidia;Flavobacteriales;Flavobacteriaceae;Flavobacterium;luticocti;	0	0	0	0	0	0	0	0	0	0	0	0	0	0	0	0	0	2	0	0	0
Bacteria;Bacteroidota;Bacteroidia;Flavobacteriales;Flavobacteriaceae;Flavobacterium;NA;	0	0	0	0	0	0	0	0	0	0	9	2399	0	0	0	0	0	225	37	0	15
Bacteria;Bacteroidota;Bacteroidia;Flavobacteriales;Flavobacteriaceae;Flavobacterium;notoginsengisoli;	0	0	0	0	0	0	0	0	0	0	0	0	0	0	0	0	0	3	0	0	0
Bacteria;Bacteroidota;Bacteroidia;Flavobacteriales;Flavobacteriaceae;Flavobacterium;plurextorum;	0	0	0	0	0	0	0	0	0	0	0	0	0	0	0	0	0	2	0	0	0
Bacteria;Bacteroidota;Bacteroidia;Flavobacteriales;Flavobacteriaceae;Flavobacterium;ponti;	0	0	0	0	0	0	0	0	0	0	0	0	0	0	0	0	0	1	0	0	0
Bacteria;Bacteroidota;Bacteroidia;Flavobacteriales;Flavobacteriaceae;Flavobacterium;rivuli;	0	0	0	0	0	0	0	0	0	0	0	0	0	0	0	0	0	1	0	0	0
Bacteria;Bacteroidota;Bacteroidia;Flavobacteriales;Flavobacteriaceae;Flavobacterium;saccharophilum;	0	0	0	64	0	0	0	0	0	0	0	0	0	0	0	0	0	0	0	8	18
Bacteria;Bacteroidota;Bacteroidia;Flavobacteriales;Flavobacteriaceae;Flavobacterium;sasangense;	0	0	0	0	0	0	0	0	0	0	0	0	0	0	0	0	0	14	0	0	0
Bacteria;Bacteroidota;Bacteroidia;Flavobacteriales;Flavobacteriaceae;Flavobacterium;soli;	0	0	0	0	0	0	0	0	0	0	0	0	0	0	0	0	0	1	0	0	0
Bacteria;Bacteroidota;Bacteroidia;Flavobacteriales;Flavobacteriaceae;Flavobacterium;succinicans;	0	0	0	0	0	0	0	0	0	0	0	0	0	0	0	0	0	12	0	0	0
Bacteria;Bacteroidota;Bacteroidia;Flavobacteriales;Flavobacteriaceae;Flavobacterium;suzhouense;	0	0	0	0	0	0	0	0	0	0	0	0	0	0	0	0	0	1	0	0	0
Bacteria;Bacteroidota;Bacteroidia;Flavobacteriales;Flavobacteriaceae;Flavobacterium;terrigena;	0	0	0	0	0	0	0	0	0	0	0	0	0	0	0	0	0	9	0	0	0
Bacteria;Bacteroidota;Bacteroidia;Flavobacteriales;Flavobacteriaceae;Flavobacterium;tilapiae;	0	0	0	0	0	0	0	0	0	0	0	0	0	0	0	0	0	1	0	0	0
Bacteria;Bacteroidota;Bacteroidia;Flavobacteriales;Flavobacteriaceae;Flavobacterium;ummariense;	0	0	0	0	0	0	0	0	0	0	0	0	0	0	0	0	0	2	0	0	0
Bacteria;Bacteroidota;Bacteroidia;Flavobacteriales;Flavobacteriaceae;Gelidibacter;NA;	0	166	0	0	0	0	0	0	0	0	0	0	0	0	0	0	0	0	7	10	5
Bacteria;Bacteroidota;Bacteroidia;Flavobacteriales;Flavobacteriaceae;Gillisia;limnaea;	0	0	0	0	0	0	0	0	0	0	0	0	0	0	0	0	0	8	0	0	0
Bacteria;Bacteroidota;Bacteroidia;Flavobacteriales;Flavobacteriaceae;Gillisia;NA;	0	73156	1878	0	0	0	13	0	0	0	28	0	86	0	0	0	0	2	635	366	750
Bacteria;Bacteroidota;Bacteroidia;Flavobacteriales;Flavobacteriaceae;Gilvibacter;NA;	0	0	0	81	0	0	0	0	0	0	0	0	0	0	0	0	0	0	0	0	0
Bacteria;Bacteroidota;Bacteroidia;Flavobacteriales;Flavobacteriaceae;Gramella;flava;	0	0	0	0	0	0	0	0	0	0	0	0	0	0	0	0	0	3	0	0	0
Bacteria;Bacteroidota;Bacteroidia;Flavobacteriales;Flavobacteriaceae;Gramella;NA;	0	0	14	0	0	0	0	0	0	0	0	0	0	0	0	0	0	37	0	0	0
Bacteria;Bacteroidota;Bacteroidia;Flavobacteriales;Flavobacteriaceae;Hoppeia;NA;	0	0	0	0	0	0	0	0	0	0	0	0	0	0	0	0	0	0	16	7	10
Bacteria;Bacteroidota;Bacteroidia;Flavobacteriales;Flavobacteriaceae;Kordia;NA;	0	0	0	0	0	0	0	0	0	12	0	0	0	0	0	0	0	0	0	0	0
Bacteria;Bacteroidota;Bacteroidia;Flavobacteriales;Flavobacteriaceae;Lutibacter;holmesii;	0	0	0	0	0	0	0	131	0	0	0	0	0	0	0	0	0	0	0	0	0
Bacteria;Bacteroidota;Bacteroidia;Flavobacteriales;Flavobacteriaceae;Lutibacter;maritimus;	0	0	0	0	0	0	0	0	0	0	0	0	0	0	0	0	0	7	0	0	0
Bacteria;Bacteroidota;Bacteroidia;Flavobacteriales;Flavobacteriaceae;Lutibacter;NA;	0	27	36	229	0	0	0	4024	0	0	288	0	388	0	74	15	0	2	182	109	91
Bacteria;Bacteroidota;Bacteroidia;Flavobacteriales;Flavobacteriaceae;Lutimonas;NA;	0	0	0	132	0	0	0	2805	0	0	0	0	0	0	389	6	0	0	0	0	0
Bacteria;Bacteroidota;Bacteroidia;Flavobacteriales;Flavobacteriaceae;Maribacter;NA;	0	0	0	0	0	0	0	0	0	0	0	0	0	0	0	0	0	0	7	11	7
Bacteria;Bacteroidota;Bacteroidia;Flavobacteriales;Flavobacteriaceae;Maribacter;orientalis;	0	0	0	0	0	0	0	0	0	0	0	0	0	0	0	0	0	1	0	0	0
Bacteria;Bacteroidota;Bacteroidia;Flavobacteriales;Flavobacteriaceae;Maribacter;polysiphoniae;	0	0	0	0	0	0	0	393	0	0	0	0	0	0	190	0	0	0	0	0	0
Bacteria;Bacteroidota;Bacteroidia;Flavobacteriales;Flavobacteriaceae;Maritimimonas;NA;	0	0	0	0	0	0	0	78	0	0	0	0	670	0	429	40	2	0	0	0	0
Bacteria;Bacteroidota;Bacteroidia;Flavobacteriales;Flavobacteriaceae;Marixanthomonas;NA;	0	0	0	0	0	0	0	0	0	0	0	0	0	0	0	0	0	0	7	0	0
Bacteria;Bacteroidota;Bacteroidia;Flavobacteriales;Flavobacteriaceae;Muricauda;antarctica;	0	0	0	0	0	0	0	0	0	0	0	0	0	0	0	0	0	6	0	0	0
Bacteria;Bacteroidota;Bacteroidia;Flavobacteriales;Flavobacteriaceae;Muricauda;beolgyonensis;	0	0	0	0	0	0	0	0	0	0	0	0	0	0	0	0	0	14	0	0	0
Bacteria;Bacteroidota;Bacteroidia;Flavobacteriales;Flavobacteriaceae;Muricauda;flavescens;	0	0	0	0	0	0	0	0	0	0	0	0	0	0	0	0	0	1	0	0	0
Bacteria;Bacteroidota;Bacteroidia;Flavobacteriales;Flavobacteriaceae;Muricauda;NA;	0	0	0	0	0	0	0	0	0	0	0	0	0	0	0	0	0	25	0	0	0
Bacteria;Bacteroidota;Bacteroidia;Flavobacteriales;Flavobacteriaceae;NA;NA;	3	0	0	4925	0	619	0	1465	0	28	0	0	0	0	794	1185	17	122	42	18	14
Bacteria;Bacteroidota;Bacteroidia;Flavobacteriales;Flavobacteriaceae;Nonlabens;marinus;	0	0	0	0	0	0	0	0	0	0	0	0	0	0	0	0	0	0	13	3	11
Bacteria;Bacteroidota;Bacteroidia;Flavobacteriales;Flavobacteriaceae;Nonlabens;NA;	0	0	5	0	0	0	0	0	0	0	3	0	0	0	0	0	0	0	0	0	0
Bacteria;Bacteroidota;Bacteroidia;Flavobacteriales;Flavobacteriaceae;NS3a marine group;NA;	0	0	0	0	0	0	0	0	0	0	23	0	0	0	0	0	0	0	0	0	0
Bacteria;Bacteroidota;Bacteroidia;Flavobacteriales;Flavobacteriaceae;NS5 marine group;NA;	0	0	0	0	0	0	0	0	0	13	0	0	0	0	0	0	0	0	0	0	0
Bacteria;Bacteroidota;Bacteroidia;Flavobacteriales;Flavobacteriaceae;Olleya;NA;	0	0	0	30	0	0	0	77	0	0	0	0	0	0	66	0	0	0	0	0	0
Bacteria;Bacteroidota;Bacteroidia;Flavobacteriales;Flavobacteriaceae;Pibocella;NA;	0	0	0	0	0	0	0	111	0	0	0	0	0	0	24	0	0	0	0	0	0
Bacteria;Bacteroidota;Bacteroidia;Flavobacteriales;Flavobacteriaceae;Planktosalinus;NA;	0	0	0	0	0	0	0	0	0	0	0	0	0	0	0	0	0	2	0	0	0
Bacteria;Bacteroidota;Bacteroidia;Flavobacteriales;Flavobacteriaceae;Polaribacter;NA;	0	50	0	0	0	0	0	0	0	0	0	0	0	0	25	0	0	0	0	0	0
Bacteria;Bacteroidota;Bacteroidia;Flavobacteriales;Flavobacteriaceae;Pricia;antarctica;	0	0	0	0	0	0	0	0	0	0	0	0	0	0	0	0	0	0	8	0	12
Bacteria;Bacteroidota;Bacteroidia;Flavobacteriales;Flavobacteriaceae;Pricia;NA;	0	0	32	816	0	0	0	0	0	0	0	0	0	0	0	0	0	0	16	5	4
Bacteria;Bacteroidota;Bacteroidia;Flavobacteriales;Flavobacteriaceae;Pseudofulvibacter;NA;	0	0	0	671	0	0	0	25	0	56	0	0	0	0	0	6	0	0	0	0	0
Bacteria;Bacteroidota;Bacteroidia;Flavobacteriales;Flavobacteriaceae;Pseudozobellia;NA;	0	0	0	0	0	0	0	196	0	0	0	0	0	0	0	0	0	0	0	0	0
Bacteria;Bacteroidota;Bacteroidia;Flavobacteriales;Flavobacteriaceae;Psychroflexus;NA;	0	0	197	0	0	0	0	0	0	0	0	0	0	0	0	0	0	0	33	5	125
Bacteria;Bacteroidota;Bacteroidia;Flavobacteriales;Flavobacteriaceae;Psychroserpens;NA;	0	0	0	0	0	0	0	190	0	0	0	1186	0	0	0	0	0	0	0	0	0
Bacteria;Bacteroidota;Bacteroidia;Flavobacteriales;Flavobacteriaceae;Salegentibacter;agarivorans;	0	0	0	0	0	0	0	0	0	0	0	0	0	0	0	0	0	1	0	0	0
Bacteria;Bacteroidota;Bacteroidia;Flavobacteriales;Flavobacteriaceae;Salegentibacter;flavus;	0	0	0	0	0	0	0	0	0	0	0	0	0	0	0	0	0	2	0	0	0
Bacteria;Bacteroidota;Bacteroidia;Flavobacteriales;Flavobacteriaceae;Salegentibacter;NA;	0	2158	141	0	0	0	0	0	0	0	0	0	0	0	0	0	0	10	0	0	0
Bacteria;Bacteroidota;Bacteroidia;Flavobacteriales;Flavobacteriaceae;Salinimicrobium;catena;	0	0	0	0	0	0	0	0	0	0	0	0	0	0	0	0	0	20	0	0	0
Bacteria;Bacteroidota;Bacteroidia;Flavobacteriales;Flavobacteriaceae;Salinimicrobium;gaetbulicola;	0	0	0	0	0	0	0	0	0	0	0	0	0	0	0	0	0	14	0	0	0
Bacteria;Bacteroidota;Bacteroidia;Flavobacteriales;Flavobacteriaceae;Salinimicrobium;marinum;	0	0	0	0	0	0	0	0	0	0	0	0	0	0	0	0	0	2	0	0	0
Bacteria;Bacteroidota;Bacteroidia;Flavobacteriales;Flavobacteriaceae;Salinimicrobium;NA;	0	0	64	0	0	0	0	0	0	0	0	0	0	0	0	0	0	1938	0	0	0
Bacteria;Bacteroidota;Bacteroidia;Flavobacteriales;Flavobacteriaceae;Salinimicrobium;sediminis;	0	0	0	0	0	0	0	0	0	0	0	0	0	0	0	0	0	6	0	0	0
Bacteria;Bacteroidota;Bacteroidia;Flavobacteriales;Flavobacteriaceae;Salinimicrobium;soli;	0	0	0	0	0	0	0	0	0	0	0	0	0	0	0	0	0	43	0	0	0
Bacteria;Bacteroidota;Bacteroidia;Flavobacteriales;Flavobacteriaceae;Salinimicrobium;terrae;	0	0	0	0	0	0	0	0	0	0	0	0	0	0	0	0	0	1	0	0	0
Bacteria;Bacteroidota;Bacteroidia;Flavobacteriales;Flavobacteriaceae;Salinimicrobium;xinjiangense;	0	0	0	0	0	0	0	0	0	0	0	0	0	0	0	0	0	1	0	0	0
Bacteria;Bacteroidota;Bacteroidia;Flavobacteriales;Flavobacteriaceae;Subsaxibacter;NA;	0	0	0	0	0	0	0	0	0	0	0	6	0	0	0	0	0	0	106	66	54
Bacteria;Bacteroidota;Bacteroidia;Flavobacteriales;Flavobacteriaceae;Tenacibaculum;mesophilum;	0	0	0	0	0	0	0	0	0	35	0	0	0	0	0	0	0	0	0	0	0
Bacteria;Bacteroidota;Bacteroidia;Flavobacteriales;Flavobacteriaceae;Tenacibaculum;NA;	0	0	0	0	0	0	0	0	0	51	0	0	0	0	0	166	2	0	0	0	0
Bacteria;Bacteroidota;Bacteroidia;Flavobacteriales;Flavobacteriaceae;Ulvibacter;NA;	0	0	0	79	0	0	0	150	0	0	0	0	0	0	12	0	0	0	0	0	0
Bacteria;Bacteroidota;Bacteroidia;Flavobacteriales;Flavobacteriaceae;Vitellibacter;NA;	0	0	0	0	0	0	0	0	0	0	0	0	0	0	0	0	0	0	21	10	11
Bacteria;Bacteroidota;Bacteroidia;Flavobacteriales;Flavobacteriaceae;Winogradskyella;NA;	0	0	0	0	0	0	0	336	0	90	0	0	0	0	32	0	0	0	0	0	0
Bacteria;Bacteroidota;Bacteroidia;Flavobacteriales;Flavobacteriaceae;Yeosuana;NA;	0	0	0	0	0	0	0	0	0	0	0	0	0	0	0	0	0	1	0	0	0
Bacteria;Bacteroidota;Bacteroidia;Flavobacteriales;Flavobacteriaceae;Yeosuana;yeosuensis;	0	0	0	0	0	0	0	0	0	0	0	0	0	0	0	0	0	5	0	0	0
Bacteria;Bacteroidota;Bacteroidia;Flavobacteriales;Flavobacteriaceae;Zeaxanthinibacter;NA;	0	0	0	0	0	0	0	0	0	0	0	0	0	0	0	0	0	14	7	4	0
Bacteria;Bacteroidota;Bacteroidia;Flavobacteriales;Flavobacteriaceae;Zunongwangia;NA;	0	0	0	0	0	0	0	0	0	0	0	0	0	0	0	0	0	1	0	0	0
Bacteria;Bacteroidota;Bacteroidia;Flavobacteriales;Flavobacteriales Incertae Sedis;Ichthyobacterium;NA;	0	0	0	0	0	0	0	0	0	0	0	0	0	0	0	10	1	0	0	0	0
Bacteria;Bacteroidota;Bacteroidia;Flavobacteriales;NA;NA;NA;	0	0	0	0	0	0	0	30	0	0	0	0	0	0	0	4	2	29	0	0	0
Bacteria;Bacteroidota;Bacteroidia;Flavobacteriales;NS7 marine group;NA;NA;	0	0	0	0	0	0	0	0	0	18	0	0	0	0	0	0	0	0	0	0	0
Bacteria;Bacteroidota;Bacteroidia;Flavobacteriales;NS9 marine group;NA;NA;	0	0	0	21	0	0	0	26	0	29	0	0	0	4	10	0	2	7	5	0	0
Bacteria;Bacteroidota;Bacteroidia;Flavobacteriales;Schleiferiaceae;Schleiferia;NA;	0	0	0	88	0	0	0	6	0	40	0	0	0	0	0	6	0	9	0	0	0
Bacteria;Bacteroidota;Bacteroidia;Flavobacteriales;Weeksellaceae;Chryseobacterium;camelliae;	0	0	0	0	0	0	0	0	0	0	0	0	0	0	0	0	0	1	0	0	0
Bacteria;Bacteroidota;Bacteroidia;Flavobacteriales;Weeksellaceae;Chryseobacterium;haifense;	0	0	0	0	0	0	0	0	0	0	0	0	0	0	0	0	0	1	0	0	0
Bacteria;Bacteroidota;Bacteroidia;Flavobacteriales;Weeksellaceae;Chryseobacterium;indoltheticum;	0	0	0	0	0	0	0	0	0	0	0	0	0	0	0	0	0	1	0	0	0
Bacteria;Bacteroidota;Bacteroidia;Flavobacteriales;Weeksellaceae;Chryseobacterium;NA;	0	0	0	0	0	0	0	0	0	0	0	0	0	0	0	1	50	2	0	0	0
Bacteria;Bacteroidota;Bacteroidia;Flavobacteriales;Weeksellaceae;Chryseobacterium;taklimakanense;	0	0	0	0	0	0	0	0	0	0	0	0	0	0	0	0	0	1	0	0	0
Bacteria;Bacteroidota;Bacteroidia;Flavobacteriales;Weeksellaceae;Cloacibacterium;NA;	0	0	0	0	0	0	0	0	0	0	0	0	0	0	0	0	0	4	0	0	0
Bacteria;Bacteroidota;Bacteroidia;Flavobacteriales;Weeksellaceae;Cloacibacterium;rupense;	0	0	0	0	0	0	0	0	0	0	0	0	0	0	0	0	0	1	0	0	0
Bacteria;Bacteroidota;Bacteroidia;Flavobacteriales;Weeksellaceae;Moheibacter;NA;	0	0	0	0	0	0	0	0	0	0	0	0	0	0	0	0	0	2	0	0	0
Bacteria;Bacteroidota;Bacteroidia;ML602M-17;NA;NA;NA;	0	0	0	0	0	0	0	0	0	0	0	0	0	0	0	0	0	1	0	0	0
Bacteria;Bacteroidota;Bacteroidia;NA;NA;NA;NA;	0	0	0	100	0	6	33	96	0	13	0	0	0	33	7	53	19	796	288	394	540
Bacteria;Bacteroidota;Bacteroidia;Sphingobacteriales;ADurb.Bin408;NA;NA;	0	0	0	0	0	0	0	0	0	0	0	0	0	0	0	0	0	1	0	0	0
Bacteria;Bacteroidota;Bacteroidia;Sphingobacteriales;AKYH767;NA;NA;	0	0	0	0	0	0	0	75	0	0	0	0	0	0	0	0	0	3	0	0	0
Bacteria;Bacteroidota;Bacteroidia;Sphingobacteriales;CMW-169;NA;NA;	0	0	0	0	0	0	0	0	0	0	0	0	0	0	0	0	0	11	0	0	0
Bacteria;Bacteroidota;Bacteroidia;Sphingobacteriales;E6aC02;NA;NA;	0	0	19	0	0	0	0	0	0	2909	0	0	0	0	0	0	0	0	0	0	0
Bacteria;Bacteroidota;Bacteroidia;Sphingobacteriales;env.OPS 17;NA;NA;	0	0	0	0	0	0	4	0	0	0	0	0	0	0	0	0	0	7	0	0	0
Bacteria;Bacteroidota;Bacteroidia;Sphingobacteriales;KD1-131;NA;NA;	0	0	0	0	0	0	0	0	0	0	0	0	0	0	0	0	0	1	0	0	0
Bacteria;Bacteroidota;Bacteroidia;Sphingobacteriales;KD3-93;NA;NA;	0	0	0	0	0	0	0	0	0	0	0	0	0	0	0	0	0	2	0	0	0
Bacteria;Bacteroidota;Bacteroidia;Sphingobacteriales;Lentimicrobiaceae;Lentimicrobium;NA;	71	0	3	0	0	0	0	0	0	0	47	0	0	0	0	0	0	9	3602	1906	3605
Bacteria;Bacteroidota;Bacteroidia;Sphingobacteriales;Lentimicrobiaceae;Lentimicrobium;saccharophilum;	0	0	0	0	0	0	0	0	0	0	0	0	0	0	0	0	0	3	0	0	0
Bacteria;Bacteroidota;Bacteroidia;Sphingobacteriales;Lentimicrobiaceae;NA;NA;	20	0	0	0	3	0	0	943	22	14	0	0	0	56	39	123	0	211	364	336	544
Bacteria;Bacteroidota;Bacteroidia;Sphingobacteriales;NA;NA;NA;	0	0	0	0	0	0	0	13	0	0	0	0	0	0	0	9	2	58	10	8	9
Bacteria;Bacteroidota;Bacteroidia;Sphingobacteriales;NS11-12 marine group;NA;NA;	0	0	0	43	0	0	0	5	0	0	104	0	0	0	0	1	4	12	6	0	0
Bacteria;Bacteroidota;Bacteroidia;Sphingobacteriales;S15-21;NA;NA;	0	0	10	0	0	0	0	0	0	0	0	0	0	0	0	0	0	0	5	0	0
Bacteria;Bacteroidota;Bacteroidia;Sphingobacteriales;S15A-MN91;NA;NA;	0	0	0	0	0	0	0	30	0	0	0	0	0	0	0	0	0	1	0	0	0
Bacteria;Bacteroidota;Bacteroidia;Sphingobacteriales;s74e-6049;NA;NA;	0	0	0	0	0	0	0	0	0	0	0	0	0	0	0	0	0	4	0	0	0
Bacteria;Bacteroidota;Bacteroidia;Sphingobacteriales;Sphingobacteriaceae;Mucilaginibacter;auburnensis;	0	0	0	0	0	0	0	0	0	0	0	0	0	0	0	0	0	1	0	0	0
Bacteria;Bacteroidota;Bacteroidia;Sphingobacteriales;Sphingobacteriaceae;Mucilaginibacter;calamicampi;	0	0	0	0	0	0	0	0	0	0	0	0	0	0	0	0	0	1	0	0	0
Bacteria;Bacteroidota;Bacteroidia;Sphingobacteriales;Sphingobacteriaceae;Mucilaginibacter;NA;	0	0	0	0	0	0	0	0	0	0	0	0	0	0	0	0	0	9	4	5	9
Bacteria;Bacteroidota;Bacteroidia;Sphingobacteriales;Sphingobacteriaceae;Mucilaginibacter;puniceus;	0	0	0	0	0	0	0	0	0	0	0	0	0	0	0	0	0	1	0	0	0
Bacteria;Bacteroidota;Bacteroidia;Sphingobacteriales;Sphingobacteriaceae;NA;NA;	0	0	0	0	0	0	0	0	0	0	0	0	0	0	0	0	0	1	24	0	0
Bacteria;Bacteroidota;Bacteroidia;Sphingobacteriales;Sphingobacteriaceae;Nubsella;NA;	0	0	0	0	0	0	0	0	0	0	0	0	0	0	0	0	0	1	0	0	0
Bacteria;Bacteroidota;Bacteroidia;Sphingobacteriales;Sphingobacteriaceae;Pedobacter;bauzanensis;	0	0	0	0	0	0	0	0	0	0	0	0	0	0	0	0	0	2	0	0	0
Bacteria;Bacteroidota;Bacteroidia;Sphingobacteriales;Sphingobacteriaceae;Pedobacter;duraquae;	0	0	0	0	0	0	0	0	0	0	0	0	0	0	0	0	0	1	0	0	0
Bacteria;Bacteroidota;Bacteroidia;Sphingobacteriales;Sphingobacteriaceae;Pedobacter;ginsengisoli;	0	0	0	0	0	0	0	0	0	0	0	0	0	0	0	0	0	2	0	0	0
Bacteria;Bacteroidota;Bacteroidia;Sphingobacteriales;Sphingobacteriaceae;Pedobacter;NA;	0	0	108	28	0	0	0	0	0	0	0	0	0	0	0	0	0	14	15	16	4
Bacteria;Bacteroidota;Bacteroidia;Sphingobacteriales;Sphingobacteriaceae;Pedobacter;xixiisoli;	0	0	0	0	0	0	0	0	0	0	0	0	0	0	0	0	0	1	0	0	0
Bacteria;Bacteroidota;Bacteroidia;Sphingobacteriales;Sphingobacteriaceae;Solitalea;NA;	0	0	0	0	0	0	0	0	0	0	0	0	0	0	0	0	0	0	7	0	0
Bacteria;Bacteroidota;Bacteroidia;Sphingobacteriales;Sphingobacteriaceae;Sphingobacterium;alimentarium;	0	0	0	0	0	0	0	0	0	0	0	0	0	0	0	0	0	1	0	0	0
Bacteria;Bacteroidota;Bacteroidia;Sphingobacteriales;Sphingobacteriaceae;Sphingobacterium;NA;	0	0	0	0	0	0	0	0	0	0	0	0	0	0	0	0	0	3	0	0	0
Bacteria;Bacteroidota;Bacteroidia;Sphingobacteriales;ST-12K33;NA;NA;	0	0	0	0	0	0	0	0	0	0	0	0	0	0	0	0	0	137	0	0	0
Bacteria;Bacteroidota;Bacteroidia;Sphingobacteriales;Z4MB62;NA;NA;	0	0	0	0	0	0	0	0	0	0	0	0	0	0	0	0	0	1	0	0	0
Bacteria;Bacteroidota;Chlorobia;Chlorobiales;Chlorobiaceae;Chlorobaculum;macestae;	0	0	0	0	0	0	0	0	0	0	0	0	0	0	0	0	0	2	0	0	0
Bacteria;Bacteroidota;Chlorobia;Chlorobiales;Chlorobiaceae;Chlorobaculum;NA;	0	0	0	0	0	0	0	0	0	0	0	0	0	0	0	0	0	3	0	0	0
Bacteria;Bacteroidota;Chlorobia;Chlorobiales;Chlorobiaceae;Chlorobaculum;parvum;	0	0	0	0	0	0	0	0	0	0	0	0	0	0	0	0	0	8	0	0	0
Bacteria;Bacteroidota;Chlorobia;Chlorobiales;Chlorobiaceae;Chlorobium;NA;	0	0	0	0	0	0	0	0	0	0	0	0	0	0	0	0	0	189	0	0	0
Bacteria;Bacteroidota;Chlorobia;Chlorobiales;Chlorobiaceae;NA;NA;	0	0	0	0	0	0	0	0	0	0	0	0	0	0	0	0	0	22	0	0	0
Bacteria;Bacteroidota;Chlorobia;Chlorobiales;Chlorobiaceae;Prosthecochloris;NA;	141	0	0	0	0	0	0	0	0	0	0	0	0	0	0	0	0	0	0	0	0
Bacteria;Bacteroidota;Ignavibacteria;Ignavibacteriales;BSV40;NA;NA;	0	0	0	0	0	0	0	0	0	0	0	0	0	0	0	0	0	1	0	0	0
Bacteria;Bacteroidota;Ignavibacteria;Ignavibacteriales;Ignavibacteriaceae;Ignavibacterium;NA;	0	0	8	0	0	0	0	0	0	0	0	0	0	0	0	0	1	3	0	0	0
Bacteria;Bacteroidota;Ignavibacteria;Ignavibacteriales;LD-RB-34;NA;NA;	0	0	0	0	0	0	0	0	0	0	0	0	0	0	0	0	0	3	0	0	0
Bacteria;Bacteroidota;Ignavibacteria;Ignavibacteriales;Melioribacteraceae;IheB3-7;NA;	0	0	0	0	2	0	0	258	0	0	0	0	0	0	242	108	1	254	675	360	502
Bacteria;Bacteroidota;Ignavibacteria;Ignavibacteriales;Melioribacteraceae;Melioribacter;NA;	0	0	17	0	0	0	0	0	0	0	0	0	0	0	0	0	0	3	0	0	0
Bacteria;Bacteroidota;Ignavibacteria;Ignavibacteriales;Melioribacteraceae;NA;NA;	0	0	0	0	0	0	0	0	0	0	0	0	0	0	0	0	0	8	0	3	0
Bacteria;Bacteroidota;Ignavibacteria;Ignavibacteriales;NA;NA;NA;	0	0	0	0	0	0	0	0	0	0	0	0	0	0	0	1	1	495	2	0	0
Bacteria;Bacteroidota;Ignavibacteria;Ignavibacteriales;PHOS-HE36;NA;NA;	0	0	0	0	6	0	0	133	0	0	0	0	0	0	7	0	10	11	0	0	0
Bacteria;Bacteroidota;Ignavibacteria;Ignavibacteriales;SR-FBR-L83;NA;NA;	0	0	0	0	0	0	0	0	0	0	0	0	0	0	0	0	0	5	0	0	0
Bacteria;Bacteroidota;Ignavibacteria;SJA-28;NA;NA;NA;	0	0	0	0	17	0	0	0	0	0	0	0	0	0	0	0	0	28	7	0	3
Bacteria;Bacteroidota;Kapabacteria;Kapabacteriales;NA;NA;NA;	38	0	0	50	0	0	0	492	0	0	0	0	0	0	0	33	1	75	974	769	846
Bacteria;Bacteroidota;Kryptonia;Kryptoniales;BSV26;NA;NA;	0	0	0	0	0	0	0	9	0	0	0	0	0	0	0	0	0	42	0	0	0
Bacteria;Bacteroidota;Kryptonia;Kryptoniales;MSB-3C8;NA;NA;	0	0	0	0	0	0	0	8	0	0	0	0	0	0	3	0	0	74	0	0	0
Bacteria;Bacteroidota;NA;NA;NA;NA;NA;	0	0	0	0	0	0	0	0	0	0	0	0	2	0	0	0	0	11	6	5	0
Bacteria;Bacteroidota;Rhodothermia;Balneolales;Balneolaceae;Aliifodinibius;halophilus;	0	0	0	0	0	0	0	0	0	0	0	0	0	0	0	0	0	2	0	0	0
Bacteria;Bacteroidota;Rhodothermia;Balneolales;Balneolaceae;Aliifodinibius;NA;	0	0	28	0	0	0	0	0	0	0	0	0	0	0	0	0	0	117	0	0	0
Bacteria;Bacteroidota;Rhodothermia;Balneolales;Balneolaceae;Aliifodinibius;roseus;	0	0	0	0	0	0	0	0	0	0	0	0	0	0	0	0	0	4	0	0	0
Bacteria;Bacteroidota;Rhodothermia;Balneolales;Balneolaceae;Aliifodinibius;sediminis;	0	0	0	0	0	0	0	0	0	0	0	0	0	0	0	0	0	2	0	0	0
Bacteria;Bacteroidota;Rhodothermia;Balneolales;Balneolaceae;Balneola;NA;	0	0	0	0	0	0	0	0	0	0	0	0	0	0	0	0	0	0	0	4	4
Bacteria;Bacteroidota;Rhodothermia;Balneolales;Balneolaceae;Gracilimonas;NA;	0	0	0	0	0	0	0	0	0	0	0	0	0	0	0	0	0	8	0	0	0
Bacteria;Bacteroidota;Rhodothermia;Balneolales;Balneolaceae;Gracilimonas;tropica;	0	0	0	0	0	0	0	0	0	0	0	0	0	0	0	0	0	1	0	0	0
Bacteria;Bacteroidota;Rhodothermia;Balneolales;Balneolaceae;HK-RBC54;NA;	0	0	0	0	0	0	0	0	0	0	0	0	0	0	0	0	0	1	0	0	0
Bacteria;Bacteroidota;Rhodothermia;Balneolales;Balneolaceae;MAT-CR-P4-C12;NA;	0	0	0	0	0	0	0	0	0	0	0	0	0	0	0	0	0	4	0	0	0
Bacteria;Bacteroidota;Rhodothermia;Balneolales;Balneolaceae;NA;NA;	0	0	46	0	0	0	0	0	0	0	0	0	0	0	0	0	0	156	0	4	0
Bacteria;Bacteroidota;Rhodothermia;Rhodothermales;Rhodothermaceae;NA;NA;	0	0	19	753	0	0	0	262	0	0	0	0	0	0	0	1	61	31	30	2	6
Bacteria;Bacteroidota;Rhodothermia;Rhodothermales;Rhodothermaceae;Rhodothermus;NA;	0	0	0	0	0	0	0	0	0	0	0	0	0	0	0	2	0	0	0	0	0
Bacteria;Bacteroidota;Rhodothermia;Rhodothermales;Rhodothermaceae;Rubricoccus;NA;	0	0	0	0	0	0	0	0	0	0	0	0	0	0	0	0	0	0	17	3	0
Bacteria;Bacteroidota;Rhodothermia;Rhodothermales;Rhodothermaceae;Rubrivirga;NA;	0	0	11	0	0	0	0	0	0	0	0	0	0	0	0	0	0	1	43	28	0
Bacteria;Bacteroidota;Rhodothermia;Rhodothermales;Rhodothermaceae;Rubrivirga;profundi;	0	0	0	0	0	0	0	0	0	0	0	0	0	0	0	0	0	3	0	0	0
Bacteria;Bdellovibrionota;Bdellovibrionia;Bacteriovoracales;Bacteriovoracaceae;Bacteriovorax;NA;	0	0	0	0	0	0	0	0	0	0	0	0	0	0	0	0	0	0	0	4	0
Bacteria;Bdellovibrionota;Bdellovibrionia;Bacteriovoracales;Bacteriovoracaceae;Halobacteriovorax;NA;	0	0	0	12	0	0	0	0	0	0	0	0	0	0	0	0	0	0	0	0	0
Bacteria;Bdellovibrionota;Bdellovibrionia;Bacteriovoracales;Bacteriovoracaceae;NA;NA;	0	0	0	28	0	0	0	306	0	0	0	0	0	0	19	1	3	11	0	0	0
Bacteria;Bdellovibrionota;Bdellovibrionia;Bacteriovoracales;Bacteriovoracaceae;Peredibacter;NA;	0	0	54	5	0	0	0	0	0	0	0	0	0	0	0	11	8	4	0	0	0
Bacteria;Bdellovibrionota;Bdellovibrionia;Bdellovibrionales;Bdellovibrionaceae;Bdellovibrio;NA;	0	0	5	28	0	0	0	2	0	0	2	0	0	0	0	1	4	7	2	5	2
Bacteria;Bdellovibrionota;Bdellovibrionia;Bdellovibrionales;Bdellovibrionaceae;OM27 clade;NA;	0	0	0	45	0	0	0	23	0	0	0	0	0	0	12	13	5	93	5	5	0
Bacteria;Bdellovibrionota;NA;NA;NA;NA;NA;	0	0	0	0	0	0	0	0	0	0	0	0	0	0	0	0	0	1	0	0	0
Bacteria;Bdellovibrionota;Oligoflexia;0319-6G20;NA;NA;NA;	0	0	0	0	0	0	24	0	13	4	0	0	0	0	0	0	2	41	14	24	21
Bacteria;Bdellovibrionota;Oligoflexia;053A03-B-DI-P58;NA;NA;NA;	0	0	0	0	0	0	0	0	0	0	0	0	0	0	0	1	0	5	0	0	0
Bacteria;Bdellovibrionota;Oligoflexia;NA;NA;NA;NA;	0	0	0	0	0	0	0	3	0	0	0	0	0	0	0	0	0	0	0	0	0
Bacteria;Bdellovibrionota;Oligoflexia;Oligoflexales;Oligoflexaceae;NA;NA;	0	0	2	0	0	0	0	47	0	8	0	0	0	0	10	4	4	4	2	0	0
Bacteria;Bdellovibrionota;Oligoflexia;Silvanigrellales;Silvanigrellaceae;NA;NA;	0	0	7	0	0	0	0	0	0	0	0	0	0	0	0	0	0	1	16	0	0
Bacteria;Bdellovibrionota;Oligoflexia;Silvanigrellales;Silvanigrellaceae;Silvanigrella;NA;	0	0	0	0	0	0	0	0	0	6	0	0	0	0	0	0	0	0	0	0	0
Bacteria;BHI80-139;NA;NA;NA;NA;NA;	0	0	0	23281	51	0	0	0	0	0	0	0	0	0	0	0	0	0	0	0	0
Bacteria;Caldatribacteriota;JS1;NA;NA;NA;NA;	0	0	0	0	2717	0	1974	0	7734	854	0	0	656	102	94	0	1	98	71	81	100
Bacteria;Caldatribacteriota;NA;NA;NA;NA;NA;	0	0	0	0	0	0	0	0	0	0	0	0	0	0	0	0	0	3	0	0	0
Bacteria;Caldisericota;Caldisericia;Caldisericales;Caldisericaceae;Caldisericum;NA;	0	0	0	0	0	0	0	2	113	0	0	0	0	0	0	1	0	0	0	0	0
Bacteria;Caldisericota;Caldisericia;Caldisericales;TTA-B15;NA;NA;	0	0	0	0	0	0	0	0	209	0	0	0	0	0	0	0	0	0	0	0	0
Bacteria;Calditrichota;Calditrichia;Calditrichales;Calditrichaceae;Caldithrix;NA;	23	0	0	9	0	0	0	443	0	0	0	0	0	0	6	124	10	286	0	0	0
Bacteria;Calditrichota;Calditrichia;Calditrichales;Calditrichaceae;Calorithrix;NA;	0	0	0	0	10	0	0	0	0	0	0	0	0	0	0	9	3	15	0	0	0
Bacteria;Calditrichota;Calditrichia;Calditrichales;Calditrichaceae;JdFR-76;NA;	0	0	0	106	0	0	0	0	0	0	0	0	0	0	0	24	53	0	0	0	0
Bacteria;Calditrichota;Calditrichia;Calditrichales;Calditrichaceae;NA;NA;	0	0	0	10	77	0	0	209	5	0	0	0	0	0	10	21	9	120	0	0	0
Bacteria;Calditrichota;Calditrichia;Calditrichales;Calditrichaceae;SM23-31;NA;	0	0	0	0	30	0	0	0	0	0	0	0	0	0	0	0	0	67	0	0	0
Bacteria;Campylobacterota;Campylobacteria;Campylobacterales;Arcobacteraceae;Arcobacter;butzleri;	0	0	0	0	0	0	0	0	0	0	0	0	0	0	0	0	0	8	0	0	0
Bacteria;Campylobacterota;Campylobacteria;Campylobacterales;Arcobacteraceae;Arcobacter;cryaerophilus;	0	0	0	0	0	0	0	0	0	0	0	0	0	0	0	0	0	1	0	0	0
Bacteria;Campylobacterota;Campylobacteria;Campylobacterales;Arcobacteraceae;Halarcobacter;NA;	0	0	0	0	0	0	0	0	0	0	0	0	0	0	0	0	0	1	0	0	0
Bacteria;Campylobacterota;Campylobacteria;Campylobacterales;Arcobacteraceae;Malaciobacter;NA;	0	0	0	0	0	0	0	0	0	0	0	0	0	0	0	0	0	1	0	0	0
Bacteria;Campylobacterota;Campylobacteria;Campylobacterales;Arcobacteraceae;NA;NA;	1858	0	0	9	0	0	0	59	0	0	0	86	0	24	14	3	1	32	0	0	0
Bacteria;Campylobacterota;Campylobacteria;Campylobacterales;Arcobacteraceae;Pseudarcobacter;ellisii;	0	0	0	0	0	0	0	0	0	0	0	0	0	0	0	0	0	113	0	0	0
Bacteria;Campylobacterota;Campylobacteria;Campylobacterales;Arcobacteraceae;Pseudarcobacter;NA;	0	0	0	0	0	0	0	0	0	0	0	0	0	0	0	0	0	64	0	0	0
Bacteria;Campylobacterota;Campylobacteria;Campylobacterales;Campylobacteraceae;Campylobacter;NA;	0	0	0	0	0	0	0	0	0	0	0	0	0	0	185	207	3	0	0	0	0
Bacteria;Campylobacterota;Campylobacteria;Campylobacterales;Helicobacteraceae;Helicobacter;NA;	0	0	0	0	0	0	0	0	0	0	0	0	0	0	0	0	0	1	0	0	0
Bacteria;Campylobacterota;Campylobacteria;Campylobacterales;Hydrogenimonadaceae;Hydrogenimonas;NA;	0	0	0	0	0	0	0	0	0	0	0	0	0	0	0	5	1	0	0	0	0
Bacteria;Campylobacterota;Campylobacteria;Campylobacterales;NA;NA;NA;	145	0	0	7	0	0	0	0	0	0	0	0	0	0	14	6	2	34	0	0	0
Bacteria;Campylobacterota;Campylobacteria;Campylobacterales;Nitratiruptoraceae;Nitratiruptor;NA;	0	0	0	0	0	0	0	0	0	0	0	0	0	0	0	2	0	0	0	0	0
Bacteria;Campylobacterota;Campylobacteria;Campylobacterales;P6-b51;NA;NA;	0	0	0	0	0	0	0	0	0	0	0	0	0	0	0	0	0	1	0	0	0
Bacteria;Campylobacterota;Campylobacteria;Campylobacterales;Rs-M59 termite group;NA;NA;	0	0	0	0	0	0	0	0	0	0	0	0	0	0	0	0	0	3	0	0	0
Bacteria;Campylobacterota;Campylobacteria;Campylobacterales;Sulfurimonadaceae;Sulfuricurvum;kujiense;	0	0	0	0	0	0	0	0	0	0	0	0	0	0	0	0	0	14	0	0	0
Bacteria;Campylobacterota;Campylobacteria;Campylobacterales;Sulfurimonadaceae;Sulfuricurvum;NA;	0	0	0	0	0	0	0	0	0	0	0	0	0	0	0	0	0	265	0	0	0
Bacteria;Campylobacterota;Campylobacteria;Campylobacterales;Sulfurimonadaceae;Sulfurimonas;NA;	1003	0	1021	2129	0	0	584	163	0	0	648	0	0	0	444	1119	69	120	298	163	185
Bacteria;Campylobacterota;Campylobacteria;Campylobacterales;Sulfurospirillaceae;Sulfurospirillum;cavolei;	0	0	0	0	0	0	0	0	0	0	0	0	0	0	0	0	0	9	0	0	0
Bacteria;Campylobacterota;Campylobacteria;Campylobacterales;Sulfurospirillaceae;Sulfurospirillum;deleyianum;	0	0	0	0	0	0	0	0	0	0	0	0	0	0	0	0	0	7	0	0	0
Bacteria;Campylobacterota;Campylobacteria;Campylobacterales;Sulfurospirillaceae;Sulfurospirillum;halorespirans;	0	0	0	0	0	0	0	0	0	0	0	0	0	0	0	0	0	2	0	0	0
Bacteria;Campylobacterota;Campylobacteria;Campylobacterales;Sulfurospirillaceae;Sulfurospirillum;multivorans;	0	0	0	0	0	0	0	0	0	0	0	0	0	0	0	0	0	1	0	0	0
Bacteria;Campylobacterota;Campylobacteria;Campylobacterales;Sulfurospirillaceae;Sulfurospirillum;NA;	693	1690	145	4	0	0	0	0	0	0	0	0	0	0	6	125	1	128	36	41	28
Bacteria;Campylobacterota;Campylobacteria;Campylobacterales;Sulfurovaceae;NA;NA;	0	0	0	0	0	0	0	0	0	0	0	0	0	0	0	0	0	2	0	0	0
Bacteria;Campylobacterota;Campylobacteria;Campylobacterales;Sulfurovaceae;Nitratifractor;NA;	0	0	0	0	0	0	0	0	0	0	0	0	0	0	0	18	3	0	0	0	0
Bacteria;Campylobacterota;Campylobacteria;Campylobacterales;Sulfurovaceae;Sulfurovum;NA;	0	0	832	20704	22	9998	0	268	0	40	0	0	123	5	14546	3659	82	663	0	1	6
Bacteria;Campylobacterota;Desulfurellia;Desulfurellales;NA;NA;NA;	0	0	0	0	0	0	0	0	0	0	0	0	0	0	0	2	0	0	0	0	0
Bacteria;Chloroflexi;Anaerolineae;ADurb.Bin180;NA;NA;NA;	0	0	0	0	38	0	0	10	144	0	0	0	0	0	0	0	0	3	0	0	0
Bacteria;Chloroflexi;Anaerolineae;Anaerolineales;Anaerolineaceae;ADurb.Bin120;NA;	0	0	24	0	0	0	0	0	0	0	0	0	0	0	0	0	0	50	0	3	11
Bacteria;Chloroflexi;Anaerolineae;Anaerolineales;Anaerolineaceae;Anaerolinea;NA;	0	0	0	0	0	0	0	0	0	0	0	0	0	0	0	0	0	27	0	0	0
Bacteria;Chloroflexi;Anaerolineae;Anaerolineales;Anaerolineaceae;Anaerolinea;thermophila;	0	0	0	0	0	0	0	0	0	0	0	0	0	0	0	0	0	1	0	0	0
Bacteria;Chloroflexi;Anaerolineae;Anaerolineales;Anaerolineaceae;Anaerolineaceae UCG-001;NA;	0	0	0	0	0	0	0	0	0	0	0	0	0	0	0	0	0	14	0	0	0
Bacteria;Chloroflexi;Anaerolineae;Anaerolineales;Anaerolineaceae;GWD2-49-16;NA;	0	0	0	0	0	0	0	0	0	0	0	0	0	0	0	0	0	6	0	0	0
Bacteria;Chloroflexi;Anaerolineae;Anaerolineales;Anaerolineaceae;Leptolinea;NA;	0	0	0	0	0	0	0	0	0	0	0	0	0	0	0	0	0	37	0	0	0
Bacteria;Chloroflexi;Anaerolineae;Anaerolineales;Anaerolineaceae;Leptolinea;tardivitalis;	0	0	0	0	0	0	0	0	0	0	0	0	0	0	0	0	0	21	0	0	0
Bacteria;Chloroflexi;Anaerolineae;Anaerolineales;Anaerolineaceae;Levilinea;NA;	0	0	0	0	0	0	0	16	0	0	0	0	0	0	0	0	0	0	0	0	0
Bacteria;Chloroflexi;Anaerolineae;Anaerolineales;Anaerolineaceae;Longilinea;NA;	0	0	0	0	0	0	0	0	6	0	0	0	0	0	0	0	0	0	0	0	0
Bacteria;Chloroflexi;Anaerolineae;Anaerolineales;Anaerolineaceae;NA;NA;	0	0	130	0	2828	0	39	2412	868	7	0	0	0	0	685	22	25	134	16	23	45
Bacteria;Chloroflexi;Anaerolineae;Anaerolineales;Anaerolineaceae;Ornatilinea;NA;	0	0	0	0	0	0	0	0	0	0	0	0	0	0	0	0	0	17	0	0	0
Bacteria;Chloroflexi;Anaerolineae;Anaerolineales;Anaerolineaceae;Pelolinea;NA;	0	0	0	0	19	0	0	10	567	0	0	0	0	9	0	0	0	8	0	0	0
Bacteria;Chloroflexi;Anaerolineae;Anaerolineales;Anaerolineaceae;RBG-16-58-14;NA;	0	0	0	0	0	0	0	0	0	0	0	0	0	0	0	0	0	1	0	0	0
Bacteria;Chloroflexi;Anaerolineae;Anaerolineales;Anaerolineaceae;Thermomarinilinea;lacunifontana;	0	0	0	0	0	0	0	0	0	0	0	0	0	0	0	0	0	1	0	0	0
Bacteria;Chloroflexi;Anaerolineae;Anaerolineales;Anaerolineaceae;Thermomarinilinea;NA;	0	0	0	0	0	0	0	90	0	0	0	0	0	0	36	18	2	1	0	0	0
Bacteria;Chloroflexi;Anaerolineae;Anaerolineales;Anaerolineaceae;UTCFX1;NA;	0	0	0	0	0	0	0	0	0	0	0	0	0	0	0	0	0	23	11	5	3
Bacteria;Chloroflexi;Anaerolineae;Ardenticatenales;Ardenticatenaceae;Ardenticatena;NA;	0	0	0	0	0	0	0	0	0	0	0	0	0	0	0	5	0	0	0	0	0
Bacteria;Chloroflexi;Anaerolineae;Ardenticatenales;Ardenticatenaceae;NA;NA;	0	0	0	0	0	0	0	0	0	0	0	0	0	0	0	0	1	1	15	4	5
Bacteria;Chloroflexi;Anaerolineae;Ardenticatenales;NA;NA;NA;	0	0	0	392	0	0	0	40	0	0	0	0	0	0	0	2	15	46	4	0	0
Bacteria;Chloroflexi;Anaerolineae;Caldilineales;Caldilineaceae;NA;NA;	0	0	0	16	0	0	0	443	0	0	0	0	0	0	36	23	0	7	55	17	25
Bacteria;Chloroflexi;Anaerolineae;KZNMV-5-B42;NA;NA;NA;	0	0	0	0	5	0	0	0	0	0	0	0	0	0	0	0	0	0	0	0	0
Bacteria;Chloroflexi;Anaerolineae;MSB-5B2;NA;NA;NA;	0	0	0	0	107	0	0	0	0	0	0	0	0	0	0	0	0	0	0	0	0
Bacteria;Chloroflexi;Anaerolineae;MSB-5E12;NA;NA;NA;	0	0	0	0	0	0	0	0	61	0	0	0	0	0	0	0	0	6	0	0	0
Bacteria;Chloroflexi;Anaerolineae;NA;NA;NA;NA;	0	0	0	0	119	0	0	318	33	8	0	0	0	0	0	3	7	255	0	0	0
Bacteria;Chloroflexi;Anaerolineae;RBG-13-54-9;NA;NA;NA;	0	0	0	0	0	0	0	0	79	0	0	0	0	0	0	0	0	18	13	4	0
Bacteria;Chloroflexi;Anaerolineae;SBR1031;A4b;NA;NA;	0	0	19	19	7	0	0	37	0	0	0	0	0	0	0	2	8	73	21	9	2
Bacteria;Chloroflexi;Anaerolineae;SBR1031;A4b;OLB13;NA;	0	0	0	0	0	0	0	0	0	0	0	0	0	0	0	0	0	5	8	0	0
Bacteria;Chloroflexi;Anaerolineae;SBR1031;NA;NA;NA;	0	0	0	0	180	0	0	102	124	16	0	0	0	0	10	101	1	1583	5	4	2
Bacteria;Chloroflexi;Anaerolineae;SJA-15;NA;NA;NA;	0	0	0	0	0	0	0	27	133	0	0	0	0	0	72	11	1	2	0	0	0
Bacteria;Chloroflexi;Anaerolineae;Thermoflexales;Thermoflexaceae;Thermoflexus;NA;	0	0	0	0	213	0	0	0	0	0	0	0	0	0	0	0	0	0	0	0	0
Bacteria;Chloroflexi;Chloroflexia;Chloroflexales;Chloroflexaceae;Candidatus Chloroploca;NA;	0	0	0	0	0	0	0	0	0	0	0	0	0	0	0	0	0	4	0	0	0
Bacteria;Chloroflexi;Chloroflexia;Chloroflexales;Chloroflexaceae;Candidatus Chlorothrix;NA;	0	0	0	0	0	0	0	0	0	0	0	0	0	0	0	0	0	2	0	0	0
Bacteria;Chloroflexi;Chloroflexia;Chloroflexales;Chloroflexaceae;Chloronema;NA;	0	0	0	0	0	0	0	0	0	0	0	0	0	0	0	0	0	3	0	0	0
Bacteria;Chloroflexi;Chloroflexia;Chloroflexales;Chloroflexaceae;FFCH7168;NA;	0	0	0	0	0	0	0	0	0	0	0	0	0	0	0	0	0	1	0	0	0
Bacteria;Chloroflexi;Chloroflexia;Chloroflexales;Chloroflexaceae;NA;NA;	0	0	0	0	0	0	0	0	0	0	0	0	0	0	0	0	0	3	0	0	0
Bacteria;Chloroflexi;Chloroflexia;Chloroflexales;Chloroflexaceae;Oscillochloris;NA;	0	0	0	0	0	0	0	0	0	0	0	0	0	0	0	0	0	1	0	0	0
Bacteria;Chloroflexi;Chloroflexia;Chloroflexales;Herpetosiphonaceae;Herpetosiphon;NA;	0	0	0	0	0	0	0	0	0	0	0	0	0	0	0	0	0	1	0	0	0
Bacteria;Chloroflexi;Chloroflexia;Chloroflexales;NA;NA;NA;	0	0	0	0	0	0	0	0	0	0	0	0	0	0	0	0	0	2	0	0	0
Bacteria;Chloroflexi;Chloroflexia;Chloroflexales;Roseiflexaceae;Kouleothrix;NA;	0	0	0	0	0	0	0	0	0	0	0	0	0	0	0	0	0	2	0	0	0
Bacteria;Chloroflexi;Chloroflexia;Chloroflexales;Roseiflexaceae;NA;NA;	0	0	0	0	0	0	0	0	0	0	0	0	0	0	0	0	0	10	9	0	0
Bacteria;Chloroflexi;Chloroflexia;Kallotenuales;AKIW781;NA;NA;	0	0	0	0	0	0	0	0	0	0	0	0	0	0	0	0	0	1	4	0	2
Bacteria;Chloroflexi;Chloroflexia;Thermobaculales;Thermobaculaceae;Thermobaculum;NA;	0	0	0	0	0	0	0	0	0	0	0	0	0	0	0	0	0	0	4	0	0
Bacteria;Chloroflexi;Chloroflexia;Thermomicrobiales;AKYG1722;NA;NA;	0	0	0	0	0	0	9	4	0	0	0	0	0	0	0	0	1	3	10	4	4
Bacteria;Chloroflexi;Chloroflexia;Thermomicrobiales;JG30-KF-CM45;NA;NA;	0	0	10	0	0	0	19	0	0	0	0	0	0	0	0	0	0	13	60	18	22
Bacteria;Chloroflexi;Chloroflexia;Thermomicrobiales;NA;NA;NA;	0	0	0	0	0	0	0	0	0	0	0	0	0	0	0	0	0	1	0	0	0
Bacteria;Chloroflexi;Dehalococcoidia;661239;NA;NA;NA;	0	0	0	0	57	0	0	5	0	0	0	0	0	0	0	0	0	40	0	0	0
Bacteria;Chloroflexi;Dehalococcoidia;Dehalococcoidales;Dehalococcoidaceae;Dehalogenimonas;NA;	0	0	0	0	0	0	0	0	0	0	0	0	0	0	0	0	0	1	0	0	0
Bacteria;Chloroflexi;Dehalococcoidia;Dehalococcoidales;Dehalococcoidales Incertae Sedis;Dehalobium;NA;	0	0	0	0	67	0	0	6	0	0	0	0	0	0	0	0	0	1	0	0	0
Bacteria;Chloroflexi;Dehalococcoidia;Dehalococcoidales;NA;NA;NA;	0	0	0	0	0	0	0	0	15	0	0	0	0	0	0	0	1	13	0	0	0
Bacteria;Chloroflexi;Dehalococcoidia;DscP2;NA;NA;NA;	0	0	0	607	0	0	0	0	0	0	0	0	0	0	0	0	0	0	0	0	0
Bacteria;Chloroflexi;Dehalococcoidia;ER-E4-17;NA;NA;NA;	0	0	0	0	39	0	0	0	0	0	0	0	0	0	0	0	0	0	0	0	0
Bacteria;Chloroflexi;Dehalococcoidia;FS117-23B-02;NA;NA;NA;	0	0	0	0	0	0	0	0	5	0	0	0	0	0	0	0	0	11	0	0	0
Bacteria;Chloroflexi;Dehalococcoidia;FW22;NA;NA;NA;	0	0	0	0	740	0	0	0	0	0	0	0	0	0	0	0	0	13	0	0	0
Bacteria;Chloroflexi;Dehalococcoidia;GIF3;NA;NA;NA;	0	0	0	0	176	0	0	0	178	0	0	0	0	0	0	0	0	152	0	0	0
Bacteria;Chloroflexi;Dehalococcoidia;GIF9;AB-539-J10;NA;NA;	0	0	0	0	16	0	0	0	20	0	0	0	0	7	0	0	0	101	0	0	1
Bacteria;Chloroflexi;Dehalococcoidia;GIF9;AB-539-J10;SCGC-AB-539-J10;NA;	0	0	0	0	377	0	0	0	0	0	0	0	0	0	0	0	0	4	0	0	0
Bacteria;Chloroflexi;Dehalococcoidia;GIF9;NA;NA;NA;	0	0	0	0	30	0	0	0	174	0	0	0	0	55	0	0	0	34	0	0	0
Bacteria;Chloroflexi;Dehalococcoidia;MB-C2-126;NA;NA;NA;	0	0	0	0	20	0	0	0	0	0	0	0	0	0	0	0	0	0	0	0	0
Bacteria;Chloroflexi;Dehalococcoidia;MSBL5;NA;NA;NA;	0	0	0	53	424	0	0	107	5	11	0	0	0	0	9	1	0	4	0	0	0
Bacteria;Chloroflexi;Dehalococcoidia;NA;NA;NA;NA;	0	0	0	0	791	0	0	19	82	0	0	0	0	0	0	0	3	82	0	0	0
Bacteria;Chloroflexi;Dehalococcoidia;Napoli-4B-65;NA;NA;NA;	0	0	0	0	284	0	0	0	0	0	0	0	0	0	0	0	0	0	0	0	0
Bacteria;Chloroflexi;Dehalococcoidia;RBG-13-46-9;NA;NA;NA;	0	0	0	0	0	0	0	0	15	0	0	0	0	0	0	0	0	6	0	0	0
Bacteria;Chloroflexi;Dehalococcoidia;S085;NA;NA;NA;	0	0	0	0	83	0	0	0	0	0	0	0	0	0	0	0	38	12	0	5	0
Bacteria;Chloroflexi;Dehalococcoidia;SAR202 clade;NA;NA;NA;	0	0	0	111	9	0	0	74	0	0	0	0	0	38	0	7	494	0	0	0	0
Bacteria;Chloroflexi;Dehalococcoidia;Sh765B-AG-111;NA;NA;NA;	0	0	0	0	289	0	0	0	0	0	0	0	0	3	0	0	0	0	0	0	0
Bacteria;Chloroflexi;Dehalococcoidia;Sh765B-TzT-20;NA;NA;NA;	0	0	0	0	21	0	0	0	0	0	0	0	0	0	0	0	0	0	0	0	0
Bacteria;Chloroflexi;Dehalococcoidia;SPG12-343-353-B75;NA;NA;NA;	0	0	0	0	43	0	0	0	0	0	0	0	0	0	0	0	0	0	0	0	0
Bacteria;Chloroflexi;Dehalococcoidia;SPG12-461-471-B8;NA;NA;NA;	0	0	0	0	53	0	0	0	0	0	0	0	0	0	0	0	0	0	0	0	0
Bacteria;Chloroflexi;Dehalococcoidia;t0.6.f;NA;NA;NA;	0	0	0	0	15	0	0	0	0	0	0	0	0	0	0	0	0	0	0	0	0
Bacteria;Chloroflexi;Dehalococcoidia;vadinBA26;NA;NA;NA;	0	0	0	0	288	0	0	0	0	0	0	0	0	0	0	0	0	15	0	0	0
Bacteria;Chloroflexi;Gitt-GS-136;NA;NA;NA;NA;	0	0	0	0	0	0	196	0	0	0	0	0	0	0	0	0	0	19	65	27	23
Bacteria;Chloroflexi;JG30-KF-CM66;NA;NA;NA;NA;	0	0	0	11	12	0	0	21	46	2	0	0	0	0	0	1	28	4	2	3	0
Bacteria;Chloroflexi;KD4-96;NA;NA;NA;NA;	0	0	55	9	3	0	56	533	68	0	0	0	2	0	31	4	3	47	76	37	23
Bacteria;Chloroflexi;Ktedonobacteria;B12-WMSP1;NA;NA;NA;	0	0	0	0	0	0	0	0	0	0	0	0	0	0	0	0	0	0	3	7	0
Bacteria;Chloroflexi;Ktedonobacteria;C0119;NA;NA;NA;	0	0	0	0	0	0	0	0	0	0	0	0	0	0	0	0	0	1	2	0	0
Bacteria;Chloroflexi;Ktedonobacteria;Ktedonobacterales;Ktedonobacteraceae;7703;NA;	0	0	0	0	0	0	0	0	0	0	0	0	0	0	0	0	0	0	2	0	0
Bacteria;Chloroflexi;Ktedonobacteria;Ktedonobacterales;Ktedonobacteraceae;NA;NA;	0	0	0	0	0	0	0	0	0	0	0	0	0	0	0	0	0	0	4	0	0
Bacteria;Chloroflexi;N9D0;NA;NA;NA;NA;	0	0	0	8	0	0	0	0	0	0	0	0	0	0	0	0	1	0	0	0	0
Bacteria;Chloroflexi;NA;NA;NA;NA;NA;	0	0	0	0	0	0	0	11	0	0	0	0	0	0	0	8	16	18	0	0	0
Bacteria;Chloroflexi;OLB14;NA;NA;NA;NA;	0	0	0	0	0	0	5	0	0	0	0	0	0	0	0	0	0	5	0	0	0
Bacteria;Chloroflexi;P2-11E;NA;NA;NA;NA;	0	0	0	0	0	0	0	0	0	0	0	0	0	0	0	0	0	3	0	2	0
Bacteria;Chloroflexi;SHA-26;NA;NA;NA;NA;	0	0	0	0	0	0	0	0	7	0	0	0	0	0	0	0	0	2	0	0	0
Bacteria;Chloroflexi;TK10;NA;NA;NA;NA;	0	0	0	0	0	0	0	0	0	0	0	0	0	0	0	0	0	11	12	5	8
Bacteria;Chloroflexi;TK17;NA;NA;NA;NA;	0	0	0	0	0	0	0	0	0	0	0	0	0	0	0	1	3	0	0	0	0
Bacteria;Chloroflexi;TK30;NA;NA;NA;NA;	0	0	0	0	0	0	0	0	0	0	0	0	0	0	0	0	1	0	0	0	0
Bacteria;CK-2C2-2;NA;NA;NA;NA;NA;	0	0	0	0	0	0	0	21	0	0	0	0	0	0	0	0	0	1	0	0	0
Bacteria;Cloacimonadota;Cloacimonadia;Cloacimonadales;GZKB75;NA;NA;	0	0	0	0	0	0	0	0	0	0	0	0	0	0	0	0	0	3	0	0	0
Bacteria;Cloacimonadota;Cloacimonadia;Cloacimonadales;LK-44f;NA;NA;	0	0	0	0	0	0	0	0	0	0	143	0	0	0	0	0	0	7	0	0	0
Bacteria;Cloacimonadota;Cloacimonadia;Cloacimonadales;MSBL8;NA;NA;	0	0	0	0	0	0	0	0	0	0	0	0	0	101	39	4	0	64	1171	1134	1503
Bacteria;Cloacimonadota;Cloacimonadia;Cloacimonadales;NA;NA;NA;	0	0	0	0	0	0	0	0	0	0	0	0	0	1196	0	2	0	23	0	2	0
Bacteria;Cloacimonadota;Cloacimonadia;Cloacimonadales;NK-L14;NA;NA;	0	0	0	0	0	0	0	0	0	0	0	0	0	310	0	0	0	0	4	0	0
Bacteria;Cloacimonadota;Cloacimonadia;Cloacimonadales;PBS-18;NA;NA;	0	0	0	0	0	0	0	0	0	0	0	0	0	0	0	0	0	258	0	0	0
Bacteria;Cloacimonadota;Cloacimonadia;Cloacimonadales;SHA-4;NA;NA;	0	0	0	0	0	0	0	0	0	0	0	0	0	0	0	0	0	1	0	0	0
Bacteria;Cloacimonadota;Cloacimonadia;Cloacimonadales;SHA-41;NA;NA;	0	0	0	0	0	0	0	0	0	0	0	0	0	0	0	0	0	50	0	0	0
Bacteria;Cloacimonadota;Cloacimonadia;MSBL2;NA;NA;NA;	0	0	0	0	0	0	0	0	0	0	0	0	0	753	0	0	0	0	0	0	0
Bacteria;Cyanobacteria;Cyanobacteriia;Chloroplast;NA;NA;NA;	1304	194	1994	0	0	0	9	13821	0	75	7	679	0	0	168	1	2	35	208	97	189
Bacteria;Cyanobacteria;Cyanobacteriia;Cyanobacteriales;Chroococcidiopsaceae;Aliterella;NA;	0	0	18	0	0	0	0	0	0	0	0	0	0	0	0	0	0	0	16	0	0
Bacteria;Cyanobacteria;Cyanobacteriia;Cyanobacteriales;Chroococcidiopsaceae;NA;NA;	0	0	9	0	0	0	0	0	0	0	0	0	0	0	0	0	0	0	10	6	5
Bacteria;Cyanobacteria;Cyanobacteriia;Cyanobacteriales;Coleofasciculaceae;Microcoleus PCC-7113;NA;	0	0	0	0	0	0	0	0	0	0	0	0	0	0	0	0	0	2	0	0	0
Bacteria;Cyanobacteria;Cyanobacteriia;Cyanobacteriales;Coleofasciculaceae;Symplocastrum CPER-KK1;NA;	0	0	0	0	0	0	55	0	0	0	0	0	0	0	0	0	0	0	0	0	0
Bacteria;Cyanobacteria;Cyanobacteriia;Cyanobacteriales;Coleofasciculaceae;Wilmottia Ant-Ph58;NA;	0	0	29	0	0	0	0	0	0	0	0	0	0	0	0	0	0	0	5	0	0
Bacteria;Cyanobacteria;Cyanobacteriia;Cyanobacteriales;Cyanobacteriaceae;Annamia HOs24;NA;	0	0	0	0	0	0	0	0	0	0	0	0	0	0	0	0	0	28	0	0	0
Bacteria;Cyanobacteria;Cyanobacteriia;Cyanobacteriales;Microcystaceae;Snowella 0TU37S04;NA;	0	0	0	0	0	0	0	0	0	0	0	0	0	0	0	0	0	1	0	0	0
Bacteria;Cyanobacteria;Cyanobacteriia;Cyanobacteriales;Microcystaceae;SU2 symbiont group;NA;	0	0	0	0	0	0	0	0	0	0	0	0	0	0	0	0	0	1	0	0	0
Bacteria;Cyanobacteria;Cyanobacteriia;Cyanobacteriales;NA;NA;NA;	10	0	0	0	0	0	0	0	0	0	0	0	0	0	0	0	0	0	4	0	0
Bacteria;Cyanobacteria;Cyanobacteriia;Cyanobacteriales;Nostocaceae;Aphanizomenon MDT14a;NA;	0	0	0	0	0	0	0	0	0	0	0	0	0	0	0	0	0	1	0	0	0
Bacteria;Cyanobacteria;Cyanobacteriia;Cyanobacteriales;Nostocaceae;NA;NA;	0	0	0	0	0	0	0	0	0	0	0	0	0	0	0	0	0	1	0	0	0
Bacteria;Cyanobacteria;Cyanobacteriia;Cyanobacteriales;Nostocaceae;Nodularia PCC-9350;NA;	0	0	0	0	0	0	0	0	0	20	0	0	0	0	0	0	0	0	0	0	0
Bacteria;Cyanobacteria;Cyanobacteriia;Cyanobacteriales;Nostocaceae;Nostoc PCC-73102;NA;	0	0	30	0	0	0	0	0	0	0	0	0	0	0	0	0	0	0	20	39	9
Bacteria;Cyanobacteria;Cyanobacteriia;Cyanobacteriales;Oscillatoriaceae;Oscillatoria PCC-6304;NA;	0	0	0	0	0	0	0	0	0	0	0	0	0	0	0	0	0	0	26	11	0
Bacteria;Cyanobacteria;Cyanobacteriia;Cyanobacteriales;Phormidiaceae;Arthrospira PCC-7345;NA;	715	0	0	0	0	0	0	0	0	0	0	0	0	0	0	0	0	0	0	0	0
Bacteria;Cyanobacteria;Cyanobacteriia;Cyanobacteriales;Phormidiaceae;Kamptonema PCC-6407;NA;	0	0	0	0	0	0	0	0	0	0	0	0	0	0	0	0	0	0	0	2	0
Bacteria;Cyanobacteria;Cyanobacteriia;Cyanobacteriales;Phormidiaceae;NA;NA;	3	0	0	0	0	0	29	0	0	0	0	0	0	0	0	0	0	1	0	0	0
Bacteria;Cyanobacteria;Cyanobacteriia;Cyanobacteriales;Phormidiaceae;Phormidium IAM M-71;NA;	0	0	0	0	0	0	0	0	0	0	0	0	0	0	0	0	0	1	0	0	0
Bacteria;Cyanobacteria;Cyanobacteriia;Cyanobacteriales;Phormidiaceae;Tychonema CCAP 1459-11B;NA;	0	0	0	0	0	0	0	0	0	0	0	0	0	0	0	0	0	3	83	9	11
Bacteria;Cyanobacteria;Cyanobacteriia;Cyanobacteriales;Xenococcaceae;NA;NA;	0	0	0	0	0	0	0	0	0	0	0	0	0	0	0	0	0	0	11	4	6
Bacteria;Cyanobacteria;Cyanobacteriia;Gloeobacterales;Gloeobacteraceae;Gloeobacter PCC-7421;NA;	0	0	6	0	0	0	0	0	0	0	0	0	0	0	0	0	0	0	6	0	0
Bacteria;Cyanobacteria;Cyanobacteriia;Leptolyngbyales;Leptolyngbyaceae;CENA359;NA;	0	0	29	0	0	0	0	0	0	0	0	0	0	0	0	0	0	0	2	0	0
Bacteria;Cyanobacteria;Cyanobacteriia;Leptolyngbyales;Leptolyngbyaceae;Chamaesiphon PCC-7430;NA;	0	0	0	0	0	0	0	0	0	0	0	0	0	0	0	0	0	0	6	0	0
Bacteria;Cyanobacteria;Cyanobacteriia;Leptolyngbyales;Leptolyngbyaceae;LB3-76;NA;	0	0	0	0	0	0	0	0	0	0	0	0	0	0	0	0	0	0	8	0	0
Bacteria;Cyanobacteria;Cyanobacteriia;Leptolyngbyales;Leptolyngbyaceae;Leptolyngbya ANT.L52.2;NA;	0	0	0	0	0	0	0	0	0	0	0	0	0	0	0	0	0	0	10	4	2
Bacteria;Cyanobacteria;Cyanobacteriia;Leptolyngbyales;Leptolyngbyaceae;Leptolyngbya ANT.L67.1;NA;	0	0	12	0	0	0	0	0	0	0	0	0	0	0	0	0	0	0	0	0	0
Bacteria;Cyanobacteria;Cyanobacteriia;Leptolyngbyales;Leptolyngbyaceae;Leptolyngbya VRUC 135;NA;	0	0	0	0	0	0	0	0	0	0	0	0	0	0	0	0	0	0	49	6	25
Bacteria;Cyanobacteria;Cyanobacteriia;Leptolyngbyales;Leptolyngbyaceae;MIZ36;NA;	0	0	0	0	0	0	0	0	0	0	0	0	0	0	0	0	0	0	16	5	13
Bacteria;Cyanobacteria;Cyanobacteriia;Leptolyngbyales;Leptolyngbyaceae;NA;NA;	0	0	0	0	0	0	0	0	5	0	0	0	0	0	0	0	0	1	19	7	7
Bacteria;Cyanobacteria;Cyanobacteriia;Leptolyngbyales;Leptolyngbyaceae;Phormidesmis ANT.L52.6;NA;	0	0	0	0	0	0	0	0	0	0	0	0	0	0	0	0	0	0	10	0	0
Bacteria;Cyanobacteria;Cyanobacteriia;Leptolyngbyales;Leptolyngbyaceae;Phormidium CYN64;NA;	0	0	0	0	0	0	0	0	0	0	0	0	0	0	0	0	0	0	4	0	0
Bacteria;Cyanobacteria;Cyanobacteriia;Leptolyngbyales;Leptolyngbyaceae;Phormidium SAG 37.90;NA;	0	0	8	0	0	0	0	0	0	0	0	0	0	0	0	0	0	0	34	8	7
Bacteria;Cyanobacteria;Cyanobacteriia;NA;NA;NA;NA;	5	0	0	0	0	0	0	0	0	0	0	0	0	0	0	0	0	0	0	0	0
Bacteria;Cyanobacteria;Cyanobacteriia;Oxyphotobacteria Incertae Sedis;Unknown Family;Leptolyngbya EcFYyyy-00;NA;	0	0	0	0	0	0	0	0	0	0	0	0	0	0	0	0	0	1	0	0	0
Bacteria;Cyanobacteria;Cyanobacteriia;Oxyphotobacteria Incertae Sedis;Unknown Family;Pseudanabaena NgrPSln22;NA;	0	0	0	0	0	0	0	0	0	0	0	0	0	0	0	0	0	1	0	0	0
Bacteria;Cyanobacteria;Cyanobacteriia;Phormidesmiales;Nodosilineaceae;Nodosilinea PCC-7104;NA;	0	0	0	0	0	0	0	0	0	0	0	0	0	0	0	0	0	0	124	44	16
Bacteria;Cyanobacteria;Cyanobacteriia;Phormidesmiales;Nodosilineaceae;Nodosilinea PCC-7104;nodulosa;	0	0	0	0	0	0	0	0	0	0	0	0	0	0	0	0	0	1	0	0	0
Bacteria;Cyanobacteria;Cyanobacteriia;Phormidesmiales;Phormidesmiaceae;Phormidesmis ANT.LACV5.1;NA;	0	0	35	0	0	0	0	0	0	0	0	0	0	0	0	0	0	0	216	78	35
Bacteria;Cyanobacteria;Cyanobacteriia;Pseudanabaenales;Pseudanabaenaceae;Pseudanabaena PCC-7429;NA;	0	0	0	0	0	0	0	0	0	0	0	0	0	0	0	0	0	0	0	3	0
Bacteria;Cyanobacteria;Cyanobacteriia;Pseudanabaenales;Pseudanabaenaceae;Synechococcus PCC-7502;NA;	0	0	0	0	0	0	0	0	0	0	0	0	0	0	0	0	0	0	0	4	0
Bacteria;Cyanobacteria;Cyanobacteriia;Synechococcales;Cyanobiaceae;Cyanobium PCC-6307;NA;	0	0	0	0	0	0	0	0	0	171	0	0	0	0	0	0	0	1	0	0	0
Bacteria;Cyanobacteria;Cyanobacteriia;Synechococcales;Cyanobiaceae;NA;NA;	0	0	0	0	0	0	0	0	0	38	0	0	0	6	0	0	0	1	0	0	0
Bacteria;Cyanobacteria;Cyanobacteriia;Synechococcales;Cyanobiaceae;Prochlorococcus MIT9313;NA;	0	0	0	0	0	0	0	0	0	121	0	0	0	0	0	0	0	0	0	0	0
Bacteria;Cyanobacteria;Cyanobacteriia;Synechococcales;Cyanobiaceae;Synechococcus CC9902;NA;	0	0	0	4	0	0	0	16	0	546	0	0	0	0	0	0	0	0	0	0	0
Bacteria;Cyanobacteria;Cyanobacteriia;Thermosynechococcales;Thermosynechococcaceae;Loriellopsis LF-B5;NA;	0	0	0	0	0	0	0	0	0	0	0	0	0	0	0	0	0	0	0	0	2
Bacteria;Cyanobacteria;Sericytochromatia;NA;NA;NA;NA;	0	0	18	0	0	0	0	0	0	0	0	0	0	0	0	1	0	5	0	0	0
Bacteria;Cyanobacteria;Vampirivibrionia;Caenarcaniphilales;NA;NA;NA;	0	0	0	0	0	0	0	0	0	4	0	0	0	0	0	0	1	0	0	0	0
Bacteria;Cyanobacteria;Vampirivibrionia;Gastranaerophilales;NA;NA;NA;	0	0	0	0	0	0	0	0	0	0	0	0	0	0	7	1	0	19	0	0	0
Bacteria;Cyanobacteria;Vampirivibrionia;Obscuribacterales;Obscuribacteraceae;NA;NA;	0	0	0	0	0	0	0	0	0	0	0	0	0	0	0	0	0	2	0	0	0
Bacteria;Cyanobacteria;Vampirivibrionia;Vampirovibrionales;NA;NA;NA;	0	0	0	0	0	0	0	0	0	0	0	0	0	0	0	0	0	1	7	0	0
Bacteria;Dadabacteria;Dadabacteriia;Dadabacteriales;NA;NA;NA;	0	0	0	15	0	0	0	345	0	14	0	0	0	6	0	1	37	2	0	0	0
Bacteria;Deferribacterota;Deferribacteres;Deferribacterales;Deferribacteraceae;Flexistipes;NA;	0	0	0	0	0	0	0	0	0	6	0	0	0	0	0	0	0	0	0	0	0
Bacteria;Deferribacterota;Deferribacteres;Deferribacterales;Deferribacteraceae;Geovibrio;NA;	0	0	0	0	0	0	0	0	0	0	0	0	0	0	0	1	0	0	0	0	0
Bacteria;Deferrisomatota;Defferrisomatia;Defferrisomatales;Defferrisomataceae;Deferrisoma;NA;	0	0	0	0	0	0	0	273	0	0	0	0	0	0	0	29	0	1	0	0	0
Bacteria;Deinococcota;Deinococci;Deinococcales;Deinococcaceae;Deinococcus;NA;	0	0	71	0	0	0	0	0	0	0	0	0	0	0	0	0	0	0	8	6	0
Bacteria;Deinococcota;Deinococci;Deinococcales;Deinococcaceae;NA;NA;	0	0	0	0	0	0	0	0	0	0	0	0	0	0	0	0	0	0	2	0	0
Bacteria;Deinococcota;Deinococci;Deinococcales;Trueperaceae;Truepera;NA;	0	0	238	0	0	0	16	8	0	0	0	0	0	0	0	0	0	33	16	4	0
Bacteria;Deinococcota;Deinococci;Thermales;Thermaceae;NA;NA;	0	0	0	0	0	0	0	0	0	0	0	0	0	0	0	1	0	0	0	0	0
Bacteria;Deinococcota;Deinococci;Thermales;Thermaceae;Oceanithermus;NA;	0	0	0	0	0	0	0	0	0	0	0	0	0	0	0	4	4	0	0	0	0
Bacteria;Deinococcota;Deinococci;Thermales;Thermaceae;Rhabdothermus;NA;	0	0	0	0	0	0	0	0	0	0	0	0	0	0	0	1	0	0	0	0	0
Bacteria;Dependentiae;Babeliae;Babeliales;Babeliaceae;NA;NA;	0	0	0	3	0	0	0	0	0	0	0	0	0	0	0	0	2	6	2	0	0
Bacteria;Dependentiae;Babeliae;Babeliales;NA;NA;NA;	0	0	0	0	0	0	0	23	13	89	0	0	0	13	2	8	12	32	0	0	0
Bacteria;Dependentiae;Babeliae;Babeliales;UBA12409;NA;NA;	0	0	0	0	0	0	0	0	0	15	0	0	0	0	0	4	1	0	0	0	0
Bacteria;Dependentiae;Babeliae;Babeliales;UBA12411;NA;NA;	0	0	0	0	0	0	0	0	0	0	0	0	0	0	0	0	2	4	0	0	0
Bacteria;Dependentiae;Babeliae;Babeliales;Vermiphilaceae;NA;NA;	0	0	0	30	33	0	0	0	0	78	0	0	0	0	2	0	48	39	24	3	32
Bacteria;Desulfobacterota;Desulfarculia;Desulfarculales;Desulfarculaceae;Desulfocarbo;NA;	0	0	0	0	0	0	0	0	0	0	0	0	0	0	0	9	1	3	0	0	0
Bacteria;Desulfobacterota;Desulfarculia;Desulfarculales;Desulfarculaceae;NA;NA;	0	0	0	0	0	0	0	0	0	0	0	0	0	0	0	0	0	1	0	0	0
Bacteria;Desulfobacterota;Desulfobaccia;Desulfobaccales;Desulfobaccaceae;Desulfobacca;NA;	0	0	0	0	0	0	0	0	0	0	0	0	0	0	0	0	0	2	0	0	0
Bacteria;Desulfobacterota;Desulfobacteria;Desulfatiglandales;Desulfatiglandaceae;Desulfatiglans;NA;	0	0	0	0	2288	0	13	380	14	21	0	0	0	279	119	115	0	396	0	0	4
Bacteria;Desulfobacterota;Desulfobacteria;Desulfobacterales;Desulfatiferula;NA;NA;	0	0	0	0	0	0	0	15	0	0	0	0	0	0	0	0	0	3	14	111	62
Bacteria;Desulfobacterota;Desulfobacteria;Desulfobacterales;Desulfobacteraceae;Desulfobacter;NA;	0	0	0	0	0	0	0	0	0	0	0	0	0	0	0	0	0	7	0	0	0
Bacteria;Desulfobacterota;Desulfobacteria;Desulfobacterales;Desulfobacteraceae;Desulfobacter;postgatei;	0	0	0	0	0	0	0	0	0	0	0	0	0	0	0	0	0	41	0	0	0
Bacteria;Desulfobacterota;Desulfobacteria;Desulfobacterales;Desulfobacteraceae;Desulfobacterium;autotrophicum;	0	0	0	0	0	0	0	0	0	0	0	0	0	0	0	0	0	26	0	0	0
Bacteria;Desulfobacterota;Desulfobacteria;Desulfobacterales;Desulfobacteraceae;Desulfobacterium;NA;	0	0	0	0	0	0	0	0	0	0	0	0	0	0	0	58	1	0	375	333	274
Bacteria;Desulfobacterota;Desulfobacteria;Desulfobacterales;Desulfobacteraceae;Desulfobacula;NA;	0	0	0	0	0	0	0	61	0	0	0	0	0	0	24	60	0	0	234	168	274
Bacteria;Desulfobacterota;Desulfobacteria;Desulfobacterales;Desulfobacteraceae;Desulfobacula;toluolica;	0	0	0	0	0	0	0	97	0	0	0	0	0	0	0	0	0	0	0	0	0
Bacteria;Desulfobacterota;Desulfobacteria;Desulfobacterales;Desulfobacteraceae;Desulfocella;NA;	0	0	0	0	0	0	0	0	0	52	0	0	0	0	0	0	0	0	0	0	0
Bacteria;Desulfobacterota;Desulfobacteria;Desulfobacterales;Desulfobacteraceae;Desulfoconvexum;NA;	0	0	0	0	0	0	15	922	0	0	29	0	0	0	0	6	0	0	7913	6816	12277
Bacteria;Desulfobacterota;Desulfobacteria;Desulfobacterales;Desulfobacteraceae;Desulfospira;NA;	0	0	0	0	0	0	0	0	0	0	0	0	0	4	0	0	0	0	0	0	0
Bacteria;Desulfobacterota;Desulfobacteria;Desulfobacterales;Desulfobacteraceae;Desulfotignum;NA;	0	0	0	0	0	0	0	0	0	0	0	0	0	0	0	0	0	3	33	19	36
Bacteria;Desulfobacterota;Desulfobacteria;Desulfobacterales;Desulfobacteraceae;NA;NA;	0	0	0	0	0	0	11	715	0	82	0	0	0	4364	99	89	1	6	1616	1857	944
Bacteria;Desulfobacterota;Desulfobacteria;Desulfobacterales;Desulfococcaceae;Desulfococcus;NA;	0	0	0	0	0	0	0	0	0	0	0	0	0	0	0	0	0	1	0	0	0
Bacteria;Desulfobacterota;Desulfobacteria;Desulfobacterales;Desulfococcaceae;NA;NA;	0	0	0	0	0	0	0	17	0	0	0	0	0	0	0	0	0	0	0	0	0
Bacteria;Desulfobacterota;Desulfobacteria;Desulfobacterales;Desulfolunaceae;Desulfofrigus;NA;	0	0	0	0	0	0	0	55	0	0	0	0	0	0	0	0	0	0	0	0	0
Bacteria;Desulfobacterota;Desulfobacteria;Desulfobacterales;Desulfolunaceae;NA;NA;	0	0	0	0	0	0	0	93	0	0	0	0	0	0	0	1	0	0	0	0	5
Bacteria;Desulfobacterota;Desulfobacteria;Desulfobacterales;Desulfosarcinaceae;Candidatus Magnetananas;tsingtaoensis;	0	0	0	0	0	0	0	0	0	0	0	0	0	0	0	0	0	22	0	0	0
Bacteria;Desulfobacterota;Desulfobacteria;Desulfobacterales;Desulfosarcinaceae;Desulfatibacillum;alkenivorans;	0	0	0	0	0	0	0	0	0	0	0	0	0	0	0	0	0	1	0	0	0
Bacteria;Desulfobacterota;Desulfobacteria;Desulfobacterales;Desulfosarcinaceae;Desulfatirhabdium;NA;	0	0	0	0	0	0	0	9	0	0	0	0	0	0	0	0	0	8	0	0	0
Bacteria;Desulfobacterota;Desulfobacteria;Desulfobacterales;Desulfosarcinaceae;Desulfatitalea;NA;	0	0	0	0	0	0	0	0	0	0	0	0	0	0	0	0	0	6	0	0	0
Bacteria;Desulfobacterota;Desulfobacteria;Desulfobacterales;Desulfosarcinaceae;Desulfatitalea;tepidiphila;	0	0	0	0	0	0	0	0	0	0	0	0	0	0	0	0	0	3	0	0	0
Bacteria;Desulfobacterota;Desulfobacteria;Desulfobacterales;Desulfosarcinaceae;Desulfonatronobacter;NA;	0	0	0	0	0	0	0	0	0	0	0	0	0	0	0	3	0	0	0	0	4
Bacteria;Desulfobacterota;Desulfobacteria;Desulfobacterales;Desulfosarcinaceae;Desulfosalsimonas;NA;	0	0	0	0	0	0	24	0	0	433	0	0	0	0	0	0	0	1	51	41	56
Bacteria;Desulfobacterota;Desulfobacteria;Desulfobacterales;Desulfosarcinaceae;Desulfosarcina;NA;	0	0	0	0	0	0	0	26	0	0	0	0	0	0	0	8	0	2	0	0	0
Bacteria;Desulfobacterota;Desulfobacteria;Desulfobacterales;Desulfosarcinaceae;Incertae Sedis;NA;	0	0	0	0	0	0	0	0	0	0	0	0	0	0	0	0	0	2	0	0	0
Bacteria;Desulfobacterota;Desulfobacteria;Desulfobacterales;Desulfosarcinaceae;LCP-80;NA;	0	0	0	0	0	0	0	419	0	0	0	0	0	0	0	101	1	3	0	0	0
Bacteria;Desulfobacterota;Desulfobacteria;Desulfobacterales;Desulfosarcinaceae;NA;NA;	0	0	0	65	21	0	0	482	0	567	20	0	185	7	270	112	0	80	3882	2430	5768
Bacteria;Desulfobacterota;Desulfobacteria;Desulfobacterales;Desulfosarcinaceae;SEEP-SRB1;NA;	0	0	0	0	653	0	47	376	0	25	0	0	0	0	279	3	0	50	59	40	42
Bacteria;Desulfobacterota;Desulfobacteria;Desulfobacterales;Desulfosarcinaceae;Sva0081 sediment group;NA;	0	0	0	0	659	0	0	1051	0	0	0	0	0	0	0	20	1	16	0	0	0
Bacteria;Desulfobacterota;Desulfobacteria;Desulfobacterales;NA;NA;NA;	0	0	0	0	29	0	0	101	0	0	0	0	0	0	0	11	1	31	4	4	15
Bacteria;Desulfobacterota;Desulfobacteria;NA;NA;NA;NA;	0	0	0	0	0	0	0	0	0	0	0	0	0	0	0	0	0	1	0	0	0
Bacteria;Desulfobacterota;Desulfobulbia;Desulfobulbales;Desulfobulbaceae;Candidatus Electronema;NA;	0	0	0	0	0	0	0	0	0	0	0	0	0	0	0	0	0	7	0	0	0
Bacteria;Desulfobacterota;Desulfobulbia;Desulfobulbales;Desulfobulbaceae;Candidatus Electronema;nielsenii;	0	0	0	0	0	0	0	0	0	0	0	0	0	0	0	0	0	2	0	0	0
Bacteria;Desulfobacterota;Desulfobulbia;Desulfobulbales;Desulfobulbaceae;Candidatus Electronema;palustris;	0	0	0	0	0	0	0	0	0	0	0	0	0	0	0	0	0	1	0	0	0
Bacteria;Desulfobacterota;Desulfobulbia;Desulfobulbales;Desulfobulbaceae;Candidatus Electrothrix;NA;	0	0	0	0	0	0	0	187	0	0	0	0	0	0	50	14	0	1	0	0	0
Bacteria;Desulfobacterota;Desulfobulbia;Desulfobulbales;Desulfobulbaceae;Desulfobulbus;NA;	0	0	0	57922	0	0	0	205	0	0	0	0	0	0	874	682	7	72	0	0	0
Bacteria;Desulfobacterota;Desulfobulbia;Desulfobulbales;Desulfobulbaceae;Desulfobulbus;propionicus;	0	0	0	0	0	0	0	0	0	0	0	0	0	0	0	0	0	15	0	0	0
Bacteria;Desulfobacterota;Desulfobulbia;Desulfobulbales;Desulfobulbaceae;NA;NA;	0	0	87	2690	0	0	50	14659	0	9	0	0	0	0	12	254	4	3	2	1	9
Bacteria;Desulfobacterota;Desulfobulbia;Desulfobulbales;Desulfocapsaceae;[Desulfobacterium] catecholicum group;catecholicum;	0	0	0	0	0	0	0	0	0	0	0	0	0	0	0	0	0	11	0	0	0
Bacteria;Desulfobacterota;Desulfobulbia;Desulfobulbales;Desulfocapsaceae;[Desulfobacterium] catecholicum group;NA;	0	0	0	0	0	0	0	0	0	0	6	0	0	0	0	0	0	41	0	0	0
Bacteria;Desulfobacterota;Desulfobulbia;Desulfobulbales;Desulfocapsaceae;Desulfocapsa;NA;	0	0	239	0	0	0	0	0	0	0	274	0	0	0	414	19	3	51	52	42	27
Bacteria;Desulfobacterota;Desulfobulbia;Desulfobulbales;Desulfocapsaceae;Desulfocapsa;thiozymogenes;	0	0	0	0	0	0	0	0	0	0	0	0	0	0	0	0	0	5	0	0	0
Bacteria;Desulfobacterota;Desulfobulbia;Desulfobulbales;Desulfocapsaceae;Desulfofustis;glycolicus;	0	0	0	0	0	0	0	0	0	0	0	0	0	0	0	0	0	6	0	0	0
Bacteria;Desulfobacterota;Desulfobulbia;Desulfobulbales;Desulfocapsaceae;Desulfopila;inferna;	0	0	0	0	0	0	0	0	0	0	0	0	0	0	0	0	0	0	4	14	3
Bacteria;Desulfobacterota;Desulfobulbia;Desulfobulbales;Desulfocapsaceae;Desulfopila;NA;	0	0	0	0	0	0	29	308	0	0	0	0	0	6	0	0	0	10	157	99	121
Bacteria;Desulfobacterota;Desulfobulbia;Desulfobulbales;Desulfocapsaceae;Desulfoprunum;NA;	0	0	0	0	0	0	0	0	0	0	0	0	0	0	0	0	0	20	0	0	0
Bacteria;Desulfobacterota;Desulfobulbia;Desulfobulbales;Desulfocapsaceae;Desulforhopalus;NA;	0	0	0	0	0	0	0	2315	0	0	267	0	0	0	0	0	0	0	0	0	0
Bacteria;Desulfobacterota;Desulfobulbia;Desulfobulbales;Desulfocapsaceae;Desulfotalea;NA;	0	0	0	0	0	0	7	0	0	0	0	0	0	0	0	0	0	9	101	225	240
Bacteria;Desulfobacterota;Desulfobulbia;Desulfobulbales;Desulfocapsaceae;NA;NA;	0	0	434	0	0	0	0	2456	0	0	0	0	1302	0	19	25	0	14	411	498	387
Bacteria;Desulfobacterota;Desulfobulbia;Desulfobulbales;Desulfocapsaceae;SEEP-SRB4;NA;	0	0	0	0	0	0	0	4040	0	0	0	0	0	0	1436	355	4	0	0	7	12
Bacteria;Desulfobacterota;Desulfobulbia;Desulfobulbales;Desulfurivibrionaceae;Desulfurivibrio;NA;	0	0	0	0	0	0	0	114	0	0	0	0	0	0	0	0	0	7	0	0	0
Bacteria;Desulfobacterota;Desulfobulbia;Desulfobulbales;Desulfurivibrionaceae;MSBL7;NA;	0	0	282	0	0	0	97	0	0	377	0	0	5	12	0	4	0	0	4410	2757	3660
Bacteria;Desulfobacterota;Desulfobulbia;Desulfobulbales;Desulfurivibrionaceae;NA;NA;	0	0	0	0	0	0	0	0	0	0	0	0	0	0	0	9	0	4	0	0	0
Bacteria;Desulfobacterota;Desulfobulbia;Desulfobulbales;NA;NA;NA;	0	0	0	0	0	0	0	291	0	0	0	0	0	0	5	30	2	4	3	0	0
Bacteria;Desulfobacterota;Desulfomonilia;Desulfomonilales;Desulfomonilaceae;Desulfomonile;NA;	0	0	0	0	0	0	0	0	0	0	0	0	0	0	0	4	0	1	0	0	0
Bacteria;Desulfobacterota;Desulfovibrionia;Desulfovibrionales;Desulfohalobiaceae;Desulfovermiculus;NA;	0	0	0	0	0	0	0	0	0	1344	0	0	0	0	0	0	0	0	0	0	0
Bacteria;Desulfobacterota;Desulfovibrionia;Desulfovibrionales;Desulfomicrobiaceae;Desulfomicrobium;baculatum;	0	0	0	0	0	0	0	0	0	0	0	0	0	0	0	0	0	150	0	0	0
Bacteria;Desulfobacterota;Desulfovibrionia;Desulfovibrionales;Desulfomicrobiaceae;Desulfomicrobium;NA;	0	0	0	0	0	0	0	0	0	0	0	0	0	0	0	0	0	28	0	0	0
Bacteria;Desulfobacterota;Desulfovibrionia;Desulfovibrionales;Desulfonatronovibrionaceae;NA;NA;	0	0	0	0	0	0	0	0	0	0	0	0	0	0	0	0	0	4	0	0	0
Bacteria;Desulfobacterota;Desulfovibrionia;Desulfovibrionales;Desulfovibrionaceae;Desulfocurvus;NA;	0	0	0	0	0	0	0	0	0	0	0	0	0	0	0	0	0	1	0	0	0
Bacteria;Desulfobacterota;Desulfovibrionia;Desulfovibrionales;Desulfovibrionaceae;Desulfovibrio;capillatus;	0	0	0	0	0	0	0	0	0	0	0	0	0	0	0	0	0	35	0	0	0
Bacteria;Desulfobacterota;Desulfovibrionia;Desulfovibrionales;Desulfovibrionaceae;Desulfovibrio;dechloracetivorans;	0	0	0	0	0	0	0	0	0	0	0	0	0	0	0	0	0	1	0	0	0
Bacteria;Desulfobacterota;Desulfovibrionia;Desulfovibrionales;Desulfovibrionaceae;Desulfovibrio;idahonensis;	0	0	0	0	0	0	0	0	0	0	0	0	0	0	0	0	0	5	0	0	0
Bacteria;Desulfobacterota;Desulfovibrionia;Desulfovibrionales;Desulfovibrionaceae;Desulfovibrio;longus;	0	0	0	0	0	0	0	0	0	0	0	0	0	0	0	0	0	8	0	0	0
Bacteria;Desulfobacterota;Desulfovibrionia;Desulfovibrionales;Desulfovibrionaceae;Desulfovibrio;NA;	0	0	0	0	0	0	0	0	0	0	0	0	0	0	0	13	0	177	0	0	0
Bacteria;Desulfobacterota;Desulfovibrionia;Desulfovibrionales;Desulfovibrionaceae;Desulfovibrio;psychrotolerans;	0	0	0	0	0	0	0	0	0	0	0	0	0	0	0	0	0	1	0	0	0
Bacteria;Desulfobacterota;Desulfovibrionia;Desulfovibrionales;Desulfovibrionaceae;Desulfovibrio;putealis;	0	0	0	0	0	0	0	0	0	0	0	0	0	0	0	0	0	2	0	0	0
Bacteria;Desulfobacterota;Desulfovibrionia;Desulfovibrionales;NA;NA;NA;	0	0	0	0	0	0	0	0	0	0	0	0	0	0	0	0	0	15	0	0	0
Bacteria;Desulfobacterota;Desulfuromonadia;Bradymonadales;Bradymonadaceae;Bradymonas;NA;	0	0	98	0	0	0	0	0	0	0	0	0	0	0	0	0	0	1	21	15	28
Bacteria;Desulfobacterota;Desulfuromonadia;Bradymonadales;Bradymonadaceae;NA;NA;	0	0	0	0	0	0	0	0	0	0	0	0	0	0	0	0	0	14	0	0	0
Bacteria;Desulfobacterota;Desulfuromonadia;Bradymonadales;NA;NA;NA;	0	0	0	41	0	0	0	235	0	0	0	0	0	0	0	23	0	12	0	0	0
Bacteria;Desulfobacterota;Desulfuromonadia;Desulfuromonadales;Desulfuromonadaceae;Candidatus Deferrimonas;NA;	0	0	0	0	0	0	0	0	0	0	0	0	0	0	0	0	0	6	0	0	0
Bacteria;Desulfobacterota;Desulfuromonadia;Desulfuromonadales;Desulfuromonadaceae;Desulfuromonas;acetoxidans;	0	0	0	0	0	0	0	0	0	0	0	0	0	0	0	0	0	98	0	0	0
Bacteria;Desulfobacterota;Desulfuromonadia;Desulfuromonadales;Desulfuromonadaceae;Desulfuromonas;carbonis;	0	0	0	0	0	0	0	0	0	0	0	0	0	0	0	0	0	1	0	0	0
Bacteria;Desulfobacterota;Desulfuromonadia;Desulfuromonadales;Desulfuromonadaceae;Desulfuromonas;NA;	0	0	220	0	0	0	0	83	0	0	0	0	0	0	0	0	0	198	211	170	250
Bacteria;Desulfobacterota;Desulfuromonadia;Desulfuromonadales;Desulfuromonadaceae;Desulfuromonas;palmitatis;	0	0	0	0	0	0	0	0	0	0	0	0	0	0	0	0	0	19	0	0	0
Bacteria;Desulfobacterota;Desulfuromonadia;Desulfuromonadales;Desulfuromonadaceae;Desulfuromonas;svalbardensis;	0	0	0	0	0	0	0	0	0	0	0	0	0	0	0	0	0	168	0	0	0
Bacteria;Desulfobacterota;Desulfuromonadia;Desulfuromonadales;Desulfuromonadaceae;Desulfuromonas;thiophila;	0	0	0	0	0	0	0	0	0	0	0	0	0	0	0	0	0	103	0	0	0
Bacteria;Desulfobacterota;Desulfuromonadia;Desulfuromonadales;Desulfuromonadaceae;NA;NA;	0	0	40	0	0	0	9	0	0	0	0	0	0	0	0	0	0	33	117	372	400
Bacteria;Desulfobacterota;Desulfuromonadia;Desulfuromonadales;Desulfuromonadaceae;Trichloromonas;NA;	0	0	0	0	0	0	0	0	0	0	0	0	0	0	0	0	0	305	0	0	0
Bacteria;Desulfobacterota;Desulfuromonadia;Desulfuromonadales;Geoalkalibacteraceae;Geoalkalibacter;subterraneus;	0	0	0	0	0	0	0	0	0	0	0	0	0	0	0	0	0	4	0	0	0
Bacteria;Desulfobacterota;Desulfuromonadia;Desulfuromonadales;Geopsychrobacteraceae;Desulfuromusa;bakii;	0	0	0	0	0	0	0	0	0	0	0	0	0	0	0	0	0	1	0	0	0
Bacteria;Desulfobacterota;Desulfuromonadia;Desulfuromonadales;Geopsychrobacteraceae;Desulfuromusa;NA;	105	0	0	0	0	0	74	50	0	0	60	0	0	0	295	292	4	131	25562	15121	33676
Bacteria;Desulfobacterota;Desulfuromonadia;Desulfuromonadales;Geopsychrobacteraceae;Desulfuromusa;succinoxidans;	0	0	0	0	0	0	0	0	0	0	0	0	0	0	0	0	0	13	0	0	0
Bacteria;Desulfobacterota;Desulfuromonadia;Desulfuromonadales;Geopsychrobacteraceae;Geopsychrobacter;electrodiphilus;	0	0	0	0	0	0	0	0	0	0	0	0	0	0	0	0	0	2	0	0	0
Bacteria;Desulfobacterota;Desulfuromonadia;Desulfuromonadales;Geopsychrobacteraceae;Geopsychrobacter;NA;	0	0	0	0	0	0	0	291	0	0	2334	0	1691	0	0	24	0	0	8	8	4
Bacteria;Desulfobacterota;Desulfuromonadia;Desulfuromonadales;Geopsychrobacteraceae;Malonomonas;NA;	0	0	0	0	0	0	0	34	0	0	0	0	0	0	0	6	1	1	0	1	0
Bacteria;Desulfobacterota;Desulfuromonadia;Desulfuromonadales;Geopsychrobacteraceae;NA;NA;	0	0	0	0	0	0	0	0	0	0	0	0	0	0	0	57	0	8	7	17	64
Bacteria;Desulfobacterota;Desulfuromonadia;Desulfuromonadales;Geopsychrobacteraceae;Pelobacter;NA;	0	0	0	0	0	0	0	0	0	0	0	0	0	0	0	0	0	7	38	8	9
Bacteria;Desulfobacterota;Desulfuromonadia;Desulfuromonadales;Geothermobacteraceae;Geothermobacter;NA;	0	0	38	0	0	0	0	297	0	0	0	0	0	0	0	0	0	27	0	0	0
Bacteria;Desulfobacterota;Desulfuromonadia;Desulfuromonadales;MA-28-I98C;NA;NA;	0	0	0	0	0	0	0	0	0	0	0	0	0	0	0	0	0	12	0	0	0
Bacteria;Desulfobacterota;Desulfuromonadia;Desulfuromonadales;NA;NA;NA;	0	0	0	0	0	0	0	98	0	0	0	0	0	0	0	0	1	27	0	3	0
Bacteria;Desulfobacterota;Desulfuromonadia;Desulfuromonadales;Sva1033;NA;NA;	0	0	168	0	0	0	0	13639	0	0	4	0	0	0	20	24	0	0	13	0	1
Bacteria;Desulfobacterota;Desulfuromonadia;Desulfuromonadales;Syntrophotaleaceae;Syntrophotalea;NA;	0	0	0	0	0	0	0	0	0	0	0	0	0	0	0	0	0	73	0	0	0
Bacteria;Desulfobacterota;Desulfuromonadia;Geobacterales;Geobacteraceae;Citrifermentans;NA;	0	0	0	0	0	0	0	0	0	0	0	0	0	0	0	0	0	29	0	0	0
Bacteria;Desulfobacterota;Desulfuromonadia;Geobacterales;Geobacteraceae;Geobacter;NA;	0	0	0	0	0	0	0	0	0	0	0	0	0	0	0	0	0	49	0	0	0
Bacteria;Desulfobacterota;Desulfuromonadia;Geobacterales;Geobacteraceae;Geobacter;psychrophilus;	0	0	0	0	0	0	0	0	0	0	0	0	0	0	0	0	0	3	0	0	0
Bacteria;Desulfobacterota;Desulfuromonadia;Geobacterales;Geobacteraceae;NA;NA;	0	0	0	0	0	0	0	0	0	0	0	0	0	0	0	0	0	49	0	0	0
Bacteria;Desulfobacterota;Desulfuromonadia;Geobacterales;Geobacteraceae;Trichlorobacter;NA;	0	0	0	0	0	0	0	0	0	0	0	0	0	0	0	0	0	56	0	0	0
Bacteria;Desulfobacterota;Desulfuromonadia;Geobacterales;Pseudopelobacteraceae;Pseudopelobacter;NA;	0	0	0	0	0	0	0	0	0	0	0	0	0	0	0	0	0	4	0	0	0
Bacteria;Desulfobacterota;Desulfuromonadia;NA;NA;NA;NA;	0	0	0	0	0	0	0	0	0	0	0	0	0	0	0	2	2	16	0	0	0
Bacteria;Desulfobacterota;Desulfuromonadia;PB19;NA;NA;NA;	0	0	0	23	0	0	0	0	0	0	0	0	0	66	0	11	4	9	0	0	0
Bacteria;Desulfobacterota;Dissulfuribacteria;Dissulfuribacterales;Dissulfuribacteraceae;Dissulfuribacter;NA;	0	0	0	0	0	0	0	0	0	0	0	0	0	0	0	2	0	0	0	0	0
Bacteria;Desulfobacterota;Dissulfuribacteria;Dissulfuribacterales;Dissulfuribacteraceae;Dissulfurimicrobium;NA;	0	0	0	0	0	0	0	0	0	0	0	0	0	0	0	17	0	0	0	0	0
Bacteria;Desulfobacterota;Dissulfuribacteria;Dissulfuribacterales;Dissulfuribacteraceae;Dissulfurirhabdus;NA;	0	0	0	0	0	0	0	0	0	0	0	0	0	0	0	3	2	0	0	0	0
Bacteria;Desulfobacterota;NA;NA;NA;NA;NA;	0	0	0	13	0	0	0	321	12	14	0	0	0	0	10	34	24	236	32	16	18
Bacteria;Desulfobacterota;Syntrophia;Syntrophales;NA;NA;NA;	0	0	0	0	0	0	0	0	35	0	0	0	0	0	0	0	0	747	0	0	0
Bacteria;Desulfobacterota;Syntrophia;Syntrophales;Smithellaceae;Smithella;NA;	0	0	0	0	0	0	0	0	101	0	0	0	0	0	0	0	0	53	0	0	0
Bacteria;Desulfobacterota;Syntrophia;Syntrophales;Smithellaceae;Smithella;propionica;	0	0	0	0	0	0	0	0	0	0	0	0	0	0	0	0	0	7	0	0	0
Bacteria;Desulfobacterota;Syntrophia;Syntrophales;Syntrophaceae;Syntrophus;gentianae;	0	0	0	0	0	0	0	0	0	0	0	0	0	0	0	0	0	1	0	0	0
Bacteria;Desulfobacterota;Syntrophia;Syntrophales;Syntrophaceae;Syntrophus;NA;	0	0	0	0	0	0	0	0	271	0	0	0	0	0	0	0	0	82	0	0	0
Bacteria;Desulfobacterota;Syntrophobacteria;Syntrophobacterales;NA;NA;NA;	0	0	0	0	57	0	0	0	77	0	0	0	0	0	0	1	0	0	0	0	0
Bacteria;Desulfobacterota;Syntrophobacteria;Syntrophobacterales;Syntrophobacteraceae;Desulforhabdus;NA;	0	0	0	0	0	0	0	0	0	0	0	0	0	0	0	0	0	2	0	0	0
Bacteria;Desulfobacterota;Syntrophobacteria;Syntrophobacterales;Syntrophobacteraceae;Desulfovirga;NA;	0	0	0	0	0	0	0	0	0	0	0	0	0	0	0	0	0	4	0	0	0
Bacteria;Desulfobacterota;Syntrophobacteria;Syntrophobacterales;Syntrophobacteraceae;NA;NA;	0	0	0	0	0	0	0	0	0	0	0	0	0	0	0	0	0	6	0	0	0
Bacteria;Desulfobacterota;Syntrophobacteria;Syntrophobacterales;Syntrophobacteraceae;Syntrophobacter;NA;	0	0	0	0	0	0	0	0	0	0	0	0	0	0	0	0	0	3	0	0	0
Bacteria;Desulfobacterota;Syntrophorhabdia;Syntrophorhabdales;Syntrophorhabdaceae;Syntrophorhabdus;NA;	0	0	0	0	0	0	0	0	53	0	0	0	0	0	0	0	0	9	0	0	0
Bacteria;Desulfobacterota;Thermodesulfobacteria;Thermodesulfobacteriales;Thermodesulfobacteriaceae;Thermosulfurimonas;NA;	0	0	0	0	0	0	0	0	0	0	0	0	0	0	0	12	1	0	0	0	0
Bacteria;DTB120;NA;NA;NA;NA;NA;	0	0	0	0	0	0	0	0	0	0	0	0	0	0	0	0	0	1	0	0	0
Bacteria;Elusimicrobiota;44680;NA;NA;NA;NA;	0	0	0	0	227	0	0	0	0	0	0	0	0	0	0	0	0	0	0	0	0
Bacteria;Elusimicrobiota;Elusimicrobia;Elusimicrobiales;Elusimicrobiaceae;Elusimicrobium;NA;	0	0	0	0	0	0	0	2	0	0	0	0	0	0	0	0	0	0	0	0	0
Bacteria;Elusimicrobiota;Elusimicrobia;Lineage IV;NA;NA;NA;	0	0	0	0	4	0	0	6	8	0	0	0	0	0	0	0	2	18	50	36	15
Bacteria;Elusimicrobiota;Elusimicrobia;MD2894-B20;NA;NA;NA;	0	0	0	0	6	0	0	52	0	0	0	0	0	0	0	0	0	3	0	0	0
Bacteria;Elusimicrobiota;Elusimicrobia;MVP-88;NA;NA;NA;	0	0	0	0	0	0	0	8	0	0	0	0	0	0	0	1	0	29	0	4	0
Bacteria;Elusimicrobiota;Elusimicrobia;NA;NA;NA;NA;	0	0	0	0	0	0	0	0	0	0	0	0	0	0	0	0	3	0	0	0	0
Bacteria;Elusimicrobiota;Endomicrobia;Endomicrobiales;Endomicrobiaceae;Endomicrobium;NA;	0	0	0	0	0	0	0	0	19	0	0	0	0	0	0	0	0	25	0	0	0
Bacteria;Elusimicrobiota;Endomicrobia;Endomicrobiales;Endomicrobiaceae;Endomicrobium;proavitum;	0	0	0	0	0	0	0	0	0	0	0	0	0	0	0	0	0	1	0	0	0
Bacteria;Elusimicrobiota;Lineage IIa;NA;NA;NA;NA;	0	0	0	0	0	0	0	0	0	0	0	0	0	0	0	0	1	7	0	0	0
Bacteria;Elusimicrobiota;Lineage IIb;NA;NA;NA;NA;	0	0	0	0	10	0	0	23	0	2	0	0	0	0	0	2	5	9	6	0	0
Bacteria;Elusimicrobiota;Lineage IIc;NA;NA;NA;NA;	0	0	0	0	0	0	0	0	0	0	0	0	0	0	0	0	2	7	0	0	0
Bacteria;Elusimicrobiota;NA;NA;NA;NA;NA;	0	0	0	0	0	0	0	0	0	0	0	0	0	0	0	0	4	2	0	0	0
Bacteria;Elusimicrobiota;Rs-M47;NA;NA;NA;NA;	0	0	0	592	0	0	0	4	0	12	0	0	0	0	0	0	0	0	153	140	191
Bacteria;Entotheonellaeota;Entotheonellia;Entotheonellales;Entotheonellaceae;Candidatus Entotheonella;NA;	0	0	0	0	0	0	0	2	0	0	0	0	0	0	0	0	0	0	0	0	0
Bacteria;Entotheonellaeota;Entotheonellia;Entotheonellales;Entotheonellaceae;NA;NA;	0	0	0	0	0	0	0	0	0	0	0	0	0	0	0	0	11	2	6	3	0
Bacteria;FCPU426;NA;NA;NA;NA;NA;	0	0	0	0	0	0	0	8	0	0	0	0	0	0	4	0	0	38	0	0	0
Bacteria;Fermentibacterota;Fermentibacteria;Fermentibacterales;Fermentibacteraceae;NA;NA;	0	0	0	11	9	0	0	0	0	14	0	0	0	0	34	56	0	195	415	542	335
Bacteria;Fibrobacterota;Chitinivibrionia;Chitinivibrionales;Chitinivibrionaceae;possible genus 03;NA;	0	0	0	0	0	0	0	149	0	0	0	0	0	0	0	2	0	0	0	0	0
Bacteria;Fibrobacterota;Chitinivibrionia;NA;NA;NA;NA;	0	0	0	0	0	0	0	0	0	0	0	0	0	0	0	0	0	2	0	0	0
Bacteria;Fibrobacterota;Fibrobacteria;Fibrobacterales;B122;NA;NA;	0	0	0	0	0	0	0	0	0	0	0	0	0	0	0	0	0	4	0	0	0
Bacteria;Fibrobacterota;Fibrobacteria;Fibrobacterales;B5-096;NA;NA;	0	0	0	0	0	0	0	0	0	0	0	0	0	0	0	0	0	2	0	0	0
Bacteria;Fibrobacterota;Fibrobacteria;Fibrobacterales;BBMC-4;NA;NA;	0	0	0	0	0	0	0	0	0	0	0	0	0	0	0	0	0	542	0	0	0
Bacteria;Fibrobacterota;Fibrobacteria;Fibrobacterales;Candidatus Raymondbacteria;NA;NA;	0	0	0	0	15	0	0	15	0	0	0	0	0	0	0	0	0	7	0	0	0
Bacteria;Fibrobacterota;Fibrobacteria;Fibrobacterales;Fibrobacteraceae;Fibrobacter;NA;	0	0	0	0	0	0	0	0	0	0	0	0	0	0	0	0	0	15	0	0	0
Bacteria;Fibrobacterota;Fibrobacteria;Fibrobacterales;Fibrobacteraceae;NA;NA;	0	0	0	0	7	0	0	36	0	0	0	0	0	0	0	1	5	147	0	0	0
Bacteria;Fibrobacterota;Fibrobacteria;Fibrobacterales;Fibrobacteraceae;possible genus 04;NA;	0	0	0	0	0	0	0	0	0	0	0	0	0	0	0	0	0	2	5	0	0
Bacteria;Fibrobacterota;Fibrobacteria;Fibrobacterales;Fibrobacteraceae;possible genus 06;NA;	0	0	0	0	0	0	0	0	0	0	0	0	0	0	0	0	0	1	0	0	0
Bacteria;Fibrobacterota;Fibrobacteria;Fibrobacterales;MAT-CR-H6-H10;NA;NA;	0	0	0	0	18	0	0	0	0	0	0	0	0	0	0	0	0	2	0	0	0
Bacteria;Fibrobacterota;Fibrobacteria;Fibrobacterales;NA;NA;NA;	0	0	0	0	49	0	0	0	0	0	0	0	0	0	0	1	0	5	14	21	4
Bacteria;Fibrobacterota;Fibrobacteria;Fibrobacterales;TG3;NA;NA;	0	0	0	0	25	0	0	66	0	0	0	0	0	0	0	0	0	9	20	12	21
Bacteria;Fibrobacterota;NA;NA;NA;NA;NA;	0	0	0	0	0	0	0	0	0	0	0	0	0	0	0	0	0	2	0	0	0
Bacteria;Firmicutes;Bacilli;Acholeplasmatales;Acholeplasmataceae;Acholeplasma;manati;	0	0	0	0	0	0	0	0	0	0	0	0	0	0	0	0	0	1	0	0	0
Bacteria;Firmicutes;Bacilli;Acholeplasmatales;Acholeplasmataceae;Acholeplasma;NA;	0	0	0	1269	0	0	0	0	0	0	0	0	0	0	0	0	0	749	0	0	0
Bacteria;Firmicutes;Bacilli;Acholeplasmatales;Acholeplasmataceae;Acholeplasma;vituli;	0	0	0	0	0	0	0	0	0	0	0	0	0	0	0	0	0	41	0	0	0
Bacteria;Firmicutes;Bacilli;Acholeplasmatales;Acholeplasmataceae;Candidatus Phytoplasma;NA;	0	0	0	0	0	0	0	0	0	0	0	0	0	0	0	0	0	3	0	0	0
Bacteria;Firmicutes;Bacilli;Acholeplasmatales;Acholeplasmataceae;EUB33-2;NA;	0	0	0	0	0	0	0	0	0	0	0	0	0	0	0	0	0	1473	0	0	0
Bacteria;Firmicutes;Bacilli;Acholeplasmatales;Acholeplasmataceae;NA;NA;	0	0	0	0	0	0	0	0	0	0	0	0	0	0	0	0	0	150	0	0	0
Bacteria;Firmicutes;Bacilli;Acholeplasmatales;Acholeplasmataceae;T2WK15B57;NA;	0	0	0	0	0	0	0	0	0	0	0	0	0	0	0	0	0	1	0	0	0
Bacteria;Firmicutes;Bacilli;Alicyclobacillales;Alicyclobacillaceae;Alicyclobacillus;NA;	0	0	0	0	0	0	4	0	0	0	0	0	0	0	0	0	0	0	15	7	0
Bacteria;Firmicutes;Bacilli;Alicyclobacillales;Alicyclobacillaceae;Tumebacillus;NA;	0	0	0	9	0	0	0	0	0	0	0	0	0	0	0	0	0	1	0	0	0
Bacteria;Firmicutes;Bacilli;Alicyclobacillales;Alicyclobacillaceae;Tumebacillus;permanentifrigoris;	0	0	0	0	0	0	0	0	0	0	0	0	0	0	0	0	0	2	0	0	0
Bacteria;Firmicutes;Bacilli;Bacillales;Bacillaceae;Aeribacillus;pallidus;	0	0	0	0	0	0	202	0	0	0	0	0	0	0	0	0	0	36	0	0	0
Bacteria;Firmicutes;Bacilli;Bacillales;Bacillaceae;Anaerobacillus;NA;	0	0	573	0	0	0	22	0	0	0	0	0	0	0	0	0	0	0	0	3	7
Bacteria;Firmicutes;Bacilli;Bacillales;Bacillaceae;Anoxybacillus;vitaminiphilus;	0	0	0	0	0	0	0	0	0	0	0	0	0	0	0	0	0	1	0	0	0
Bacteria;Firmicutes;Bacilli;Bacillales;Bacillaceae;Bacillus;arbutinivorans;	0	0	0	0	0	0	0	0	0	0	0	0	0	0	0	0	0	1	0	0	0
Bacteria;Firmicutes;Bacilli;Bacillales;Bacillaceae;Bacillus;asahii;	0	0	0	0	0	0	0	0	0	0	0	0	0	0	0	0	0	2	0	0	0
Bacteria;Firmicutes;Bacilli;Bacillales;Bacillaceae;Bacillus;benzoevorans;	0	0	0	0	0	0	0	0	0	0	0	0	0	0	0	0	0	1	0	0	0
Bacteria;Firmicutes;Bacilli;Bacillales;Bacillaceae;Bacillus;cellulasensis;	0	0	0	0	0	0	0	0	0	0	0	0	0	0	0	0	0	1	0	0	0
Bacteria;Firmicutes;Bacilli;Bacillales;Bacillaceae;Bacillus;circulans;	0	0	0	0	0	0	0	0	0	0	0	0	0	0	0	0	0	2	0	0	0
Bacteria;Firmicutes;Bacilli;Bacillales;Bacillaceae;Bacillus;eiseniae;	0	0	0	0	0	0	0	0	0	0	0	0	0	0	0	0	0	3	0	0	0
Bacteria;Firmicutes;Bacilli;Bacillales;Bacillaceae;Bacillus;jeotgali;	0	0	0	0	0	0	0	0	0	0	0	0	0	0	0	0	0	3	0	0	0
Bacteria;Firmicutes;Bacilli;Bacillales;Bacillaceae;Bacillus;marasmi;	0	0	0	0	0	0	0	0	0	0	0	0	0	0	0	0	0	1	0	0	0
Bacteria;Firmicutes;Bacilli;Bacillales;Bacillaceae;Bacillus;meqaterium;	0	0	0	0	0	0	0	0	0	0	0	0	0	0	0	0	0	1	0	0	0
Bacteria;Firmicutes;Bacilli;Bacillales;Bacillaceae;Bacillus;NA;	0	0	0	0	0	0	0	0	0	0	0	0	0	12	0	0	0	21	0	0	0
Bacteria;Firmicutes;Bacilli;Bacillales;Bacillaceae;Bacillus;salsus;	0	0	0	0	0	0	0	0	0	0	0	0	0	0	0	0	0	1	0	0	0
Bacteria;Firmicutes;Bacilli;Bacillales;Bacillaceae;Bacillus;siralis;	0	0	0	0	0	0	0	0	0	0	0	0	0	0	0	0	0	1	0	0	0
Bacteria;Firmicutes;Bacilli;Bacillales;Bacillaceae;NA;NA;	0	0	0	0	0	0	62	0	0	0	0	0	0	0	0	0	0	8	0	0	0
Bacteria;Firmicutes;Bacilli;Bacillales;Bacillaceae;Oceanobacillus;limi;	0	0	0	0	0	0	0	0	0	0	0	0	0	0	0	0	0	1	0	0	0
Bacteria;Firmicutes;Bacilli;Bacillales;Bacillaceae;Oceanobacillus;NA;	0	0	0	0	0	0	40	0	0	0	0	0	0	0	0	0	0	0	0	0	0
Bacteria;Firmicutes;Bacilli;Bacillales;Bacillaceae;Pontibacillus;NA;	0	0	0	0	0	0	0	0	0	0	0	0	0	0	0	0	0	1	0	0	0
Bacteria;Firmicutes;Bacilli;Bacillales;Bacillaceae;Saliterribacillus;persicus;	0	0	0	0	0	0	0	0	0	0	0	0	0	0	0	0	0	1	0	0	0
Bacteria;Firmicutes;Bacilli;Bacillales;Bacillaceae;Virgibacillus;NA;	0	51	0	0	0	0	0	0	0	0	0	0	0	0	0	0	0	0	0	0	0
Bacteria;Firmicutes;Bacilli;Bacillales;NA;NA;NA;	0	0	0	0	0	0	0	0	0	0	0	0	0	0	0	0	0	2	0	0	0
Bacteria;Firmicutes;Bacilli;Bacillales;Planococcaceae;Domibacillus;NA;	0	0	0	0	0	0	0	0	0	0	0	0	0	0	0	0	0	2	0	0	0
Bacteria;Firmicutes;Bacilli;Bacillales;Planococcaceae;Lysinibacillus;NA;	0	0	0	0	0	0	0	0	0	0	0	0	0	0	0	0	0	4	0	0	0
Bacteria;Firmicutes;Bacilli;Bacillales;Planococcaceae;NA;NA;	0	0	0	44	0	0	15	0	0	0	0	0	0	0	0	0	0	10	0	0	0
Bacteria;Firmicutes;Bacilli;Bacillales;Planococcaceae;Paenisporosarcina;NA;	0	0	0	0	0	0	0	0	0	0	0	0	0	0	0	0	0	0	7	0	0
Bacteria;Firmicutes;Bacilli;Bacillales;Planococcaceae;Planococcus;columbae;	0	0	0	0	0	0	0	0	0	0	0	0	0	0	0	0	0	3	0	0	0
Bacteria;Firmicutes;Bacilli;Bacillales;Planococcaceae;Planococcus;maritimus;	0	0	0	0	0	0	0	0	0	0	0	0	0	0	0	0	0	2	0	0	0
Bacteria;Firmicutes;Bacilli;Bacillales;Planococcaceae;Planococcus;NA;	0	0	0	0	0	0	0	0	0	0	0	0	0	0	0	0	0	14	0	0	0
Bacteria;Firmicutes;Bacilli;Bacillales;Planococcaceae;Planococcus;plakortidis;	0	0	0	0	0	0	0	0	0	0	0	0	0	0	0	0	0	7	0	0	0
Bacteria;Firmicutes;Bacilli;Bacillales;Planococcaceae;Planococcus;psychrotoleratus;	0	0	0	0	0	0	0	0	0	0	0	0	0	0	0	0	0	1	0	0	0
Bacteria;Firmicutes;Bacilli;Bacillales;Planococcaceae;Planococcus;rifietoensis;	0	0	0	0	0	0	0	0	0	0	0	0	0	0	0	0	0	57	0	0	0
Bacteria;Firmicutes;Bacilli;Bacillales;Planococcaceae;Planomicrobium;chinense;	0	0	0	0	0	0	0	0	0	0	0	0	0	0	0	0	0	1	0	0	0
Bacteria;Firmicutes;Bacilli;Bacillales;Planococcaceae;Planomicrobium;glaciei;	0	0	0	0	0	0	0	0	0	0	0	0	0	0	0	0	0	2	0	0	0
Bacteria;Firmicutes;Bacilli;Bacillales;Planococcaceae;Planomicrobium;mcmeekinii;	0	0	0	0	0	0	0	0	0	0	0	0	0	0	0	0	0	1	0	0	0
Bacteria;Firmicutes;Bacilli;Bacillales;Planococcaceae;Planomicrobium;NA;	0	0	0	0	0	0	0	0	0	0	0	0	0	0	0	0	0	33	0	0	4
Bacteria;Firmicutes;Bacilli;Bacillales;Planococcaceae;Psychrobacillus;insolitus;	0	0	0	0	0	0	0	0	0	0	0	0	0	0	0	0	0	1	0	0	0
Bacteria;Firmicutes;Bacilli;Bacillales;Planococcaceae;Psychrobacillus;psychrodurans;	0	0	0	0	0	0	32	0	0	0	0	0	0	0	0	0	0	0	0	0	0
Bacteria;Firmicutes;Bacilli;Bacillales;Planococcaceae;Sporosarcina;NA;	0	0	0	0	0	0	0	0	0	0	0	0	0	0	0	0	0	1	0	0	0
Bacteria;Firmicutes;Bacilli;Bacillales;Planococcaceae;Sporosarcina;psychrophila;	0	0	0	0	0	0	0	0	0	0	0	0	0	0	0	0	0	2	0	0	0
Bacteria;Firmicutes;Bacilli;Caldalkalibacillales;Caldalkalibacillaceae;Caldalkalibacillus;NA;	0	0	0	0	0	0	26	0	0	0	0	0	0	0	0	0	0	1	0	0	0
Bacteria;Firmicutes;Bacilli;Caldalkalibacillales;Caldalkalibacillaceae;Caldalkalibacillus;thermarum;	0	0	0	0	0	0	6	0	0	0	0	0	0	0	0	0	0	0	0	0	0
Bacteria;Firmicutes;Bacilli;Desulfuribacillales;Desulfuribacillaceae;Desulfuribacillus;NA;	0	0	0	0	0	0	24	0	0	0	0	0	0	0	0	0	0	0	0	0	0
Bacteria;Firmicutes;Bacilli;Erysipelotrichales;Erysipelatoclostridiaceae;Erysipelatoclostridium;NA;	0	0	0	0	0	0	0	0	0	0	0	0	0	0	0	0	0	13	0	0	0
Bacteria;Firmicutes;Bacilli;Erysipelotrichales;Erysipelatoclostridiaceae;NA;NA;	0	0	0	0	0	0	0	0	0	0	0	0	0	0	0	0	0	1	6	5	5
Bacteria;Firmicutes;Bacilli;Erysipelotrichales;Erysipelatoclostridiaceae;UCG-004;NA;	0	0	0	0	0	0	0	0	0	0	0	0	0	0	0	0	0	1	0	0	0
Bacteria;Firmicutes;Bacilli;Erysipelotrichales;Erysipelotrichaceae;[Anaerorhabdus] furcosa group;NA;	0	0	0	0	0	0	0	0	0	0	0	0	0	0	0	0	0	9	0	0	0
Bacteria;Firmicutes;Bacilli;Erysipelotrichales;Erysipelotrichaceae;Erysipelothrix;NA;	0	0	0	0	0	0	0	0	0	0	0	0	0	0	0	0	0	472	0	0	0
Bacteria;Firmicutes;Bacilli;Erysipelotrichales;Erysipelotrichaceae;Faecalitalea;NA;	0	0	0	0	0	0	0	0	0	0	0	0	0	0	0	0	0	1	0	0	0
Bacteria;Firmicutes;Bacilli;Erysipelotrichales;Erysipelotrichaceae;Holdemanella;NA;	0	0	0	0	0	0	0	0	0	0	0	9	0	0	0	0	0	0	0	0	0
Bacteria;Firmicutes;Bacilli;Erysipelotrichales;Erysipelotrichaceae;NA;NA;	0	0	0	0	0	0	0	0	0	0	0	0	0	0	0	0	0	1	0	0	0
Bacteria;Firmicutes;Bacilli;Erysipelotrichales;Erysipelotrichaceae;Turicibacter;NA;	0	5	0	0	0	0	0	0	0	0	0	0	0	0	0	0	0	2	0	0	0
Bacteria;Firmicutes;Bacilli;Erysipelotrichales;NA;NA;NA;	0	0	0	0	0	0	0	0	0	0	0	0	0	0	0	0	0	1	0	0	0
Bacteria;Firmicutes;Bacilli;Exiguobacterales;Exiguobacteraceae;Exiguobacterium;NA;	0	0	0	0	0	0	0	0	0	0	0	0	0	0	0	0	0	1	0	0	0
Bacteria;Firmicutes;Bacilli;Izemoplasmatales;Izemoplasmataceae;Izimaplasma;NA;	0	0	67	0	0	0	19	84	0	0	0	0	8	4	0	0	0	26	726	403	385
Bacteria;Firmicutes;Bacilli;Izemoplasmatales;Izemoplasmataceae;NA;NA;	0	0	75	0	0	0	9	0	0	0	0	0	25	0	0	0	0	1192	1880	1440	1705
Bacteria;Firmicutes;Bacilli;Izemoplasmatales;NA;NA;NA;	0	0	0	0	0	0	0	8	0	0	0	0	0	0	0	0	0	3	0	0	0
Bacteria;Firmicutes;Bacilli;Lactobacillales;Carnobacteriaceae;Alkalibacterium;NA;	0	0	0	0	0	0	0	0	0	0	0	0	0	0	0	0	0	6	0	0	0
Bacteria;Firmicutes;Bacilli;Lactobacillales;Carnobacteriaceae;Alkalibacterium;putridalgicola;	0	0	0	0	0	0	0	0	0	0	0	0	0	0	0	0	0	2	0	0	0
Bacteria;Firmicutes;Bacilli;Lactobacillales;Carnobacteriaceae;Carnobacterium;NA;	0	29	0	0	0	0	0	0	0	0	0	0	0	0	0	0	0	0	0	0	0
Bacteria;Firmicutes;Bacilli;Lactobacillales;Carnobacteriaceae;Trichococcus;NA;	0	0	0	0	0	0	0	0	0	0	0	0	0	0	0	0	0	76	0	0	0
Bacteria;Firmicutes;Bacilli;Lactobacillales;Carnobacteriaceae;Trichococcus;pasteurii;	0	0	0	0	0	0	0	0	0	0	0	0	0	0	0	0	0	8	0	0	0
Bacteria;Firmicutes;Bacilli;Lactobacillales;Carnobacteriaceae;Trichococcus;patagoniensis;	0	0	0	0	0	0	0	0	0	0	0	0	0	0	0	0	0	2	0	0	0
Bacteria;Firmicutes;Bacilli;Lactobacillales;Enterococcaceae;Enterococcus;NA;	0	0	0	0	0	0	0	0	0	0	0	0	0	21	0	0	0	0	0	0	0
Bacteria;Firmicutes;Bacilli;Lactobacillales;Lactobacillaceae;Lactiplantibacillus;NA;	0	0	0	0	0	0	0	0	0	0	0	0	0	2	0	0	0	0	0	0	0
Bacteria;Firmicutes;Bacilli;Lactobacillales;Lactobacillaceae;Lactobacillus;johnsonii;	266	0	0	0	0	0	0	0	0	0	0	0	0	0	0	0	0	0	0	0	0
Bacteria;Firmicutes;Bacilli;Lactobacillales;Lactobacillaceae;Lactobacillus;NA;	0	0	0	0	0	24	0	0	157	0	0	0	0	0	0	0	0	0	0	0	0
Bacteria;Firmicutes;Bacilli;Lactobacillales;Lactobacillaceae;Leuconostoc;NA;	0	0	0	0	0	0	0	0	0	0	0	0	0	29	0	0	0	0	0	0	0
Bacteria;Firmicutes;Bacilli;Lactobacillales;Lactobacillaceae;Ligilactobacillus;NA;	0	0	0	0	0	0	0	0	0	0	0	0	0	9	0	0	0	0	0	0	0
Bacteria;Firmicutes;Bacilli;Lactobacillales;Streptococcaceae;Lactococcus;lactis;	0	0	0	0	0	0	0	0	0	0	0	0	0	25	0	0	0	0	0	0	0
Bacteria;Firmicutes;Bacilli;Mycoplasmatales;Mycoplasmataceae;Candidatus Bacilloplasma;NA;	0	0	0	0	0	0	0	3	0	0	0	0	0	0	5	0	0	0	0	0	2
Bacteria;Firmicutes;Bacilli;Mycoplasmatales;Mycoplasmataceae;Mycoplasma;NA;	0	0	0	0	0	0	0	19	0	0	0	0	0	0	0	0	0	0	0	0	0
Bacteria;Firmicutes;Bacilli;NA;NA;NA;NA;	0	0	0	0	0	0	0	0	3550	0	0	0	0	0	0	0	1	485	0	0	3
Bacteria;Firmicutes;Bacilli;Paenibacillales;Paenibacillaceae;Cohnella;NA;	0	0	0	0	0	0	0	0	0	0	0	0	0	0	0	0	0	1	0	0	0
Bacteria;Firmicutes;Bacilli;Paenibacillales;Paenibacillaceae;Oxalophagus;NA;	0	0	0	14	0	0	0	0	0	0	0	0	0	0	0	0	0	0	0	0	0
Bacteria;Firmicutes;Bacilli;Paenibacillales;Paenibacillaceae;Paenibacillus;castaneae;	0	0	0	0	0	0	11	0	0	0	0	0	0	0	0	0	0	0	0	0	0
Bacteria;Firmicutes;Bacilli;Paenibacillales;Paenibacillaceae;Paenibacillus;NA;	0	0	0	28	0	0	16	0	0	0	0	0	0	0	0	0	0	1	0	0	0
Bacteria;Firmicutes;Bacilli;Paenibacillales;Paenibacillaceae;Paenibacillus;xylanexedens;	0	0	0	0	0	0	0	0	0	0	0	0	0	0	0	0	0	1	0	0	0
Bacteria;Firmicutes;Bacilli;RF39;NA;NA;NA;	0	0	0	0	0	0	0	0	0	0	0	0	0	0	0	0	0	86	0	0	0
Bacteria;Firmicutes;Bacilli;Staphylococcales;Gemellaceae;Gemella;NA;	0	0	0	0	0	0	0	0	0	3	0	0	0	0	0	0	0	0	0	0	0
Bacteria;Firmicutes;Bacilli;Staphylococcales;Staphylococcaceae;Staphylococcus;aureus;	0	0	0	0	0	0	0	0	0	54	0	0	0	0	0	0	0	0	0	0	0
Bacteria;Firmicutes;Bacilli;Staphylococcales;Staphylococcaceae;Staphylococcus;NA;	0	0	0	0	0	0	0	0	5	0	0	0	0	0	0	2	0	0	0	0	0
Bacteria;Firmicutes;BRH-c20a;NA;NA;NA;NA;	0	0	0	0	0	0	0	0	0	0	0	0	0	0	0	0	0	56	0	0	0
Bacteria;Firmicutes;Clostridia;Caldicoprobacterales;Caldicoprobacteraceae;Caldicoprobacter;NA;	0	0	0	47	0	0	0	78	227	0	0	0	0	0	0	0	0	0	0	0	0
Bacteria;Firmicutes;Clostridia;Christensenellales;Christensenellaceae;Christensenellaceae R-7 group;NA;	0	0	0	0	0	0	0	0	5	0	0	0	0	0	0	0	0	599	0	0	0
Bacteria;Firmicutes;Clostridia;Christensenellales;Christensenellaceae;NA;NA;	0	0	0	0	0	0	0	671	0	5	0	0	0	0	43	0	0	82	4	13	5
Bacteria;Firmicutes;Clostridia;Clostridia UCG-014;NA;NA;NA;	0	0	0	0	0	0	0	0	5	0	0	0	0	0	0	0	0	35	0	0	0
Bacteria;Firmicutes;Clostridia;Clostridia vadinBB60 group;NA;NA;NA;	0	0	0	0	0	0	0	0	0	0	0	0	0	0	0	0	0	5	0	0	0
Bacteria;Firmicutes;Clostridia;Clostridiales;Caloramatoraceae;Fonticella;NA;	0	0	0	0	0	0	0	0	0	0	0	0	0	0	0	0	0	1	0	0	0
Bacteria;Firmicutes;Clostridia;Clostridiales;Caloramatoraceae;NA;NA;	0	0	0	0	0	0	0	0	0	0	0	0	0	0	0	0	0	2	0	0	0
Bacteria;Firmicutes;Clostridia;Clostridiales;Clostridiaceae;Clostridium sensu stricto 1;aurantibutyricum;	0	0	0	0	0	0	0	0	0	0	0	0	0	0	0	0	0	1	0	0	0
Bacteria;Firmicutes;Clostridia;Clostridiales;Clostridiaceae;Clostridium sensu stricto 1;beijerinckii;	0	0	0	0	0	0	17	0	0	0	0	0	0	0	0	0	0	1	0	0	0
Bacteria;Firmicutes;Clostridia;Clostridiales;Clostridiaceae;Clostridium sensu stricto 1;NA;	0	0	0	0	0	0	0	0	0	0	0	0	0	0	0	0	0	2	0	0	0
Bacteria;Firmicutes;Clostridia;Clostridiales;Clostridiaceae;Clostridium sensu stricto 10;NA;	0	0	0	0	0	0	0	0	0	0	0	0	0	0	0	0	0	6	0	0	0
Bacteria;Firmicutes;Clostridia;Clostridiales;Clostridiaceae;Clostridium sensu stricto 10;swellfunianum;	0	0	0	0	0	0	0	0	0	0	0	0	0	0	0	0	0	1	0	0	0
Bacteria;Firmicutes;Clostridia;Clostridiales;Clostridiaceae;Clostridium sensu stricto 12;magnum;	0	0	0	0	0	0	0	0	0	0	0	0	0	0	0	0	0	1	0	0	0
Bacteria;Firmicutes;Clostridia;Clostridiales;Clostridiaceae;Clostridium sensu stricto 12;NA;	0	0	0	0	0	0	0	0	0	0	0	0	0	0	0	0	0	3	0	0	0
Bacteria;Firmicutes;Clostridia;Clostridiales;Clostridiaceae;Clostridium sensu stricto 13;estertheticum;	0	0	0	0	0	0	10	0	3627	0	0	0	0	0	0	0	0	0	0	0	0
Bacteria;Firmicutes;Clostridia;Clostridiales;Clostridiaceae;Clostridium sensu stricto 13;NA;	0	45	0	0	0	0	0	0	1330	0	0	0	10	0	0	0	0	2	0	0	0
Bacteria;Firmicutes;Clostridia;Clostridiales;Clostridiaceae;Clostridium sensu stricto 13;punense;	0	0	0	0	0	0	0	0	0	0	0	0	0	0	0	0	0	1	0	0	0
Bacteria;Firmicutes;Clostridia;Clostridiales;Clostridiaceae;Clostridium sensu stricto 13;tunisiense;	0	0	0	0	0	0	0	0	0	0	0	0	0	0	0	0	0	1	0	0	0
Bacteria;Firmicutes;Clostridia;Clostridiales;Clostridiaceae;Clostridium sensu stricto 8;NA;	0	0	0	0	0	0	0	0	0	0	0	0	0	0	0	0	0	8	0	0	0
Bacteria;Firmicutes;Clostridia;Clostridiales;Clostridiaceae;Clostridium sensu stricto 9;NA;	0	0	0	0	0	0	0	0	10	0	0	0	0	0	0	0	0	1	0	0	0
Bacteria;Firmicutes;Clostridia;Clostridiales;Clostridiaceae;NA;NA;	0	0	0	0	2	0	0	0	0	0	0	0	0	0	0	0	0	6	0	0	0
Bacteria;Firmicutes;Clostridia;Clostridiales;Clostridiaceae;Proteiniclasticum;NA;	0	0	0	0	0	0	0	0	0	0	0	0	0	0	0	0	1	152	0	0	0
Bacteria;Firmicutes;Clostridia;Clostridiales;Clostridiaceae;Youngiibacter;NA;	0	0	0	0	0	0	0	0	0	0	0	0	0	0	0	0	0	30	0	0	0
Bacteria;Firmicutes;Clostridia;Eubacteriales;Alkalibacteraceae;Alkalibacter;NA;	0	0	0	0	0	0	0	0	0	0	0	0	0	0	0	0	0	77	0	0	7
Bacteria;Firmicutes;Clostridia;Eubacteriales;Alkalibacteraceae;Alkalibacter;saccharofermentans;	0	0	0	0	0	0	0	0	0	0	0	0	0	0	0	0	0	1	0	0	0
Bacteria;Firmicutes;Clostridia;Eubacteriales;Eubacteriaceae;Acetobacterium;NA;	0	0	0	0	0	0	0	0	0	0	0	0	0	0	0	0	0	9	0	0	0
Bacteria;Firmicutes;Clostridia;Gracilibacteraceae;Gracilibacter;NA;NA;	0	0	0	0	0	0	0	0	0	0	0	0	0	0	0	0	0	1	0	0	0
Bacteria;Firmicutes;Clostridia;Gracilibacteraceae;Lutispora;NA;NA;	0	0	0	0	0	0	0	0	4	0	0	0	0	0	0	0	0	3	0	0	0
Bacteria;Firmicutes;Clostridia;Lachnospirales;Defluviitaleaceae;Defluviitaleaceae UCG-011;NA;	61	0	30	0	0	0	0	0	0	0	0	0	0	0	0	0	0	155	34	76	33
Bacteria;Firmicutes;Clostridia;Lachnospirales;Lachnospiraceae;[Eubacterium] ventriosum group;NA;	0	0	0	0	0	0	0	0	0	0	0	0	0	0	0	0	0	1	0	0	0
Bacteria;Firmicutes;Clostridia;Lachnospirales;Lachnospiraceae;Anaerobium;acetethylicum;	0	0	0	0	0	0	0	0	0	0	0	0	0	0	0	0	0	1	0	0	0
Bacteria;Firmicutes;Clostridia;Lachnospirales;Lachnospiraceae;Anaerosporobacter;NA;	0	0	0	0	0	0	0	0	7	0	0	0	0	0	0	0	0	3	0	0	0
Bacteria;Firmicutes;Clostridia;Lachnospirales;Lachnospiraceae;Cellulosilyticum;lentocellum;	0	0	0	0	0	0	0	0	0	0	0	0	0	0	0	0	0	2	0	0	0
Bacteria;Firmicutes;Clostridia;Lachnospirales;Lachnospiraceae;Cellulosilyticum;NA;	0	0	0	0	0	0	0	0	0	0	0	0	0	0	0	0	0	1	0	0	0
Bacteria;Firmicutes;Clostridia;Lachnospirales;Lachnospiraceae;Coprococcus;NA;	0	0	0	0	0	0	0	0	0	0	0	0	0	0	0	0	0	1	0	0	0
Bacteria;Firmicutes;Clostridia;Lachnospirales;Lachnospiraceae;Herbinix;NA;	0	0	0	0	0	0	0	0	0	0	0	0	0	0	0	0	0	10	0	0	0
Bacteria;Firmicutes;Clostridia;Lachnospirales;Lachnospiraceae;Lachnospiraceae AC2044 group;NA;	0	0	0	0	0	0	0	0	0	0	0	0	0	0	0	0	0	1	0	0	0
Bacteria;Firmicutes;Clostridia;Lachnospirales;Lachnospiraceae;Lachnospiraceae FCS020 group;NA;	0	0	0	0	0	0	0	0	0	0	0	0	0	0	0	0	0	1	0	0	0
Bacteria;Firmicutes;Clostridia;Lachnospirales;Lachnospiraceae;Lachnospiraceae NK4A136 group;NA;	0	0	0	0	0	0	0	0	0	0	0	0	0	0	0	0	0	70	0	0	0
Bacteria;Firmicutes;Clostridia;Lachnospirales;Lachnospiraceae;Lachnospiraceae UCG-009;NA;	0	0	0	0	0	0	0	0	0	0	0	0	0	0	0	0	0	1	0	0	0
Bacteria;Firmicutes;Clostridia;Lachnospirales;Lachnospiraceae;Marvinbryantia;NA;	0	0	0	0	0	0	0	0	0	0	0	0	0	0	0	0	0	1	0	0	0
Bacteria;Firmicutes;Clostridia;Lachnospirales;Lachnospiraceae;Mobilisporobacter;senegalensis;	0	0	0	0	0	0	0	0	0	0	0	0	0	0	0	0	0	3	0	0	0
Bacteria;Firmicutes;Clostridia;Lachnospirales;Lachnospiraceae;Mobilitalea;NA;	0	0	0	0	0	0	0	0	0	0	0	0	0	0	0	0	0	10	0	0	0
Bacteria;Firmicutes;Clostridia;Lachnospirales;Lachnospiraceae;NA;NA;	0	0	39	0	0	0	33	0	0	0	0	0	0	0	0	0	0	135	2	0	0
Bacteria;Firmicutes;Clostridia;Lachnospirales;Lachnospiraceae;Parasporobacterium;paucivorans;	0	0	0	0	0	0	0	0	0	0	0	0	0	0	0	0	0	2	0	0	0
Bacteria;Firmicutes;Clostridia;Lachnospirales;Lachnospiraceae;Tuzzerella;NA;	0	0	0	0	0	0	0	0	0	0	0	0	0	0	0	0	0	1	0	0	0
Bacteria;Firmicutes;Clostridia;Lachnospirales;Lachnospiraceae;Tyzzerella;NA;	0	0	0	0	0	0	0	0	0	0	0	0	2	0	0	1	0	0	0	0	0
Bacteria;Firmicutes;Clostridia;Lachnospirales;NA;NA;NA;	0	0	0	0	0	0	0	0	0	0	0	0	0	0	0	0	0	11	901	1349	1255
Bacteria;Firmicutes;Clostridia;MAT-CR-H4-C10;NA;NA;NA;	0	0	0	0	0	0	0	0	0	0	0	0	0	0	0	0	0	0	1	8	2
Bacteria;Firmicutes;Clostridia;Monoglobales;Monoglobaceae;Monoglobus;NA;	0	0	0	0	0	0	0	0	0	0	0	0	0	0	0	0	0	1	0	0	0
Bacteria;Firmicutes;Clostridia;NA;NA;NA;NA;	0	0	0	0	0	0	0	294	10	0	2	0	0	0	3	0	1	236	6	53	29
Bacteria;Firmicutes;Clostridia;Oscillospirales;[Eubacterium] coprostanoligenes group;NA;NA;	0	0	0	0	0	0	15	0	0	0	0	0	0	0	0	0	0	3	0	0	0
Bacteria;Firmicutes;Clostridia;Oscillospirales;Butyricicoccaceae;UCG-009;NA;	0	0	0	0	0	0	0	0	0	0	0	0	0	0	0	0	0	1	0	0	0
Bacteria;Firmicutes;Clostridia;Oscillospirales;Ethanoligenenaceae;Acetanaerobacterium;NA;	0	0	0	0	0	0	0	0	0	0	0	0	0	0	0	1	0	0	0	0	0
Bacteria;Firmicutes;Clostridia;Oscillospirales;Hungateiclostridiaceae;Acetivibrio;cellulolyticus;	0	0	0	0	0	0	0	0	0	0	0	0	0	0	0	0	0	4	0	0	0
Bacteria;Firmicutes;Clostridia;Oscillospirales;Hungateiclostridiaceae;Acetivibrio;NA;	0	0	0	0	0	0	0	0	0	0	0	0	0	0	0	0	0	230	0	0	0
Bacteria;Firmicutes;Clostridia;Oscillospirales;Hungateiclostridiaceae;Cellulosibacter;NA;	0	0	0	0	0	0	0	0	0	0	0	0	0	0	0	0	0	7	0	0	0
Bacteria;Firmicutes;Clostridia;Oscillospirales;Hungateiclostridiaceae;Ercella;NA;	0	0	0	0	0	0	0	0	0	0	0	0	0	0	0	0	0	110	8	8	0
Bacteria;Firmicutes;Clostridia;Oscillospirales;Hungateiclostridiaceae;Ercella;succinigenes;	0	0	0	0	0	0	0	0	0	0	0	0	0	0	0	0	0	1	0	0	0
Bacteria;Firmicutes;Clostridia;Oscillospirales;Hungateiclostridiaceae;HN-HF0106;NA;	0	0	0	0	0	0	0	0	0	0	0	0	0	0	0	0	0	194	0	0	0
Bacteria;Firmicutes;Clostridia;Oscillospirales;Hungateiclostridiaceae;Hungateiclostridium;alkalicellulosi;	0	0	0	0	0	0	0	0	0	0	0	0	0	0	0	0	0	3	0	0	0
Bacteria;Firmicutes;Clostridia;Oscillospirales;Hungateiclostridiaceae;Hungateiclostridium;NA;	0	0	0	0	0	0	0	0	0	0	0	0	0	0	0	0	0	45	0	0	0
Bacteria;Firmicutes;Clostridia;Oscillospirales;Hungateiclostridiaceae;Hungateiclostridium;straminisolvens;	0	0	0	0	0	0	0	0	0	0	0	0	0	0	0	0	0	1	0	0	0
Bacteria;Firmicutes;Clostridia;Oscillospirales;Hungateiclostridiaceae;NA;NA;	0	0	0	0	6	0	7	6	2699	0	0	0	0	60	16	1	0	441	553	470	446
Bacteria;Firmicutes;Clostridia;Oscillospirales;Hungateiclostridiaceae;Ruminiclostridium;hungatei;	0	0	0	0	0	0	0	0	0	0	0	0	0	0	0	0	0	1	0	0	0
Bacteria;Firmicutes;Clostridia;Oscillospirales;Hungateiclostridiaceae;Ruminiclostridium;josui;	0	0	0	0	0	0	0	0	0	0	0	0	0	0	0	0	0	1	0	0	0
Bacteria;Firmicutes;Clostridia;Oscillospirales;Hungateiclostridiaceae;Ruminiclostridium;NA;	0	0	0	0	0	0	0	14	0	0	0	0	0	0	0	0	0	20	0	0	0
Bacteria;Firmicutes;Clostridia;Oscillospirales;Hungateiclostridiaceae;Saccharofermentans;acetigenes;	0	0	0	0	0	0	0	0	0	0	0	0	0	0	0	0	0	8	0	0	0
Bacteria;Firmicutes;Clostridia;Oscillospirales;Hungateiclostridiaceae;Saccharofermentans;NA;	0	0	0	0	0	0	0	0	0	0	0	0	0	0	0	0	0	1498	0	0	0
Bacteria;Firmicutes;Clostridia;Oscillospirales;Hungateiclostridiaceae;UCG-012;NA;	0	0	0	0	2	0	0	20	0	0	0	0	0	0	0	0	0	19	0	0	0
Bacteria;Firmicutes;Clostridia;Oscillospirales;Hydrogenoanaerobacterium;NA;NA;	0	0	0	0	0	0	0	0	7	0	0	0	0	0	0	0	0	4	0	0	0
Bacteria;Firmicutes;Clostridia;Oscillospirales;NA;NA;NA;	0	0	0	0	0	0	0	0	0	0	0	0	0	0	0	0	0	96	0	0	0
Bacteria;Firmicutes;Clostridia;Oscillospirales;Oscillospiraceae;NA;NA;	0	0	0	0	0	0	0	0	0	0	0	0	0	0	0	0	0	66	0	0	0
Bacteria;Firmicutes;Clostridia;Oscillospirales;Oscillospiraceae;NK4A214 group;NA;	0	0	0	0	0	0	0	0	0	0	0	0	0	0	0	0	0	44	0	0	0
Bacteria;Firmicutes;Clostridia;Oscillospirales;Oscillospiraceae;Sporobacter;NA;	0	0	0	0	0	0	0	0	0	0	0	0	0	0	0	0	0	50	0	0	0
Bacteria;Firmicutes;Clostridia;Oscillospirales;Oscillospiraceae;Sporobacter;termitidis;	0	0	0	0	0	0	0	0	0	0	0	0	0	0	0	0	0	1	0	0	0
Bacteria;Firmicutes;Clostridia;Oscillospirales;Oscillospiraceae;UCG-005;NA;	0	0	0	0	0	0	0	0	0	0	0	0	0	0	0	0	0	9	0	0	0
Bacteria;Firmicutes;Clostridia;Oscillospirales;Ruminococcaceae;NA;NA;	0	0	0	0	0	0	0	0	0	0	0	0	0	0	0	0	0	6	0	0	0
Bacteria;Firmicutes;Clostridia;Oscillospirales;Ruminococcaceae;Ruminococcus;NA;	0	0	0	0	0	0	0	0	0	0	0	0	0	0	0	0	0	2	0	0	0
Bacteria;Firmicutes;Clostridia;Oscillospirales;UCG-010;NA;NA;	0	0	0	0	0	0	0	0	8	0	0	0	0	0	0	0	0	9	0	0	0
Bacteria;Firmicutes;Clostridia;Peptococcales;Peptococcaceae;Desulfitispora;NA;	0	0	0	0	0	0	6	0	0	0	0	0	0	0	0	0	0	0	0	0	0
Bacteria;Firmicutes;Clostridia;Peptococcales;Peptococcaceae;NA;NA;	0	0	0	0	0	0	0	0	4	0	0	0	0	0	6	0	0	20	0	0	0
Bacteria;Firmicutes;Clostridia;Peptostreptococcales-Tissierellales;Acidaminobacteraceae;Acidaminobacter;hydrogenoformans;	0	0	0	0	0	0	0	0	0	0	0	0	0	0	0	0	0	115	0	0	0
Bacteria;Firmicutes;Clostridia;Peptostreptococcales-Tissierellales;Acidaminobacteraceae;Acidaminobacter;NA;	0	0	0	0	0	0	0	0	0	0	0	0	0	0	0	0	0	84	0	0	0
Bacteria;Firmicutes;Clostridia;Peptostreptococcales-Tissierellales;Alkaliphilus;NA;NA;	0	0	6	0	0	0	0	0	0	0	0	0	0	0	0	0	0	1	0	0	0
Bacteria;Firmicutes;Clostridia;Peptostreptococcales-Tissierellales;Anaerovoracaceae;[Eubacterium] brachy group;NA;	0	0	0	0	0	0	0	0	0	0	0	0	0	0	0	0	0	6	0	0	0
Bacteria;Firmicutes;Clostridia;Peptostreptococcales-Tissierellales;Anaerovoracaceae;[Eubacterium] nodatum group;NA;	0	0	0	0	0	0	0	0	0	0	0	0	0	0	0	0	0	1	0	0	0
Bacteria;Firmicutes;Clostridia;Peptostreptococcales-Tissierellales;Anaerovoracaceae;Anaerovorax;NA;	0	0	0	0	0	0	0	0	84	0	7	0	0	0	0	0	0	118	0	0	0
Bacteria;Firmicutes;Clostridia;Peptostreptococcales-Tissierellales;Anaerovoracaceae;Anaerovorax;odorimutans;	0	0	0	0	0	0	0	0	0	0	0	0	0	0	0	0	0	2	0	0	0
Bacteria;Firmicutes;Clostridia;Peptostreptococcales-Tissierellales;Anaerovoracaceae;Family XIII AD3011 group;NA;	0	0	0	0	0	0	0	0	0	0	0	0	0	0	0	0	0	2	0	0	0
Bacteria;Firmicutes;Clostridia;Peptostreptococcales-Tissierellales;Anaerovoracaceae;NA;NA;	0	0	0	0	0	0	0	0	0	0	0	0	0	0	0	0	0	17	0	0	0
Bacteria;Firmicutes;Clostridia;Peptostreptococcales-Tissierellales;Caminicellaceae;Caminicella;NA;	0	0	0	0	0	0	0	0	0	0	0	0	0	0	0	0	0	1	0	0	0
Bacteria;Firmicutes;Clostridia;Peptostreptococcales-Tissierellales;Caminicellaceae;Paramaledivibacter;NA;	0	0	0	0	0	0	0	0	0	0	0	0	0	0	0	0	2	0	0	0	0
Bacteria;Firmicutes;Clostridia;Peptostreptococcales-Tissierellales;Clostridiisalibacter;NA;NA;	0	0	16	0	0	0	0	0	0	0	0	0	0	0	0	0	0	0	0	0	0
Bacteria;Firmicutes;Clostridia;Peptostreptococcales-Tissierellales;Dethiosulfatibacteraceae;Dethiosulfatibacter;aminovorans;	0	0	0	0	0	0	0	0	0	0	0	0	0	0	0	0	0	119	0	0	0
Bacteria;Firmicutes;Clostridia;Peptostreptococcales-Tissierellales;Dethiosulfatibacteraceae;Dethiosulfatibacter;NA;	0	0	100	0	0	0	8	0	0	0	0	0	0	0	0	0	0	2	65	41	102
Bacteria;Firmicutes;Clostridia;Peptostreptococcales-Tissierellales;Family XI;NA;NA;	0	0	0	0	0	0	0	0	0	0	0	0	0	0	0	0	0	10	0	0	0
Bacteria;Firmicutes;Clostridia;Peptostreptococcales-Tissierellales;Family XI;Soehngenia;NA;	0	0	128	0	0	0	0	0	0	0	0	0	0	0	0	0	0	6	0	0	6
Bacteria;Firmicutes;Clostridia;Peptostreptococcales-Tissierellales;Family XI;Tissierella;creatinini;	0	0	0	0	0	0	0	0	0	0	0	0	0	0	0	0	0	1	0	0	0
Bacteria;Firmicutes;Clostridia;Peptostreptococcales-Tissierellales;Family XI;Tissierella;NA;	0	0	0	0	0	0	0	0	0	0	0	0	0	0	0	0	0	1	0	0	0
Bacteria;Firmicutes;Clostridia;Peptostreptococcales-Tissierellales;Fusibacteraceae;Fusibacter;bizertensis;	0	0	0	0	0	0	0	0	0	0	0	0	0	0	0	0	0	3	0	0	0
Bacteria;Firmicutes;Clostridia;Peptostreptococcales-Tissierellales;Fusibacteraceae;Fusibacter;fontis;	0	0	0	0	0	0	0	0	0	0	0	0	0	0	0	0	0	3	0	0	0
Bacteria;Firmicutes;Clostridia;Peptostreptococcales-Tissierellales;Fusibacteraceae;Fusibacter;NA;	0	0	527	0	0	0	216	477	0	0	0	0	44	3	0	6	0	269	142	78	153
Bacteria;Firmicutes;Clostridia;Peptostreptococcales-Tissierellales;Fusibacteraceae;Fusibacter;paucivorans;	0	0	0	0	0	0	0	0	0	0	0	0	0	0	0	0	0	24	0	0	0
Bacteria;Firmicutes;Clostridia;Peptostreptococcales-Tissierellales;Fusibacteraceae;Fusibacter;tunisiensis;	0	0	0	0	0	0	0	0	0	0	0	0	0	0	0	0	0	95	0	0	0
Bacteria;Firmicutes;Clostridia;Peptostreptococcales-Tissierellales;GoM-GC232-4463-Bac1;NA;NA;	0	0	0	0	0	0	0	0	0	0	0	0	0	0	0	0	0	2175	0	0	0
Bacteria;Firmicutes;Clostridia;Peptostreptococcales-Tissierellales;Guggenheimella;NA;NA;	0	0	0	0	0	0	0	0	0	0	0	0	0	0	0	0	0	2	0	0	0
Bacteria;Firmicutes;Clostridia;Peptostreptococcales-Tissierellales;JTB215;NA;NA;	0	0	0	0	0	0	0	0	0	0	0	0	0	0	0	0	0	11	0	0	0
Bacteria;Firmicutes;Clostridia;Peptostreptococcales-Tissierellales;NA;NA;NA;	0	0	0	0	0	0	0	0	0	0	0	0	0	0	0	0	0	45	0	0	0
Bacteria;Firmicutes;Clostridia;Peptostreptococcales-Tissierellales;Peptostreptococcaceae;Acetoanaerobium;NA;	0	0	0	0	0	0	0	0	0	0	0	0	0	0	0	0	0	3	0	0	0
Bacteria;Firmicutes;Clostridia;Peptostreptococcales-Tissierellales;Peptostreptococcaceae;Acetoanaerobium;pronyense;	0	0	0	0	0	0	0	0	0	0	0	0	0	0	0	0	0	1	0	0	0
Bacteria;Firmicutes;Clostridia;Peptostreptococcales-Tissierellales;Peptostreptococcaceae;NA;NA;	0	0	0	0	0	0	0	0	0	0	0	0	0	0	0	0	1	2	0	0	0
Bacteria;Firmicutes;Clostridia;Peptostreptococcales-Tissierellales;Peptostreptococcaceae;Paeniclostridium;NA;	0	0	0	0	0	0	0	0	0	0	0	0	0	0	0	0	0	1	0	0	0
Bacteria;Firmicutes;Clostridia;Peptostreptococcales-Tissierellales;Peptostreptococcaceae;Peptoclostridium;acidaminophilum;	0	0	0	0	0	0	0	0	0	0	0	0	0	0	0	0	0	1	0	0	0
Bacteria;Firmicutes;Clostridia;Peptostreptococcales-Tissierellales;Peptostreptococcaceae;Proteocatella;NA;	0	0	0	0	0	0	0	0	0	0	0	0	0	0	0	0	0	12	0	0	0
Bacteria;Firmicutes;Clostridia;Peptostreptococcales-Tissierellales;Peptostreptococcaceae;Romboutsia;NA;	0	0	0	0	0	0	0	0	0	0	0	0	0	0	0	0	0	14	0	0	0
Bacteria;Firmicutes;Clostridia;Peptostreptococcales-Tissierellales;Sedimentibacteraceae;Sedimentibacter;NA;	0	0	0	0	0	0	0	0	70	0	0	0	0	0	0	0	0	13	0	0	0
Bacteria;Firmicutes;Clostridia;Peptostreptococcales-Tissierellales;Sedimentibacteraceae;Sedimentibacter;saalensis;	0	0	0	0	0	0	0	0	0	0	0	0	0	0	0	0	0	2	0	0	0
Bacteria;Firmicutes;Clostridia;Peptostreptococcales-Tissierellales;Serpentinicella;NA;NA;	0	0	0	975	0	0	0	0	0	0	0	0	0	0	0	0	0	0	0	0	0
Bacteria;Firmicutes;Clostridia;Peptostreptococcales-Tissierellales;Sporosalibacterium;NA;NA;	0	0	7	0	0	0	0	0	0	0	0	0	0	0	0	0	0	0	0	0	0
Bacteria;Firmicutes;Clostridia;Peptostreptococcales-Tissierellales;Thermotaleaceae;NA;NA;	0	0	0	0	0	0	0	0	0	0	0	0	0	0	0	0	0	1	0	0	0
Bacteria;Firmicutes;D8A-2;NA;NA;NA;NA;	0	0	0	0	0	0	0	0	12	0	0	0	0	0	0	0	0	0	0	0	0
Bacteria;Firmicutes;Desulfitobacteriia;Desulfitobacteriales;Desulfitobacteriaceae;Desulfosporosinus;NA;	0	0	0	0	0	0	0	0	475	0	0	0	0	0	0	0	0	1	0	0	0
Bacteria;Firmicutes;Desulfitobacteriia;Desulfitobacteriales;NA;NA;NA;	0	0	0	0	0	0	0	0	0	0	0	0	0	0	0	0	0	12	4	9	0
Bacteria;Firmicutes;Desulfitobacteriia;Desulfitobacteriales;Syntrophobotulaceae;Candidatus Dichloromethanomonas;NA;	0	0	0	0	0	0	0	0	0	0	0	0	0	0	0	0	0	1	0	0	0
Bacteria;Firmicutes;Dethiobacteria;Dethiobacterales;Dethiobacteraceae;Candidatus Contubernalis;NA;	0	0	0	1891	0	0	0	0	0	0	0	0	0	0	0	0	0	0	0	0	0
Bacteria;Firmicutes;NA;NA;NA;NA;NA;	0	0	0	41	9	0	0	390	838	0	0	0	0	0	0	2	3	304	6	6	0
Bacteria;Firmicutes;Negativicutes;Acidaminococcales;Acidaminococcaceae;NA;NA;	0	0	0	0	0	0	0	0	0	0	0	0	0	0	0	0	0	10	0	0	0
Bacteria;Firmicutes;Negativicutes;Acidaminococcales;Acidaminococcaceae;Phascolarctobacterium;NA;	0	0	0	0	0	0	0	0	0	0	0	0	0	0	0	0	0	1	0	0	0
Bacteria;Firmicutes;Negativicutes;Veillonellales-Selenomonadales;Selenomonadaceae;NA;NA;	0	0	0	0	0	0	0	0	0	0	0	0	0	0	0	0	0	1	0	0	0
Bacteria;Firmicutes;Negativicutes;Veillonellales-Selenomonadales;Sporomusaceae;Anaeromusa-Anaeroarcus;NA;	0	0	0	0	0	0	0	0	0	0	0	0	0	0	0	0	0	2	0	0	0
Bacteria;Firmicutes;Negativicutes;Veillonellales-Selenomonadales;Sporomusaceae;NA;NA;	0	0	0	0	0	0	0	0	0	0	0	0	0	0	0	0	0	4	0	0	0
Bacteria;Firmicutes;Negativicutes;Veillonellales-Selenomonadales;Sporomusaceae;Pelosinus;NA;	0	0	0	10	0	0	0	0	25	0	0	0	0	0	0	0	0	3	0	0	0
Bacteria;Firmicutes;Negativicutes;Veillonellales-Selenomonadales;Sporomusaceae;Sporomusa;NA;	0	0	0	0	0	0	0	0	0	0	0	0	0	0	0	0	0	1	0	0	0
Bacteria;Firmicutes;Syntrophomonadia;Syntrophomonadales;Syntrophomonadaceae;Pelospora;glutarica;	0	0	0	0	0	0	0	0	0	0	0	0	0	0	0	0	0	1	0	0	0
Bacteria;Firmicutes;Syntrophomonadia;Syntrophomonadales;Syntrophomonadaceae;Syntrophomonas;NA;	0	0	0	0	0	0	0	0	146	0	0	0	0	0	0	0	0	9	0	0	0
Bacteria;Firmicutes;Thermoanaerobacteria;Thermoanaerobacterales;SRB2;NA;NA;	0	0	0	0	0	0	0	0	3	0	0	0	0	0	0	0	0	0	0	0	0
Bacteria;Firmicutes;TSAC18;NA;NA;NA;NA;	0	0	0	0	0	0	0	0	0	0	0	0	0	0	0	0	0	71	0	0	0
Bacteria;Fusobacteriota;Fusobacteriia;Fusobacteriales;Fusobacteriaceae;Cetobacterium;ceti;	0	0	0	0	0	0	0	0	0	0	0	0	0	0	0	0	0	1	0	0	0
Bacteria;Fusobacteriota;Fusobacteriia;Fusobacteriales;Fusobacteriaceae;Cetobacterium;NA;	0	0	0	0	0	0	0	0	0	0	0	0	0	0	0	0	0	1	0	0	0
Bacteria;Fusobacteriota;Fusobacteriia;Fusobacteriales;Fusobacteriaceae;Fusobacterium;NA;	0	0	0	0	0	0	0	0	0	3	0	0	0	0	0	0	0	0	0	0	0
Bacteria;Fusobacteriota;Fusobacteriia;Fusobacteriales;Fusobacteriaceae;Ilyobacter;insuetus;	0	0	0	0	0	0	0	0	0	0	0	0	0	0	0	0	0	1	0	0	0
Bacteria;Fusobacteriota;Fusobacteriia;Fusobacteriales;Fusobacteriaceae;Ilyobacter;NA;	0	0	0	0	0	0	0	0	0	0	0	0	0	0	0	0	0	3	0	0	0
Bacteria;Fusobacteriota;Fusobacteriia;Fusobacteriales;Fusobacteriaceae;Ilyobacter;polytropus;	0	0	0	0	0	0	0	0	0	0	0	0	0	0	0	0	0	7	0	0	0
Bacteria;Fusobacteriota;Fusobacteriia;Fusobacteriales;Fusobacteriaceae;NA;NA;	0	0	0	0	0	0	0	0	0	0	0	0	0	0	0	0	0	14	0	0	0
Bacteria;Fusobacteriota;Fusobacteriia;Fusobacteriales;Fusobacteriaceae;Propionigenium;NA;	0	0	0	0	0	0	0	1214	0	0	0	0	0	0	0	0	0	0	0	0	0
Bacteria;Fusobacteriota;Fusobacteriia;Fusobacteriales;Fusobacteriaceae;Psychrilyobacter;NA;	0	0	0	0	0	0	0	3747	0	0	0	0	0	0	0	148	0	0	0	0	0
Bacteria;Fusobacteriota;Fusobacteriia;Fusobacteriales;Leptotrichiaceae;Hypnocyclicus;NA;	0	0	0	0	0	0	0	0	0	0	0	0	0	0	0	0	0	192	0	0	0
Bacteria;Fusobacteriota;Fusobacteriia;Fusobacteriales;Leptotrichiaceae;NA;NA;	0	0	0	0	0	0	0	0	0	0	0	0	0	0	0	0	0	1	0	0	0
Bacteria;Fusobacteriota;Fusobacteriia;Fusobacteriales;NA;NA;NA;	0	0	0	0	0	0	0	0	0	0	0	0	0	0	0	0	0	3	0	0	0
Bacteria;FW113;NA;NA;NA;NA;NA;	0	0	0	0	0	0	0	0	0	0	0	0	0	0	0	0	0	4	0	0	0
Bacteria;GAL15;NA;NA;NA;NA;NA;	0	0	0	0	0	0	0	0	0	0	0	0	0	0	0	0	0	3	0	0	0
Bacteria;Gemmatimonadota;AKAU4049;NA;NA;NA;NA;	0	0	0	0	0	0	0	0	0	0	0	0	0	0	0	0	0	5	1	0	3
Bacteria;Gemmatimonadota;BD2-11 terrestrial group;NA;NA;NA;NA;	0	0	19	0	28	0	20	510	0	0	0	0	0	0	11	0	106	80	5	5	0
Bacteria;Gemmatimonadota;Gemmatimonadetes;Gemmatimonadales;Gemmatimonadaceae;Gemmatimonas;NA;	0	0	95	0	0	0	0	0	0	0	0	0	0	0	0	0	0	34	58	12	10
Bacteria;Gemmatimonadota;Gemmatimonadetes;Gemmatimonadales;Gemmatimonadaceae;Gemmatimonas;phototrophica;	0	0	0	0	0	0	0	0	0	0	0	0	0	0	0	0	0	2	0	0	0
Bacteria;Gemmatimonadota;Gemmatimonadetes;Gemmatimonadales;Gemmatimonadaceae;Gemmatirosa;kalamazoonesis;	0	0	0	0	0	0	0	0	0	0	0	0	0	0	0	0	0	1	0	0	0
Bacteria;Gemmatimonadota;Gemmatimonadetes;Gemmatimonadales;Gemmatimonadaceae;Gemmatirosa;NA;	0	0	30	0	0	0	0	0	0	0	0	0	0	0	0	0	0	4	11	0	0
Bacteria;Gemmatimonadota;Gemmatimonadetes;Gemmatimonadales;Gemmatimonadaceae;NA;NA;	0	0	29	104	50	0	0	144	9	3	0	0	19	0	0	1	30	148	74	37	23
Bacteria;Gemmatimonadota;Gemmatimonadetes;Gemmatimonadales;Gemmatimonadaceae;Roseisolibacter;agri;	0	0	0	0	0	0	0	0	0	0	0	0	0	0	0	0	0	7	0	0	0
Bacteria;Gemmatimonadota;Gemmatimonadetes;Gemmatimonadales;Gemmatimonadaceae;Roseisolibacter;NA;	0	0	0	0	0	0	0	0	0	0	0	0	0	0	0	0	0	11	5	0	0
Bacteria;Gemmatimonadota;Longimicrobia;Longimicrobiales;Longimicrobiaceae;Longimicrobium;NA;	0	0	0	0	0	0	0	0	0	0	0	0	0	0	0	0	0	21	0	0	0
Bacteria;Gemmatimonadota;Longimicrobia;Longimicrobiales;Longimicrobiaceae;NA;NA;	0	0	15	0	0	0	0	0	0	0	0	0	0	0	0	0	0	42	15	2	0
Bacteria;Gemmatimonadota;Longimicrobia;Longimicrobiales;Longimicrobiaceae;YC-ZSS-LKJ147;NA;	0	0	25	0	0	0	0	0	0	0	0	0	0	0	0	0	0	39	22	3	1
Bacteria;Gemmatimonadota;MD2902-B12;NA;NA;NA;NA;	0	0	0	0	81	0	0	0	0	0	0	0	0	0	0	0	3	15	0	0	0
Bacteria;Gemmatimonadota;NA;NA;NA;NA;NA;	0	0	0	0	17	0	0	0	0	0	0	0	0	0	0	0	0	4	0	0	0
Bacteria;Gemmatimonadota;PAUC43f marine benthic group;NA;NA;NA;NA;	0	0	0	44	20	0	0	269	0	0	0	0	0	0	2	0	36	2	0	0	0
Bacteria;Gemmatimonadota;S0134 terrestrial group;NA;NA;NA;NA;	0	0	0	0	0	0	4	0	0	0	0	0	6	0	0	0	0	34	7	2	2
Bacteria;Halanaerobiaeota;Halanaerobiia;Halanaerobiales;Halanaerobiaceae;Halanaerobium;congolense;	0	0	0	0	0	0	0	0	0	0	0	0	0	0	0	0	0	1	0	0	0
Bacteria;Halanaerobiaeota;Halanaerobiia;Halanaerobiales;Halanaerobiaceae;Halanaerobium;NA;	0	0	2280	0	0	0	0	0	0	0	0	0	0	12	0	0	0	0	0	4	3
Bacteria;Halanaerobiaeota;Halanaerobiia;Halanaerobiales;Halanaerobiaceae;Halocella;NA;	0	0	0	0	0	0	0	0	0	0	0	0	2	0	0	0	0	0	0	0	0
Bacteria;Hydrogenedentes;Hydrogenedentia;Hydrogenedentiales;Hydrogenedensaceae;NA;NA;	0	0	0	114	0	0	0	393	0	0	0	0	0	0	2	0	14	2	0	0	0
Bacteria;Latescibacterota;Latescibacteria;Latescibacterales;Latescibacteraceae;Candidatus Latescibacter;NA;	0	0	0	0	179	0	0	120	61	0	0	0	0	0	0	1	0	22	0	0	0
Bacteria;Latescibacterota;Latescibacteria;Latescibacterales;Latescibacteraceae;NA;NA;	0	0	0	0	33	0	5	283	0	0	0	0	0	0	81	0	13	52	50	28	26
Bacteria;Latescibacterota;NA;NA;NA;NA;NA;	0	0	0	33	23	0	0	2923	0	4	0	0	0	9	260	19	14	93	1	1	5
Bacteria;LCP-89;NA;NA;NA;NA;NA;	0	0	0	0	30	0	15	9	3	0	0	0	0	0	0	3	0	536	5822	3252	3861
Bacteria;Margulisbacteria;NA;NA;NA;NA;NA;	0	0	0	0	0	0	0	39	0	0	0	0	0	0	0	1	9	0	0	0	0
Bacteria;Marinimicrobia (SAR406 clade);NA;NA;NA;NA;NA;	0	0	0	0	118	0	0	60	0	37	0	0	0	5822	338	0	2	150	1044	1157	1149
Bacteria;MBNT15;NA;NA;NA;NA;NA;	0	0	0	7	25	0	0	20	0	0	0	0	0	0	0	0	17	12	0	0	0
Bacteria;Methylomirabilota;Methylomirabilia;Methylomirabilales;Methylomirabilaceae;MIZ17;NA;	0	0	0	0	0	0	0	0	0	0	0	0	0	0	0	0	0	2	0	0	0
Bacteria;Methylomirabilota;Methylomirabilia;Methylomirabilales;Methylomirabilaceae;Sh765B-TzT-35;NA;	0	0	0	0	0	0	0	0	0	0	0	0	0	0	0	0	0	2	0	0	0
Bacteria;Methylomirabilota;Methylomirabilia;Methylomirabilales;Methylomirabilaceae;wb1-A12;NA;	0	0	0	0	0	0	0	0	0	0	0	0	0	0	0	0	1	2	0	0	0
Bacteria;Methylomirabilota;Methylomirabilia;Rokubacteriales;NA;NA;NA;	0	0	0	0	0	0	0	0	0	0	0	0	0	0	0	0	0	48	0	0	0
Bacteria;Methylomirabilota;Methylomirabilia;Rokubacteriales;WX65;NA;NA;	0	0	0	0	0	0	0	0	0	0	0	0	0	0	0	0	0	2	0	0	0
Bacteria;Modulibacteria;Moduliflexia;Moduliflexales;Moduliflexaceae;Candidatus Moduliflexus;NA;	0	0	0	0	0	0	0	0	0	0	0	0	0	0	0	0	0	2	0	0	0
Bacteria;Modulibacteria;Moduliflexia;Moduliflexales;Moduliflexaceae;NA;NA;	0	0	0	0	0	0	0	360	0	0	0	0	0	0	13	5	0	635	0	0	0
Bacteria;Myxococcota;bacteriap25;NA;NA;NA;NA;	0	0	0	0	0	0	0	0	0	3	0	0	0	0	0	1	39	14	0	0	0
Bacteria;Myxococcota;Myxococcia;Myxococcales;Anaeromyxobacteraceae;Anaeromyxobacter;dehalogenans;	0	0	0	0	0	0	0	0	0	0	0	0	0	0	0	0	0	11	0	0	0
Bacteria;Myxococcota;Myxococcia;Myxococcales;Anaeromyxobacteraceae;Anaeromyxobacter;NA;	0	0	0	0	0	0	0	0	0	0	0	0	0	0	0	0	0	20	0	3	0
Bacteria;Myxococcota;Myxococcia;Myxococcales;Myxococcaceae;Aggregicoccus;NA;	0	0	0	0	0	0	0	0	0	0	0	0	0	0	0	0	0	1	0	0	0
Bacteria;Myxococcota;Myxococcia;Myxococcales;Myxococcaceae;Myxococcus;NA;	0	0	0	0	0	0	0	0	0	0	0	0	0	0	0	0	0	1	0	0	0
Bacteria;Myxococcota;Myxococcia;Myxococcales;Myxococcaceae;NA;NA;	0	0	0	0	0	0	0	0	0	0	0	0	0	0	0	0	2	19	0	0	8
Bacteria;Myxococcota;Myxococcia;Myxococcales;Myxococcaceae;P3OB-42;NA;	0	0	0	17	0	0	0	244	0	0	0	0	0	0	9	0	13	28	10	0	0
Bacteria;Myxococcota;Myxococcia;Myxococcales;Myxococcaceae;Pyxidicoccus;NA;	0	0	0	0	0	0	0	0	0	0	0	0	0	0	0	0	0	1	0	0	0
Bacteria;Myxococcota;Myxococcia;Myxococcales;NA;NA;NA;	0	0	0	0	0	0	0	0	0	0	0	0	0	0	0	0	1	3	0	0	0
Bacteria;Myxococcota;NA;NA;NA;NA;NA;	0	0	0	0	0	0	0	20	0	0	0	0	0	0	0	1	10	12	0	0	0
Bacteria;Myxococcota;Polyangia;Blfdi19;NA;NA;NA;	0	0	2	56	0	0	0	8	0	7	0	0	0	0	2	0	1	5	10	0	2
Bacteria;Myxococcota;Polyangia;Haliangiales;Haliangiaceae;Haliangium;NA;	0	0	7	23	0	0	0	196	0	0	0	0	0	0	0	10	17	54	30	0	2
Bacteria;Myxococcota;Polyangia;Haliangiales;Haliangiaceae;Haliangium;tepidum;	0	0	0	0	0	0	0	0	0	0	0	0	0	0	0	0	0	2	0	0	0
Bacteria;Myxococcota;Polyangia;MidBa8;NA;NA;NA;	0	0	0	0	0	0	0	416	0	0	0	0	0	0	0	6	0	813	0	0	0
Bacteria;Myxococcota;Polyangia;mle1-27;NA;NA;NA;	0	0	0	0	0	0	0	0	0	0	0	0	0	0	0	0	0	2	0	0	0
Bacteria;Myxococcota;Polyangia;MSB-4B10;NA;NA;NA;	0	0	0	0	0	0	0	0	0	0	0	0	0	0	0	0	1	1	2	0	0
Bacteria;Myxococcota;Polyangia;NA;NA;NA;NA;	0	0	0	0	0	0	0	104	0	0	0	0	0	0	0	4	8	24	0	0	0
Bacteria;Myxococcota;Polyangia;Nannocystales;Nannocystaceae;NA;NA;	0	0	15	35	0	0	0	12	0	20	0	0	0	0	0	0	2	10	0	0	0
Bacteria;Myxococcota;Polyangia;Nannocystales;Nannocystaceae;Nannocystis;konarekensis;	0	0	0	0	0	0	0	0	0	0	0	0	0	0	0	0	0	2	0	0	0
Bacteria;Myxococcota;Polyangia;Nannocystales;Nannocystaceae;Nannocystis;NA;	0	0	0	21	0	0	0	0	0	0	0	0	0	0	0	0	2	13	0	0	2
Bacteria;Myxococcota;Polyangia;Nannocystales;Nannocystaceae;Pseudenhygromyxa;NA;	0	0	0	0	0	0	0	0	0	0	0	0	0	0	0	0	1	2	0	0	0
Bacteria;Myxococcota;Polyangia;Nannocystales;Nannocystaceae;Pseudenhygromyxa;salsuginis;	0	0	0	0	0	0	0	0	0	0	0	0	0	0	0	0	0	1	0	0	0
Bacteria;Myxococcota;Polyangia;Polyangiales;BIrii41;NA;NA;	0	0	0	0	0	0	0	13	0	8	0	0	0	0	0	0	4	100	5	0	0
Bacteria;Myxococcota;Polyangia;Polyangiales;Eel-36e1D6;NA;NA;	0	0	0	8	4	0	0	99	0	0	0	0	0	0	6	13	6	8	0	0	0
Bacteria;Myxococcota;Polyangia;Polyangiales;NA;NA;NA;	0	0	0	0	0	0	0	0	0	0	0	0	0	0	0	1	0	9	0	0	2
Bacteria;Myxococcota;Polyangia;Polyangiales;Phaselicystidaceae;Phaselicystis;NA;	0	0	0	0	0	0	0	0	0	0	0	0	0	0	0	11	0	15	4	0	0
Bacteria;Myxococcota;Polyangia;Polyangiales;Polyangiaceae;Jahnella;NA;	0	0	0	0	0	0	0	0	0	0	0	0	0	0	0	0	0	2	0	0	0
Bacteria;Myxococcota;Polyangia;Polyangiales;Polyangiaceae;Labilithrix;luteola;	0	0	0	0	0	0	0	0	0	0	0	0	0	0	0	0	0	1	0	0	0
Bacteria;Myxococcota;Polyangia;Polyangiales;Polyangiaceae;NA;NA;	0	0	0	0	0	0	0	0	0	0	0	0	0	0	0	0	0	10	0	0	0
Bacteria;Myxococcota;Polyangia;Polyangiales;Polyangiaceae;Pajaroellobacter;NA;	0	0	0	0	0	0	0	0	0	3	0	0	0	0	0	0	1	7	5	0	0
Bacteria;Myxococcota;Polyangia;Polyangiales;Polyangiaceae;Polyangium;NA;	0	0	0	0	0	0	0	0	0	0	0	0	0	0	0	0	0	2	0	0	0
Bacteria;Myxococcota;Polyangia;Polyangiales;Polyangiaceae;Sorangium;NA;	0	0	0	0	0	0	0	0	0	0	0	0	0	0	0	0	0	1	0	0	0
Bacteria;Myxococcota;Polyangia;Polyangiales;Sandaracinaceae;NA;NA;	0	0	0	26	10	0	0	1146	0	14	0	0	0	0	5	2	9	46	6	0	0
Bacteria;Myxococcota;Polyangia;Polyangiales;Sandaracinaceae;Sandaracinus;amylolyticus;	0	0	0	0	0	0	0	0	0	0	0	0	0	0	0	0	0	1	0	0	0
Bacteria;Myxococcota;Polyangia;Polyangiales;Sandaracinaceae;Sandaracinus;NA;	0	0	0	5	0	0	0	73	0	0	0	0	0	0	0	24	5	8	0	0	0
Bacteria;Myxococcota;Polyangia;PS-B29;NA;NA;NA;	0	0	0	0	3	0	0	98	0	0	0	0	0	0	0	1	0	0	0	0	0
Bacteria;Myxococcota;Polyangia;UASB-TL25;NA;NA;NA;	0	0	0	6	0	0	4	129	0	33	0	0	0	0	27	8	2	0	603	433	643
Bacteria;Myxococcota;Polyangia;VHS-B3-70;NA;NA;NA;	0	0	0	0	42	0	0	5	0	0	0	0	0	0	0	0	0	32	0	0	0
Bacteria;Myxococcota;Polyangia;VHS-B4-70;NA;NA;NA;	0	0	0	0	0	0	0	53	0	0	0	0	0	0	9	10	4	8	0	0	0
Bacteria;NA;NA;NA;NA;NA;NA;	51	23	32	3079	495	0	124	4150	31902	475	11014	12436	447	87	52	501	493	3150	1149	795	1213
Bacteria;NB1-j;NA;NA;NA;NA;NA;	0	0	0	282	68	0	0	1542	0	201	0	0	0	0	0	31	434	41	0	0	0
Bacteria;Nitrospinota;Nitrospinia;Nitrospinales;Nitrospinaceae;LS-NOB;NA;	0	0	0	26	0	0	0	15	0	0	0	0	0	99	0	0	2	0	0	0	0
Bacteria;Nitrospinota;Nitrospinia;Nitrospinales;Nitrospinaceae;NA;NA;	0	0	0	0	0	0	0	106	0	0	0	0	0	0	0	0	20	0	0	0	0
Bacteria;Nitrospinota;Nitrospinia;Nitrospinales;Nitrospinaceae;Nitrospina;NA;	0	0	0	34	0	0	0	349	0	0	0	0	0	0	0	0	15	1	0	0	0
Bacteria;Nitrospinota;P9X2b3D02;NA;NA;NA;NA;	0	0	0	0	0	0	0	31	0	0	0	0	0	0	0	0	33	1	0	0	0
Bacteria;Nitrospirota;4-29-1;NA;NA;NA;NA;	0	0	0	0	0	0	0	0	0	0	0	0	0	0	0	0	0	17	0	0	0
Bacteria;Nitrospirota;BMS9AB35;NA;NA;NA;NA;	0	0	0	0	0	0	0	32	0	0	0	0	0	0	0	0	0	0	0	0	0
Bacteria;Nitrospirota;Leptospirillia;Leptospirillales;Leptospirillaceae;Leptospirillum;NA;	0	0	0	0	0	0	0	0	0	0	0	0	0	0	0	0	1	0	0	0	0
Bacteria;Nitrospirota;NA;NA;NA;NA;NA;	0	0	0	0	0	0	0	0	0	0	0	0	0	0	0	0	1	0	0	0	0
Bacteria;Nitrospirota;Nitrospiria;Nitrospirales;Nitrospiraceae;Nitrospira;bacterium;	0	0	0	0	0	0	0	41	0	0	0	0	0	0	0	0	0	0	0	0	0
Bacteria;Nitrospirota;Nitrospiria;Nitrospirales;Nitrospiraceae;Nitrospira;japonica;	0	0	0	0	0	0	0	0	0	0	0	0	0	0	0	0	0	10	0	0	0
Bacteria;Nitrospirota;Nitrospiria;Nitrospirales;Nitrospiraceae;Nitrospira;NA;	0	0	0	425	0	0	0	297	0	0	0	0	0	0	0	1	77	14	5	0	8
Bacteria;Nitrospirota;Thermodesulfovibrionia;NA;NA;NA;NA;	0	0	0	70276	12	0	0	2247	0	64	0	0	0	0	0	2	11	9	0	0	0
Bacteria;Nitrospirota;Thermodesulfovibrionia;Thermodesulfovibrionales;Thermodesulfovibrionaceae;Thermodesulfovibrio;NA;	0	0	0	0	0	0	0	0	0	0	0	0	0	0	0	128	30	0	0	0	0
Bacteria;NKB15;NA;NA;NA;NA;NA;	0	0	0	0	7	0	0	8	0	0	0	0	0	0	0	2	0	0	0	0	0
Bacteria;Patescibacteria;ABY1;Candidatus Buchananbacteria;NA;NA;NA;	0	0	0	0	0	0	0	2	0	0	0	0	0	0	0	2	0	2	0	0	0
Bacteria;Patescibacteria;ABY1;Candidatus Falkowbacteria;NA;NA;NA;	0	0	0	0	0	0	0	12	16	2	94	0	0	0	5	10	0	41	28	40	27
Bacteria;Patescibacteria;ABY1;Candidatus Jacksonbacteria;NA;NA;NA;	0	0	0	0	0	0	0	0	3	0	0	0	0	0	0	0	0	0	0	0	0
Bacteria;Patescibacteria;ABY1;Candidatus Kerfeldbacteria;NA;NA;NA;	0	0	0	0	0	0	0	0	5	0	0	0	0	4	2	0	0	18	0	0	0
Bacteria;Patescibacteria;ABY1;Candidatus Komeilibacteria;NA;NA;NA;	0	0	0	0	0	0	0	45	0	0	0	0	0	0	2	0	0	1	0	0	0
Bacteria;Patescibacteria;ABY1;Candidatus Kuenenbacteria;NA;NA;NA;	0	0	0	0	0	0	0	5	0	0	0	0	0	0	0	0	0	7	0	0	0
Bacteria;Patescibacteria;ABY1;Candidatus Magasanikbacteria;NA;NA;NA;	0	0	0	0	0	0	0	0	0	7	0	0	0	145	0	0	0	3	0	0	0
Bacteria;Patescibacteria;ABY1;Candidatus Uhrbacteria;NA;NA;NA;	0	0	0	0	0	0	0	9	0	14	0	0	0	0	0	2	0	0	0	0	0
Bacteria;Patescibacteria;ABY1;NA;NA;NA;NA;	0	0	0	0	0	0	0	14	0	0	0	0	0	0	0	0	2	25	0	0	0
Bacteria;Patescibacteria;Berkelbacteria;NA;NA;NA;NA;	0	12	0	0	0	0	0	0	1700	0	0	0	0	0	0	2	0	18	0	0	0
Bacteria;Patescibacteria;CPR2;NA;NA;NA;NA;	0	0	0	0	0	0	0	16	135	0	8	0	0	0	0	33	0	0	12	9	2
Bacteria;Patescibacteria;Dojkabacteria;NA;NA;NA;NA;	0	0	0	0	0	0	0	0	0	0	20	0	0	0	0	0	0	54	0	0	0
Bacteria;Patescibacteria;Gracilibacteria;Absconditabacteriales (SR1);NA;NA;NA;	0	0	0	0	0	95	0	26	0	0	0	0	0	0	9	1	0	117	0	0	0
Bacteria;Patescibacteria;Gracilibacteria;Candidatus Abawacabacteria;NA;NA;NA;	0	0	0	0	0	0	0	17	0	0	0	0	0	0	0	0	0	0	0	0	0
Bacteria;Patescibacteria;Gracilibacteria;Candidatus Peregrinibacteria;NA;NA;NA;	0	0	0	0	0	0	0	194	0	12	0	0	0	19	10	20	0	20	0	0	0
Bacteria;Patescibacteria;Gracilibacteria;Candidatus Peribacteria;NA;NA;NA;	0	0	0	0	0	0	0	5	0	0	0	0	0	0	0	0	1	1	0	0	0
Bacteria;Patescibacteria;Gracilibacteria;JGI 0000069-P22;NA;NA;NA;	0	0	14	990	0	0	0	8	0	0	26	148	0	0	83	11	0	109	189	118	71
Bacteria;Patescibacteria;Gracilibacteria;NA;NA;NA;NA;	0	0	0	46	39	0	0	222	0	0	0	0	0	622	119	36	6	1741	0	0	0
Bacteria;Patescibacteria;Kazania;NA;NA;NA;NA;	0	0	0	0	0	0	0	8	0	0	0	0	0	0	0	0	0	1	0	0	0
Bacteria;Patescibacteria;Microgenomatia;Candidatus Beckwithbacteria;NA;NA;NA;	0	0	0	0	0	0	0	0	7	0	0	0	0	0	0	0	0	0	0	0	0
Bacteria;Patescibacteria;Microgenomatia;Candidatus Chisholmbacteria;NA;NA;NA;	0	0	0	0	0	0	0	0	0	0	0	0	0	0	0	0	0	5	0	0	0
Bacteria;Patescibacteria;Microgenomatia;Candidatus Collierbacteria;NA;NA;NA;	0	0	0	0	0	0	0	0	0	0	0	0	0	0	0	0	0	11	0	0	0
Bacteria;Patescibacteria;Microgenomatia;Candidatus Levybacteria;NA;NA;NA;	0	0	0	0	0	0	0	0	4	0	0	0	0	0	0	0	0	9	0	0	0
Bacteria;Patescibacteria;Microgenomatia;Candidatus Pacebacteria;NA;NA;NA;	0	0	0	0	0	0	0	0	0	0	0	0	0	0	0	1	0	97	0	0	0
Bacteria;Patescibacteria;Microgenomatia;Candidatus Roizmanbacteria;NA;NA;NA;	0	0	0	0	0	0	0	0	0	0	0	0	0	0	0	0	0	2	0	0	0
Bacteria;Patescibacteria;Microgenomatia;Candidatus Shapirobacteria;NA;NA;NA;	0	0	0	0	0	0	0	0	0	0	0	0	0	0	0	0	0	12	0	0	0
Bacteria;Patescibacteria;Microgenomatia;Candidatus Woesebacteria;NA;NA;NA;	0	0	0	0	29	0	0	0	127	0	0	0	0	0	0	0	0	7	0	0	0
Bacteria;Patescibacteria;Microgenomatia;Candidatus Woykebacteria;NA;NA;NA;	0	0	0	0	0	0	0	0	57	0	0	0	0	0	0	0	0	0	0	0	0
Bacteria;Patescibacteria;Microgenomatia;NA;NA;NA;NA;	0	0	0	0	5	0	0	0	56	0	0	0	0	0	0	0	0	10	0	0	0
Bacteria;Patescibacteria;NA;NA;NA;NA;NA;	0	0	0	0	0	0	0	2	0	0	0	0	0	0	0	0	0	37	0	0	0
Bacteria;Patescibacteria;Parcubacteria;32-520;NA;NA;NA;	0	0	0	0	0	0	0	0	0	0	0	0	0	0	0	0	0	42	0	0	0
Bacteria;Patescibacteria;Parcubacteria;Candidatus Adlerbacteria;NA;NA;NA;	0	0	0	0	0	0	0	0	0	0	0	0	0	0	0	0	0	1	0	0	0
Bacteria;Patescibacteria;Parcubacteria;Candidatus Azambacteria;NA;NA;NA;	0	0	0	0	0	0	0	0	3	0	0	0	14	0	0	0	0	0	0	0	0
Bacteria;Patescibacteria;Parcubacteria;Candidatus Campbellbacteria;NA;NA;NA;	0	0	0	399	0	0	0	17	0	0	165	6	0	0	0	2	3	0	0	0	0
Bacteria;Patescibacteria;Parcubacteria;Candidatus Colwellbacteria;NA;NA;NA;	0	0	0	432	0	0	0	0	0	0	0	0	0	0	0	0	3	0	0	0	0
Bacteria;Patescibacteria;Parcubacteria;Candidatus Kaiserbacteria;NA;NA;NA;	0	0	0	3	0	0	0	0	20	6	436	4771	0	0	0	14	3	19	2	0	0
Bacteria;Patescibacteria;Parcubacteria;Candidatus Lloydbacteria;NA;NA;NA;	0	0	0	0	0	0	0	0	0	0	0	0	0	0	0	0	1	0	0	0	0
Bacteria;Patescibacteria;Parcubacteria;Candidatus Moranbacteria;NA;NA;NA;	0	0	0	0	0	0	0	0	275	0	111	7	0	0	12	26	0	26	1	5	5
Bacteria;Patescibacteria;Parcubacteria;Candidatus Nealsonbacteria;NA;NA;NA;	0	0	0	656	54	0	0	0	4	0	0	0	0	0	0	0	0	1	0	0	0
Bacteria;Patescibacteria;Parcubacteria;Candidatus Nomurabacteria;NA;NA;NA;	0	0	0	3	0	0	0	0	102	0	0	0	0	0	0	1	0	0	0	0	0
Bacteria;Patescibacteria;Parcubacteria;Candidatus Portnoybacteria;NA;NA;NA;	0	0	0	0	0	0	0	0	0	0	0	0	0	0	0	0	0	1	0	0	0
Bacteria;Patescibacteria;Parcubacteria;Candidatus Staskawiczbacteria;NA;NA;NA;	0	0	0	0	0	0	0	0	81	0	0	0	0	0	0	0	0	3	0	0	0
Bacteria;Patescibacteria;Parcubacteria;Candidatus Yanofskybacteria;NA;NA;NA;	0	0	14	50	11	0	0	0	0	0	0	0	0	0	0	0	0	5	0	4	2
Bacteria;Patescibacteria;Parcubacteria;Candidatus Yonathbacteria;NA;NA;NA;	0	0	0	0	0	0	0	0	0	0	0	0	0	0	0	1	0	0	0	0	0
Bacteria;Patescibacteria;Parcubacteria;CG1-02-42-13;NA;NA;NA;	0	0	0	801	0	0	0	0	0	0	0	0	0	0	0	0	0	0	0	0	0
Bacteria;Patescibacteria;Parcubacteria;GWA2-38-13b;NA;NA;NA;	0	0	0	0	0	0	0	0	0	0	0	0	0	0	0	1	0	0	0	0	0
Bacteria;Patescibacteria;Parcubacteria;GWB1-42-6;NA;NA;NA;	0	0	0	0	0	0	0	0	110	0	0	0	0	0	0	0	0	0	0	0	0
Bacteria;Patescibacteria;Parcubacteria;NA;NA;NA;NA;	0	0	0	969	20	0	5	2	358	0	47	0	23	0	0	5	7	50	0	0	0
Bacteria;Patescibacteria;Parcubacteria;Paceibacterales;Paceibacteraceae;Candidatus Paceibacter;NA;	0	0	0	218	19	0	0	0	0	0	0	0	0	0	0	0	1	1	0	0	0
Bacteria;Patescibacteria;Saccharimonadia;Saccharimonadales;LWQ8;NA;NA;	0	0	0	0	0	0	0	0	0	0	0	0	0	0	0	0	0	16	0	0	0
Bacteria;Patescibacteria;Saccharimonadia;Saccharimonadales;NA;NA;NA;	0	206	0	504	0	0	0	7	0	0	235	0	0	0	133	0	3	126	0	0	2
Bacteria;Patescibacteria;Saccharimonadia;Saccharimonadales;Saccharimonadaceae;Candidatus Saccharimonas;NA;	0	0	0	0	0	0	0	0	0	0	0	0	0	0	0	0	0	5	0	0	0
Bacteria;Patescibacteria;Saccharimonadia;Saccharimonadales;Saccharimonadaceae;GTL1;NA;	0	0	0	0	0	0	0	0	0	0	0	0	0	0	0	0	0	1	0	0	0
Bacteria;Patescibacteria;Saccharimonadia;Saccharimonadales;Saccharimonadaceae;NA;NA;	0	0	0	0	0	0	0	0	0	0	72	0	0	0	0	0	0	6	0	0	0
Bacteria;Patescibacteria;Saccharimonadia;Saccharimonadales;Saccharimonadaceae;TM7a;NA;	0	2292	0	0	0	0	0	0	0	0	29	0	0	0	3	0	0	26	0	0	0
Bacteria;Patescibacteria;Saccharimonadia;Saccharimonadales;WWH38;NA;NA;	0	0	0	0	0	0	0	0	0	0	0	0	0	0	0	0	0	1	0	0	0
Bacteria;Patescibacteria;Saccharimonadia;Saccharimonadales;YM_S32_TM7_50_20;NA;NA;	0	0	0	0	0	0	0	0	0	0	0	0	0	0	0	0	0	3	0	0	0
Bacteria;Patescibacteria;WWE3;NA;NA;NA;NA;	0	0	0	0	0	0	0	3	23	0	0	0	3	0	0	0	0	2	0	0	0
Bacteria;PAUC34f;NA;NA;NA;NA;NA;	0	0	0	63	14	0	0	31	0	0	0	0	0	0	0	5	14	0	0	0	0
Bacteria;Planctomycetota;028H05-P-BN-P5;NA;NA;NA;NA;	0	0	0	30	0	0	0	0	0	0	0	0	0	0	0	1	2	0	0	0	0
Bacteria;Planctomycetota;BD7-11;NA;NA;NA;NA;	0	0	0	25	0	0	0	157	0	0	0	0	0	0	0	7	41	0	0	0	0
Bacteria;Planctomycetota;Brocadiae;Brocadiales;GWA2-50-13;NA;NA;	0	0	0	0	0	0	0	0	0	0	0	0	0	0	0	1	3	0	0	0	0
Bacteria;Planctomycetota;Brocadiae;Brocadiales;NA;NA;NA;	0	0	0	0	0	0	0	4	0	0	0	0	0	8	0	0	0	0	0	0	0
Bacteria;Planctomycetota;Brocadiae;Brocadiales;Scalinduaceae;Candidatus Scalindua;NA;	0	0	0	0	0	0	0	139	0	31	0	0	0	0	0	2	4	0	0	0	0
Bacteria;Planctomycetota;Brocadiae;SM23-32;NA;NA;NA;	0	0	0	0	27	0	0	7	61	0	0	0	0	0	2	0	0	0	0	0	0
Bacteria;Planctomycetota;NA;NA;NA;NA;NA;	0	0	0	40	92	0	4	384	93	0	0	0	0	0	8	9	64	3	33	7	0
Bacteria;Planctomycetota;ODP123;NA;NA;NA;NA;	0	0	0	0	0	0	0	0	40	0	0	0	0	0	0	0	0	0	0	0	0
Bacteria;Planctomycetota;OM190;NA;NA;NA;NA;	0	0	0	1037	9	0	0	2032	0	17	0	0	0	9	23	104	187	9	12	0	3
Bacteria;Planctomycetota;Phycisphaerae;Amsterdam-1B-07;NA;NA;NA;	0	0	0	17	0	0	0	2	0	0	0	0	0	0	0	0	1	0	0	0	0
Bacteria;Planctomycetota;Phycisphaerae;B103G10;NA;NA;NA;	0	0	0	0	0	0	0	0	0	0	0	0	0	0	0	0	1	0	0	0	0
Bacteria;Planctomycetota;Phycisphaerae;C86;NA;NA;NA;	0	0	0	0	0	0	0	19	0	0	0	0	0	0	0	0	4	0	0	0	0
Bacteria;Planctomycetota;Phycisphaerae;CCM11a;NA;NA;NA;	0	0	0	179	10	0	0	88	0	0	0	0	0	0	0	3	74	0	0	0	0
Bacteria;Planctomycetota;Phycisphaerae;DG-20;NA;NA;NA;	0	0	0	0	148	0	0	0	223	0	0	0	0	0	0	4	0	0	0	0	0
Bacteria;Planctomycetota;Phycisphaerae;mle1-8;NA;NA;NA;	0	0	0	27	15	0	0	11	0	0	0	0	0	0	0	2	13	0	0	0	0
Bacteria;Planctomycetota;Phycisphaerae;MSBL9;4572-13;NA;NA;	0	0	0	0	0	0	0	624	0	0	0	0	0	3	5	0	0	0	0	0	0
Bacteria;Planctomycetota;Phycisphaerae;MSBL9;GWC2-45-44;NA;NA;	0	0	0	0	0	0	0	0	24	0	0	0	0	0	0	0	0	0	0	0	0
Bacteria;Planctomycetota;Phycisphaerae;MSBL9;KCLunmb-38-53;NA;NA;	0	0	0	0	3	0	0	12	0	0	0	0	0	0	0	0	0	0	0	0	0
Bacteria;Planctomycetota;Phycisphaerae;MSBL9;L21-RPul-D3;NA;NA;	0	0	0	0	42	0	0	44	0	0	0	0	0	0	2	0	0	0	0	0	0
Bacteria;Planctomycetota;Phycisphaerae;MSBL9;NA;NA;NA;	0	0	0	0	0	0	0	658	0	0	0	0	0	0	0	1	1	0	0	0	0
Bacteria;Planctomycetota;Phycisphaerae;MSBL9;SG8-4;NA;NA;	0	0	0	5	1706	0	0	2785	56	0	0	0	0	68	3	7	3	0	193	207	174
Bacteria;Planctomycetota;Phycisphaerae;MSBL9;SM23-30;NA;NA;	0	0	0	0	28	0	0	351	0	0	0	0	0	20	7	11	5	0	0	0	0
Bacteria;Planctomycetota;Phycisphaerae;MSBL9;ST-NAGAB-D1;NA;NA;	0	0	0	0	0	0	0	0	0	0	0	0	0	0	0	0	0	0	5	7	8
Bacteria;Planctomycetota;Phycisphaerae;NA;NA;NA;NA;	0	0	0	0	9	0	0	17	0	0	0	0	0	0	0	0	9	0	0	0	0
Bacteria;Planctomycetota;Phycisphaerae;Phycisphaerales;AKAU3564 sediment group;NA;NA;	0	0	0	0	140	0	0	7321	543	7	0	0	0	11	0	3	0	8	0	0	0
Bacteria;Planctomycetota;Phycisphaerae;Phycisphaerales;NA;NA;NA;	0	0	0	0	0	0	0	10	0	0	0	0	0	0	0	0	0	0	0	0	0
Bacteria;Planctomycetota;Phycisphaerae;Phycisphaerales;Phycisphaeraceae;AKYG587;NA;	0	0	0	35	0	0	0	0	0	0	0	0	0	0	0	0	0	2	0	0	0
Bacteria;Planctomycetota;Phycisphaerae;Phycisphaerales;Phycisphaeraceae;CL500-3;NA;	0	0	0	0	0	0	0	0	0	0	0	0	0	0	0	0	0	4	0	0	0
Bacteria;Planctomycetota;Phycisphaerae;Phycisphaerales;Phycisphaeraceae;FS140-16B-02 marine group;NA;	0	0	0	0	0	0	0	0	0	0	0	0	0	17	0	0	0	0	0	0	0
Bacteria;Planctomycetota;Phycisphaerae;Phycisphaerales;Phycisphaeraceae;I-8;NA;	0	0	0	0	0	0	0	0	0	0	0	0	0	0	0	0	0	1	0	0	0
Bacteria;Planctomycetota;Phycisphaerae;Phycisphaerales;Phycisphaeraceae;JL-ETNP-F27;NA;	0	0	0	0	0	0	0	0	0	0	0	0	0	52	0	0	2	0	0	0	0
Bacteria;Planctomycetota;Phycisphaerae;Phycisphaerales;Phycisphaeraceae;NA;NA;	29	0	4	211	0	0	0	191	0	0	0	0	0	0	0	21	83	12	0	0	0
Bacteria;Planctomycetota;Phycisphaerae;Phycisphaerales;Phycisphaeraceae;Phycisphaera;NA;	0	0	0	185	0	0	0	0	0	0	0	0	0	0	0	0	0	0	4	0	0
Bacteria;Planctomycetota;Phycisphaerae;Phycisphaerales;Phycisphaeraceae;SM1A02;NA;	0	0	0	656	0	0	0	102	0	0	0	0	0	0	4	0	17	16	2	0	0
Bacteria;Planctomycetota;Phycisphaerae;Phycisphaerales;Phycisphaeraceae;Urania-1B-19 marine sediment group;NA;	0	0	0	64	0	0	0	109	0	0	0	0	0	0	0	3	82	1	0	0	0
Bacteria;Planctomycetota;Phycisphaerae;Phycisphaerales;Phycisphaeraceae;Z195MB87;NA;	0	0	0	0	0	0	0	0	0	0	0	0	0	0	0	0	2	0	0	0	0
Bacteria;Planctomycetota;Phycisphaerae;Pla1 lineage;NA;NA;NA;	0	0	0	0	21	0	0	0	0	0	0	0	0	0	0	0	1	0	0	0	0
Bacteria;Planctomycetota;Phycisphaerae;S-70;NA;NA;NA;	0	0	0	22	0	0	0	0	0	0	0	0	0	0	0	0	22	0	0	0	0
Bacteria;Planctomycetota;Phycisphaerae;Tepidisphaerales;Tepidisphaeraceae;NA;NA;	0	0	0	0	0	0	0	0	0	0	0	0	0	0	0	0	0	4	0	0	0
Bacteria;Planctomycetota;Phycisphaerae;Tepidisphaerales;Tepidisphaeraceae;Tepidisphaera;NA;	0	0	0	0	0	0	0	0	0	0	0	0	0	0	0	0	0	3	5	0	0
Bacteria;Planctomycetota;Phycisphaerae;Tepidisphaerales;WD2101 soil group;NA;NA;	0	0	0	0	0	0	0	0	31	0	0	0	0	0	0	0	0	33	36	28	6
Bacteria;Planctomycetota;Pla3 lineage;NA;NA;NA;NA;	0	0	0	296	72	0	0	126	0	16	0	0	0	0	0	3	91	5	0	0	0
Bacteria;Planctomycetota;Pla4 lineage;NA;NA;NA;NA;	0	0	0	31	27	0	0	413	10	0	0	0	0	0	6	91	18	1	0	0	0
Bacteria;Planctomycetota;Planctomycetes;Gemmatales;Gemmataceae;Fimbriiglobus;NA;	0	0	32	0	0	0	0	0	0	0	0	0	0	0	0	0	0	0	19	4	0
Bacteria;Planctomycetota;Planctomycetes;Gemmatales;Gemmataceae;Gemmata;NA;	0	0	0	0	0	0	0	0	0	0	0	0	0	0	0	0	0	0	17	0	0
Bacteria;Planctomycetota;Planctomycetes;Gemmatales;Gemmataceae;NA;NA;	0	0	0	0	0	0	0	0	0	0	0	0	0	0	0	0	3	1	28	22	0
Bacteria;Planctomycetota;Planctomycetes;Gemmatales;Gemmataceae;Zavarzinella;NA;	0	0	0	0	0	0	0	0	0	0	0	0	0	0	0	0	0	0	0	2	2
Bacteria;Planctomycetota;Planctomycetes;Isosphaerales;Isosphaeraceae;NA;NA;	0	0	120	0	0	0	0	0	0	0	0	0	0	0	0	0	0	0	114	35	31
Bacteria;Planctomycetota;Planctomycetes;Isosphaerales;Isosphaeraceae;Tundrisphaera;NA;	0	0	4	0	0	0	0	0	0	0	0	0	0	0	0	0	0	0	0	0	0
Bacteria;Planctomycetota;Planctomycetes;NA;NA;NA;NA;	0	0	14	0	0	0	0	0	0	0	0	0	0	0	0	0	11	0	5	0	0
Bacteria;Planctomycetota;Planctomycetes;Pirellulales;Pirellulaceae;Blastopirellula;NA;	0	0	0	367	0	0	0	432	0	35	0	0	0	0	8	1	22	0	8	0	0
Bacteria;Planctomycetota;Planctomycetes;Pirellulales;Pirellulaceae;Bythopirellula;goksoyri;	0	0	0	0	0	0	13	0	0	0	0	0	0	0	0	0	0	0	0	0	0
Bacteria;Planctomycetota;Planctomycetes;Pirellulales;Pirellulaceae;Bythopirellula;NA;	0	0	0	485	16	0	0	189	0	0	0	0	0	0	37	7	71	0	8	0	0
Bacteria;Planctomycetota;Planctomycetes;Pirellulales;Pirellulaceae;NA;NA;	0	0	63	64	79	0	0	1442	19	157	0	0	0	0	103	45	89	0	102	46	54
Bacteria;Planctomycetota;Planctomycetes;Pirellulales;Pirellulaceae;Pir4 lineage;NA;	0	0	78	325	74	0	0	1697	0	26	0	0	0	20	119	48	107	0	227	78	51
Bacteria;Planctomycetota;Planctomycetes;Pirellulales;Pirellulaceae;Pirellula;NA;	0	0	39	62	4	0	0	49	0	0	0	0	0	0	0	1	1	0	51	29	14
Bacteria;Planctomycetota;Planctomycetes;Pirellulales;Pirellulaceae;Rhodopirellula;baltica;	0	0	0	0	0	0	0	0	0	0	0	0	0	0	0	0	0	0	0	12	14
Bacteria;Planctomycetota;Planctomycetes;Pirellulales;Pirellulaceae;Rhodopirellula;NA;	0	0	298	165	0	0	0	417	0	0	0	0	0	0	23	9	40	0	39	15	16
Bacteria;Planctomycetota;Planctomycetes;Pirellulales;Pirellulaceae;Roseimaritima;NA;	0	0	0	0	0	0	0	0	0	0	0	0	0	0	0	0	0	0	11	5	0
Bacteria;Planctomycetota;Planctomycetes;Pirellulales;Pirellulaceae;Rubripirellula;NA;	0	0	0	229	9	0	0	309	0	36	0	0	0	0	10	0	7	0	16	0	0
Bacteria;Planctomycetota;Planctomycetes;Planctomycetales;Gimesiaceae;Gimesia;NA;	0	0	33	0	0	0	0	20	0	0	0	0	0	0	0	0	0	0	0	0	3
Bacteria;Planctomycetota;Planctomycetes;Planctomycetales;Gimesiaceae;NA;NA;	0	0	0	91	0	0	0	590	0	0	0	0	0	0	2	2	14	0	0	0	0
Bacteria;Planctomycetota;Planctomycetes;Planctomycetales;NA;NA;NA;	0	0	14	185	0	0	0	285	0	0	0	0	0	3	0	0	21	0	14	12	7
Bacteria;Planctomycetota;Planctomycetes;Planctomycetales;Rubinisphaeraceae;Fuerstia;NA;	0	0	0	203	0	0	0	167	0	0	0	0	0	0	0	0	0	0	0	0	0
Bacteria;Planctomycetota;Planctomycetes;Planctomycetales;Rubinisphaeraceae;NA;NA;	0	0	0	134	0	0	0	268	0	11	0	0	0	0	0	0	1	0	4	0	0
Bacteria;Planctomycetota;Planctomycetes;Planctomycetales;Rubinisphaeraceae;Planctomicrobium;NA;	0	0	11	204	0	0	0	66	0	0	0	0	0	0	13	4	4	0	12	3	2
Bacteria;Planctomycetota;Planctomycetes;Planctomycetales;Rubinisphaeraceae;Rubinisphaera;NA;	0	0	11	96	0	0	0	28	0	0	0	0	0	0	3	1	0	0	0	0	0
Bacteria;Planctomycetota;Planctomycetes;Planctomycetales;Rubinisphaeraceae;SH-PL14;NA;	0	0	0	7	0	0	0	5	0	0	0	0	0	0	0	0	3	0	4	0	0
Bacteria;Planctomycetota;SGST604;NA;NA;NA;NA;	0	0	0	20	0	0	0	4	0	0	0	0	0	0	0	0	0	0	0	0	0
Bacteria;Planctomycetota;SPG12-343-353-B69;NA;NA;NA;NA;	0	0	0	0	66	0	0	80	0	0	0	0	0	0	0	0	1	0	0	0	0
Bacteria;Planctomycetota;vadinHA49;NA;NA;NA;NA;	0	0	26	101	59	0	0	572	0	14	0	0	0	0	0	1	7	61	1838	693	200
Bacteria;Poribacteria;NA;NA;NA;NA;NA;	0	0	0	0	54	0	0	21	0	0	0	0	0	0	0	0	7	0	0	0	0
Bacteria;Proteobacteria;Alphaproteobacteria;Acetobacterales;Acetobacteraceae;Acidiphilium;multivorum;	0	0	0	0	0	0	0	0	0	0	0	0	0	0	0	0	0	12	0	0	0
Bacteria;Proteobacteria;Alphaproteobacteria;Acetobacterales;Acetobacteraceae;Acidiphilium;NA;	0	0	144	0	0	3	0	0	0	0	0	0	0	0	0	0	0	0	455	123	139
Bacteria;Proteobacteria;Alphaproteobacteria;Acetobacterales;Acetobacteraceae;Acidisoma;NA;	0	0	0	0	0	0	0	0	5	0	0	0	0	0	0	0	0	0	0	0	0
Bacteria;Proteobacteria;Alphaproteobacteria;Acetobacterales;Acetobacteraceae;Belnapia;moabensis;	0	0	0	0	0	0	0	0	0	0	0	0	0	0	0	0	0	1	0	0	0
Bacteria;Proteobacteria;Alphaproteobacteria;Acetobacterales;Acetobacteraceae;Belnapia;NA;	0	0	0	0	0	0	0	0	0	0	0	0	0	0	0	0	0	6	30	16	23
Bacteria;Proteobacteria;Alphaproteobacteria;Acetobacterales;Acetobacteraceae;Craurococcus-Caldovatus;NA;	0	0	0	0	0	0	0	0	0	0	0	0	0	0	0	0	0	4	4	0	0
Bacteria;Proteobacteria;Alphaproteobacteria;Acetobacterales;Acetobacteraceae;Endobacter;NA;	0	0	0	0	0	0	0	0	0	0	0	0	0	0	0	0	0	0	8	21	6
Bacteria;Proteobacteria;Alphaproteobacteria;Acetobacterales;Acetobacteraceae;Komagataeibacter;europaeus;	0	0	0	0	0	0	0	0	0	0	0	0	0	8	0	0	0	0	0	0	0
Bacteria;Proteobacteria;Alphaproteobacteria;Acetobacterales;Acetobacteraceae;NA;NA;	0	0	22	0	0	0	0	0	0	0	0	0	0	0	0	0	0	12	27	3	17
Bacteria;Proteobacteria;Alphaproteobacteria;Acetobacterales;Acetobacteraceae;Rhodovastum;NA;	0	0	0	0	0	0	0	0	0	0	0	0	0	0	0	0	0	5	7	0	4
Bacteria;Proteobacteria;Alphaproteobacteria;Acetobacterales;Acetobacteraceae;Roseococcus;NA;	0	0	0	0	0	0	0	0	0	0	0	0	0	0	0	0	0	1	0	0	0
Bacteria;Proteobacteria;Alphaproteobacteria;Acetobacterales;Acetobacteraceae;Roseomonas;alkaliterrae;	0	0	0	0	0	0	0	0	0	0	0	0	0	0	0	0	0	2	0	0	0
Bacteria;Proteobacteria;Alphaproteobacteria;Acetobacterales;Acetobacteraceae;Roseomonas;aquatica;	0	0	0	0	0	0	0	0	0	0	0	0	0	0	0	0	0	0	13	3	4
Bacteria;Proteobacteria;Alphaproteobacteria;Acetobacterales;Acetobacteraceae;Roseomonas;eburnea;	0	0	0	0	0	0	0	0	0	0	0	0	0	0	0	0	0	1	0	0	0
Bacteria;Proteobacteria;Alphaproteobacteria;Acetobacterales;Acetobacteraceae;Roseomonas;frigidaquae;	0	0	0	0	0	0	0	0	0	0	0	0	0	0	0	0	0	2	14	7	0
Bacteria;Proteobacteria;Alphaproteobacteria;Acetobacterales;Acetobacteraceae;Roseomonas;genomospecies;	0	0	0	0	0	0	0	0	0	0	0	0	0	0	0	0	0	1	0	0	0
Bacteria;Proteobacteria;Alphaproteobacteria;Acetobacterales;Acetobacteraceae;Roseomonas;gilardii;	0	0	0	0	0	0	0	0	16	0	0	0	0	0	0	0	0	0	0	0	0
Bacteria;Proteobacteria;Alphaproteobacteria;Acetobacterales;Acetobacteraceae;Roseomonas;NA;	0	0	72	0	0	0	0	0	0	0	8	0	0	0	0	0	0	40	80	9	20
Bacteria;Proteobacteria;Alphaproteobacteria;Acetobacterales;Acetobacteraceae;Roseomonas;oryzicola;	0	0	0	0	0	0	0	0	0	0	0	0	0	0	0	0	0	1	0	0	0
Bacteria;Proteobacteria;Alphaproteobacteria;Acetobacterales;Acetobacteraceae;Roseomonas;terricola;	0	0	0	0	0	0	0	0	0	0	0	0	0	0	0	0	0	1	0	0	0
Bacteria;Proteobacteria;Alphaproteobacteria;Acetobacterales;Acetobacteraceae;Roseomonas;vinacea;	0	0	0	0	0	0	0	0	0	0	0	0	0	0	0	0	0	3	0	0	0
Bacteria;Proteobacteria;Alphaproteobacteria;Alphaproteobacteria Incertae Sedis;Unknown Family;Acuticoccus;NA;	0	0	0	0	0	0	0	0	0	0	0	0	0	0	0	0	0	1	28	7	2
Bacteria;Proteobacteria;Alphaproteobacteria;Alphaproteobacteria Incertae Sedis;Unknown Family;NA;NA;	0	0	0	0	0	0	0	18	0	0	0	0	0	0	0	0	2	0	0	0	0
Bacteria;Proteobacteria;Alphaproteobacteria;AT-s3-44;NA;NA;NA;	0	0	0	16	0	0	0	0	0	0	0	0	0	0	0	0	52	0	0	0	0
Bacteria;Proteobacteria;Alphaproteobacteria;Azospirillales;Azospirillaceae;Azospirillum;brasilense;	0	0	0	0	0	0	0	0	0	0	0	0	0	0	0	0	0	1	0	0	0
Bacteria;Proteobacteria;Alphaproteobacteria;Azospirillales;Azospirillaceae;Azospirillum;canadense;	0	0	0	0	0	0	0	0	0	0	0	0	0	0	0	0	0	1	0	0	0
Bacteria;Proteobacteria;Alphaproteobacteria;Azospirillales;Azospirillaceae;Azospirillum;humicireducens;	0	0	0	0	0	0	0	0	0	0	0	0	0	0	0	0	0	1	0	0	0
Bacteria;Proteobacteria;Alphaproteobacteria;Azospirillales;Azospirillaceae;Azospirillum;NA;	0	0	0	0	0	0	0	0	0	0	0	0	0	0	0	0	0	10	0	0	0
Bacteria;Proteobacteria;Alphaproteobacteria;Azospirillales;Azospirillaceae;Azospirillum;palatum;	0	0	0	0	0	0	0	0	0	0	0	0	0	0	0	0	0	1	0	0	0
Bacteria;Proteobacteria;Alphaproteobacteria;Azospirillales;Azospirillaceae;NA;NA;	0	0	0	0	0	0	0	0	0	0	0	0	0	0	0	0	0	1	0	0	0
Bacteria;Proteobacteria;Alphaproteobacteria;Azospirillales;Azospirillaceae;Nitrospirillum;NA;	0	0	0	0	0	0	0	0	4	0	0	0	0	0	0	0	0	0	0	0	0
Bacteria;Proteobacteria;Alphaproteobacteria;Azospirillales;Azospirillaceae;Skermanella;NA;	0	0	0	0	0	0	0	0	0	0	0	0	0	0	0	0	2	14	13	0	0
Bacteria;Proteobacteria;Alphaproteobacteria;Azospirillales;NA;NA;NA;	0	0	0	0	0	0	0	0	0	0	0	0	0	0	0	0	0	10	0	0	0
Bacteria;Proteobacteria;Alphaproteobacteria;Caedibacterales;Caedibacteraceae;Caedibacter;NA;	0	0	0	0	0	0	0	0	0	0	0	0	0	0	0	0	0	1	0	0	0
Bacteria;Proteobacteria;Alphaproteobacteria;Caulobacterales;Caulobacteraceae;Asticcacaulis;benevestitus;	0	0	0	0	0	0	0	0	0	0	0	0	0	0	0	0	0	1	0	0	0
Bacteria;Proteobacteria;Alphaproteobacteria;Caulobacterales;Caulobacteraceae;Asticcacaulis;NA;	0	0	0	12	0	0	0	0	0	0	0	0	0	0	0	0	0	12	0	0	0
Bacteria;Proteobacteria;Alphaproteobacteria;Caulobacterales;Caulobacteraceae;Brevundimonas;alba;	0	0	0	0	0	0	0	0	0	0	0	0	0	0	0	0	0	0	14	3	12
Bacteria;Proteobacteria;Alphaproteobacteria;Caulobacterales;Caulobacteraceae;Brevundimonas;albigilva;	0	0	0	0	0	0	0	0	0	0	0	0	0	0	0	0	0	1	0	0	0
Bacteria;Proteobacteria;Alphaproteobacteria;Caulobacterales;Caulobacteraceae;Brevundimonas;bacteroides;	0	0	0	0	0	0	0	0	0	0	0	0	0	0	0	0	0	0	25	18	10
Bacteria;Proteobacteria;Alphaproteobacteria;Caulobacterales;Caulobacteraceae;Brevundimonas;basaltis;	0	0	0	0	0	0	0	0	0	0	0	0	0	0	0	0	0	18	0	0	0
Bacteria;Proteobacteria;Alphaproteobacteria;Caulobacterales;Caulobacteraceae;Brevundimonas;NA;	0	28	31	0	0	0	0	0	0	0	0	0	0	0	0	2	1	43	60	34	55
Bacteria;Proteobacteria;Alphaproteobacteria;Caulobacterales;Caulobacteraceae;Brevundimonas;naejangsanensis;	0	0	0	0	0	0	0	0	0	0	0	0	0	0	0	0	0	1	0	0	0
Bacteria;Proteobacteria;Alphaproteobacteria;Caulobacterales;Caulobacteraceae;Brevundimonas;staleyi;	0	0	0	0	0	0	0	0	0	0	0	0	0	0	0	0	0	0	0	8	7
Bacteria;Proteobacteria;Alphaproteobacteria;Caulobacterales;Caulobacteraceae;Brevundimonas;subvibrioides;	0	0	0	0	0	0	0	0	0	0	0	0	0	0	0	0	0	3	12	20	11
Bacteria;Proteobacteria;Alphaproteobacteria;Caulobacterales;Caulobacteraceae;Brevundimonas;terrae;	0	0	0	0	0	0	0	0	0	0	0	0	0	0	0	0	0	3	0	0	0
Bacteria;Proteobacteria;Alphaproteobacteria;Caulobacterales;Caulobacteraceae;Brevundimonas;vancanneytii;	0	0	0	0	0	0	0	0	0	0	0	0	0	0	0	0	0	1	0	0	0
Bacteria;Proteobacteria;Alphaproteobacteria;Caulobacterales;Caulobacteraceae;Brevundimonas;vesicularis;	0	0	0	0	0	0	0	0	0	0	0	0	0	0	0	0	0	1	0	0	0
Bacteria;Proteobacteria;Alphaproteobacteria;Caulobacterales;Caulobacteraceae;Brevundimonas;viscosa;	0	0	0	0	0	0	0	0	0	0	0	0	0	0	0	0	0	3	0	0	0
Bacteria;Proteobacteria;Alphaproteobacteria;Caulobacterales;Caulobacteraceae;Caulobacter;flavus;	0	0	0	0	0	0	0	0	0	0	0	0	0	0	0	0	0	3	0	0	0
Bacteria;Proteobacteria;Alphaproteobacteria;Caulobacterales;Caulobacteraceae;Caulobacter;fusiformis;	0	0	0	0	0	0	0	0	0	0	0	0	0	0	0	0	0	1	0	0	0
Bacteria;Proteobacteria;Alphaproteobacteria;Caulobacterales;Caulobacteraceae;Caulobacter;ginsengisoli;	0	0	0	0	0	0	0	0	0	0	0	0	0	0	0	0	0	1	0	0	0
Bacteria;Proteobacteria;Alphaproteobacteria;Caulobacterales;Caulobacteraceae;Caulobacter;henricii;	0	0	0	0	0	0	0	0	0	0	0	0	0	0	0	0	0	1	8	13	0
Bacteria;Proteobacteria;Alphaproteobacteria;Caulobacterales;Caulobacteraceae;Caulobacter;NA;	0	0	0	12	0	0	0	0	0	0	0	0	0	0	0	3	2	46	0	5	0
Bacteria;Proteobacteria;Alphaproteobacteria;Caulobacterales;Caulobacteraceae;Caulobacter;rhizosphaerae;	0	0	0	0	0	0	0	0	0	0	0	0	0	0	0	0	0	3	0	0	0
Bacteria;Proteobacteria;Alphaproteobacteria;Caulobacterales;Caulobacteraceae;Caulobacter;segnis;	0	0	0	0	0	0	0	0	0	0	0	0	0	0	0	0	0	2	0	0	0
Bacteria;Proteobacteria;Alphaproteobacteria;Caulobacterales;Caulobacteraceae;Caulobacter;vibrioides;	0	0	0	0	0	0	0	0	0	0	0	0	0	0	0	0	0	11	0	0	0
Bacteria;Proteobacteria;Alphaproteobacteria;Caulobacterales;Caulobacteraceae;NA;NA;	0	0	0	0	0	0	0	0	20	0	0	0	0	0	0	0	0	47	7	1	21
Bacteria;Proteobacteria;Alphaproteobacteria;Caulobacterales;Caulobacteraceae;Phenylobacterium;deserti;	0	0	0	0	0	0	0	0	0	0	0	0	0	0	0	0	0	1	0	0	0
Bacteria;Proteobacteria;Alphaproteobacteria;Caulobacterales;Caulobacteraceae;Phenylobacterium;falsum;	0	0	0	0	0	0	0	0	0	0	0	0	0	0	0	0	0	1	0	0	0
Bacteria;Proteobacteria;Alphaproteobacteria;Caulobacterales;Caulobacteraceae;Phenylobacterium;immobile;	0	0	0	0	0	0	0	0	0	0	0	0	0	0	0	0	0	2	0	0	0
Bacteria;Proteobacteria;Alphaproteobacteria;Caulobacterales;Caulobacteraceae;Phenylobacterium;kunshanense;	0	0	0	0	0	0	0	0	0	0	0	0	0	0	0	0	0	5	0	0	0
Bacteria;Proteobacteria;Alphaproteobacteria;Caulobacterales;Caulobacteraceae;Phenylobacterium;muchangponense;	0	0	0	0	0	0	0	0	0	0	0	0	0	0	0	0	0	11	0	0	0
Bacteria;Proteobacteria;Alphaproteobacteria;Caulobacterales;Caulobacteraceae;Phenylobacterium;NA;	0	0	0	0	0	0	0	0	0	0	0	0	0	0	0	0	3	60	0	3	2
Bacteria;Proteobacteria;Alphaproteobacteria;Caulobacterales;Caulobacteraceae;PMMR1;NA;	0	0	129	0	0	0	0	0	0	0	0	0	0	0	0	0	0	2	35	17	10
Bacteria;Proteobacteria;Alphaproteobacteria;Caulobacterales;Hyphomonadaceae;Euryhalocaulis;NA;	0	0	0	232	0	0	0	0	0	0	0	0	0	0	0	1	4	0	0	0	0
Bacteria;Proteobacteria;Alphaproteobacteria;Caulobacterales;Hyphomonadaceae;Henriciella;NA;	0	0	0	0	0	0	0	0	0	0	0	0	0	0	0	0	0	1	0	0	0
Bacteria;Proteobacteria;Alphaproteobacteria;Caulobacterales;Hyphomonadaceae;Hirschia;NA;	0	0	0	0	0	0	0	0	0	0	0	0	0	0	0	0	0	48	0	0	4
Bacteria;Proteobacteria;Alphaproteobacteria;Caulobacterales;Hyphomonadaceae;Hyphomonas;jannaschiana;	0	0	0	0	0	0	0	0	0	0	0	0	0	0	0	0	0	5	0	0	0
Bacteria;Proteobacteria;Alphaproteobacteria;Caulobacterales;Hyphomonadaceae;Hyphomonas;NA;	0	0	0	0	0	0	0	0	0	29	0	0	0	0	0	0	0	14	0	0	0
Bacteria;Proteobacteria;Alphaproteobacteria;Caulobacterales;Hyphomonadaceae;Hyphomonas;neptunium;	0	0	0	0	0	0	0	0	0	0	0	0	0	0	0	0	0	1	0	0	0
Bacteria;Proteobacteria;Alphaproteobacteria;Caulobacterales;Hyphomonadaceae;Hyphomonas;polymorpha;	0	0	0	0	0	0	0	0	0	0	0	0	0	0	0	0	0	3	0	0	0
Bacteria;Proteobacteria;Alphaproteobacteria;Caulobacterales;Hyphomonadaceae;Litorimonas;NA;	0	0	0	45	0	0	0	0	0	0	0	0	0	0	0	0	0	0	5	11	43
Bacteria;Proteobacteria;Alphaproteobacteria;Caulobacterales;Hyphomonadaceae;Maricaulis;NA;	0	0	0	0	0	0	0	0	0	0	0	0	0	0	0	0	0	1	0	0	0
Bacteria;Proteobacteria;Alphaproteobacteria;Caulobacterales;Hyphomonadaceae;Maricaulis;parjimensis;	0	0	0	0	0	0	0	0	0	0	0	0	0	0	0	0	0	2	0	0	0
Bacteria;Proteobacteria;Alphaproteobacteria;Caulobacterales;Hyphomonadaceae;NA;NA;	0	0	0	243	0	0	0	8	0	0	0	0	0	0	16	0	3	1	0	0	0
Bacteria;Proteobacteria;Alphaproteobacteria;Caulobacterales;Hyphomonadaceae;Robiginitomaculum;NA;	0	0	0	1279	0	0	0	5	0	0	0	0	0	0	17	27	1	0	0	0	0
Bacteria;Proteobacteria;Alphaproteobacteria;Caulobacterales;Hyphomonadaceae;SWB02;NA;	0	0	13	0	0	0	0	0	0	0	0	0	0	0	0	0	0	40	0	0	0
Bacteria;Proteobacteria;Alphaproteobacteria;Caulobacterales;NA;NA;NA;	0	0	0	0	0	0	0	0	0	0	0	0	0	0	0	0	2	0	0	0	0
Bacteria;Proteobacteria;Alphaproteobacteria;Caulobacterales;Parvularculaceae;Amphiplicatus;NA;	0	0	0	0	0	0	0	0	0	0	0	0	0	0	0	0	0	4	0	0	0
Bacteria;Proteobacteria;Alphaproteobacteria;Caulobacterales;Parvularculaceae;Hyphococcus;NA;	0	0	0	0	0	0	0	0	0	0	0	0	0	0	0	0	0	26	0	0	0
Bacteria;Proteobacteria;Alphaproteobacteria;Caulobacterales;Parvularculaceae;Marinicaulis;NA;	0	0	0	423	0	0	0	0	0	0	0	0	0	0	0	0	17	0	0	0	0
Bacteria;Proteobacteria;Alphaproteobacteria;Caulobacterales;Parvularculaceae;NA;NA;	0	0	0	0	0	0	0	0	0	0	0	0	0	0	0	0	2	1	0	0	0
Bacteria;Proteobacteria;Alphaproteobacteria;Caulobacterales;Parvularculaceae;Parvularcula;NA;	0	0	0	25	0	0	0	0	0	0	0	0	0	0	0	0	0	0	0	0	0
Bacteria;Proteobacteria;Alphaproteobacteria;Defluviicoccales;Defluviicoccaceae;Defluviicoccus;NA;	0	0	0	0	0	0	0	0	0	0	0	0	0	0	0	0	0	1	0	0	0
Bacteria;Proteobacteria;Alphaproteobacteria;Defluviicoccales;NA;NA;NA;	0	0	0	32	0	0	0	258	0	0	0	0	0	57	0	4	222	1	0	0	0
Bacteria;Proteobacteria;Alphaproteobacteria;Dongiales;Dongiaceae;Dongia;mobilis;	0	0	0	0	0	0	0	0	0	0	0	0	0	0	0	0	0	1	0	0	0
Bacteria;Proteobacteria;Alphaproteobacteria;Dongiales;Dongiaceae;Dongia;NA;	0	0	0	0	0	0	0	0	0	0	0	0	0	0	0	0	0	102	0	0	0
Bacteria;Proteobacteria;Alphaproteobacteria;Dongiales;Dongiaceae;Dongia;rigui;	0	0	0	0	0	0	0	0	0	0	0	0	0	0	0	0	0	3	0	0	0
Bacteria;Proteobacteria;Alphaproteobacteria;Elsterales;NA;NA;NA;	0	0	0	0	0	0	0	0	0	0	0	0	0	0	0	0	0	6	0	0	0
Bacteria;Proteobacteria;Alphaproteobacteria;Ferrovibrionales;Ferrovibrionaceae;Ferrovibrio;NA;	0	0	0	0	0	0	0	0	0	0	0	0	0	0	0	0	0	2	0	0	0
Bacteria;Proteobacteria;Alphaproteobacteria;Ferrovibrionales;Marinibaculum;NA;NA;	0	0	0	0	0	0	0	0	0	0	0	0	0	0	0	0	0	1	0	0	0
Bacteria;Proteobacteria;Alphaproteobacteria;Kiloniellales;Fodinicurvataceae;Limimonas;NA;	0	0	0	0	0	0	0	0	0	0	0	0	0	0	0	0	2	0	0	0	0
Bacteria;Proteobacteria;Alphaproteobacteria;Kiloniellales;Fodinicurvataceae;NA;NA;	0	0	0	0	0	0	0	0	0	0	0	0	0	0	0	0	0	5	0	0	0
Bacteria;Proteobacteria;Alphaproteobacteria;Kiloniellales;Fodinicurvataceae;Rhodovibrio;NA;	0	0	0	0	0	0	0	0	0	0	0	0	0	0	0	0	0	5	0	0	0
Bacteria;Proteobacteria;Alphaproteobacteria;Kiloniellales;Kiloniellaceae;Kiloniella;NA;	0	0	0	0	0	0	0	0	0	0	0	0	0	0	0	0	0	9	0	0	0
Bacteria;Proteobacteria;Alphaproteobacteria;Kiloniellales;Kiloniellaceae;Limibacillus;NA;	0	0	0	0	0	0	0	0	0	0	0	0	0	0	0	0	7	9	0	0	0
Bacteria;Proteobacteria;Alphaproteobacteria;Kiloniellales;Kiloniellaceae;NA;NA;	0	0	0	315	6	0	0	80	0	0	0	0	0	0	0	4	285	7	12	5	0
Bacteria;Proteobacteria;Alphaproteobacteria;Kiloniellales;Kiloniellaceae;Pelagibius;litoralis;	0	0	0	0	0	0	0	0	0	0	0	0	0	0	0	0	0	3	0	0	0
Bacteria;Proteobacteria;Alphaproteobacteria;Kiloniellales;Kiloniellaceae;Pelagibius;NA;	0	0	0	0	0	0	0	0	0	0	0	0	0	0	0	0	13	76	0	0	0
Bacteria;Proteobacteria;Alphaproteobacteria;Kiloniellales;Kiloniellaceae;Tagaea;NA;	0	0	0	0	0	0	0	0	0	0	0	0	0	0	0	0	0	4	0	0	0
Bacteria;Proteobacteria;Alphaproteobacteria;Kiloniellales;Kiloniellaceae;Tistlia;consotensis;	0	0	0	0	0	0	0	0	0	0	0	0	0	0	0	0	0	16	0	0	0
Bacteria;Proteobacteria;Alphaproteobacteria;Kiloniellales;Kiloniellaceae;Tistlia;NA;	0	0	0	0	0	0	0	0	0	0	0	0	0	0	0	0	0	18	0	0	0
Bacteria;Proteobacteria;Alphaproteobacteria;Kiloniellales;NA;NA;NA;	0	0	0	0	0	0	0	5	0	0	0	0	0	0	0	0	23	7	0	0	0
Bacteria;Proteobacteria;Alphaproteobacteria;Kordiimonadales;Iodidimonadaceae;Iodidimonas;NA;	0	0	0	0	0	0	0	0	0	0	0	0	0	0	0	0	3	5	0	0	0
Bacteria;Proteobacteria;Alphaproteobacteria;Kordiimonadales;Kordiimonadaceae;Kordiimonas;NA;	0	0	0	17	0	0	0	22	0	9	0	0	0	0	0	0	35	0	0	0	0
Bacteria;Proteobacteria;Alphaproteobacteria;Kordiimonadales;NA;NA;NA;	0	0	0	518	0	0	0	31	0	0	0	0	0	0	0	94	7	0	0	0	3
Bacteria;Proteobacteria;Alphaproteobacteria;Micavibrionales;Micavibrionaceae;Micavibrio;aeruginosavorus;	0	0	0	0	0	0	0	0	0	0	0	0	0	0	0	0	0	2	0	0	0
Bacteria;Proteobacteria;Alphaproteobacteria;Micavibrionales;Micavibrionaceae;Micavibrio;NA;	0	0	0	0	0	0	0	0	0	0	0	0	0	0	0	0	0	1	0	0	0
Bacteria;Proteobacteria;Alphaproteobacteria;Micavibrionales;Micavibrionaceae;NA;NA;	0	0	0	233	0	0	0	0	0	53	0	0	0	0	8	1	2	6	0	0	2
Bacteria;Proteobacteria;Alphaproteobacteria;Micavibrionales;NA;NA;NA;	0	0	0	76	0	0	0	0	0	8	0	0	0	0	27	1	0	14	3	0	0
Bacteria;Proteobacteria;Alphaproteobacteria;Micropepsales;Micropepsaceae;NA;NA;	0	0	0	0	0	0	0	0	0	0	0	0	0	0	0	0	0	10	3	3	1
Bacteria;Proteobacteria;Alphaproteobacteria;Micropepsales;Micropepsaceae;Rhizomicrobium;NA;	0	0	16	0	0	0	0	0	0	0	0	0	0	0	0	0	0	0	0	0	0
Bacteria;Proteobacteria;Alphaproteobacteria;NA;NA;NA;NA;	0	0	66	138	27	0	175	182	0	11	0	0	0	50	44	31	458	252	71	44	12
Bacteria;Proteobacteria;Alphaproteobacteria;Paracaedibacterales;Paracaedibacteraceae;Candidatus Captivus;NA;	0	0	0	14	0	0	0	0	0	0	0	0	0	0	0	0	2	1	0	0	0
Bacteria;Proteobacteria;Alphaproteobacteria;Paracaedibacterales;Paracaedibacteraceae;NA;NA;	84	0	0	4	0	0	0	0	0	0	0	0	0	0	0	0	0	0	2	0	0
Bacteria;Proteobacteria;Alphaproteobacteria;Parvibaculales;NA;NA;NA;	0	0	0	66	0	0	0	0	0	0	0	0	0	0	0	17	47	1	0	0	0
Bacteria;Proteobacteria;Alphaproteobacteria;Parvibaculales;Parvibaculaceae;NA;NA;	0	0	0	75	0	0	0	0	0	0	0	0	0	0	0	9	2	1	0	0	0
Bacteria;Proteobacteria;Alphaproteobacteria;Parvibaculales;Parvibaculaceae;Parvibaculum;indicum;	0	0	0	0	0	0	0	0	0	0	0	0	0	0	0	0	0	4	0	0	0
Bacteria;Proteobacteria;Alphaproteobacteria;Parvibaculales;Parvibaculaceae;Parvibaculum;lavamentivorans;	0	0	0	0	0	0	0	0	0	0	0	0	0	0	0	0	0	2	0	0	0
Bacteria;Proteobacteria;Alphaproteobacteria;Parvibaculales;Parvibaculaceae;Parvibaculum;NA;	0	0	0	0	0	0	0	0	0	0	13	0	0	0	0	0	0	0	0	1	2
Bacteria;Proteobacteria;Alphaproteobacteria;Parvibaculales;PS1 clade;NA;NA;	0	0	0	868	14	0	0	195	0	0	0	0	0	0	0	30	107	0	0	0	0
Bacteria;Proteobacteria;Alphaproteobacteria;Puniceispirillales;EF100-94H03;NA;NA;	0	0	0	0	0	0	0	0	0	0	0	0	0	0	0	0	0	2	0	0	0
Bacteria;Proteobacteria;Alphaproteobacteria;Puniceispirillales;NA;NA;NA;	0	0	0	0	0	0	0	53	0	0	0	0	0	0	0	0	0	3	0	0	0
Bacteria;Proteobacteria;Alphaproteobacteria;Puniceispirillales;Puniceispirillales Incertae Sedis;Constrictibacter;NA;	0	0	0	0	0	0	0	0	0	0	0	0	0	0	0	0	0	3	10	0	2
Bacteria;Proteobacteria;Alphaproteobacteria;Puniceispirillales;SAR116 clade;NA;NA;	0	0	0	0	0	0	0	0	0	10	0	0	0	0	0	0	0	0	0	0	0
Bacteria;Proteobacteria;Alphaproteobacteria;Reyranellales;Reyranellaceae;NA;NA;	0	0	0	0	0	0	0	0	0	0	0	0	0	0	0	0	0	8	3	0	0
Bacteria;Proteobacteria;Alphaproteobacteria;Reyranellales;Reyranellaceae;Reyranella;graminifolii;	0	0	0	0	0	0	0	0	0	0	0	0	0	0	0	0	0	1	0	0	0
Bacteria;Proteobacteria;Alphaproteobacteria;Reyranellales;Reyranellaceae;Reyranella;massiliensis;	0	0	0	0	0	0	0	0	0	0	0	0	0	0	0	0	0	3	0	0	0
Bacteria;Proteobacteria;Alphaproteobacteria;Reyranellales;Reyranellaceae;Reyranella;NA;	0	0	17	0	0	0	0	0	0	0	0	0	0	0	0	0	0	19	0	1	0
Bacteria;Proteobacteria;Alphaproteobacteria;Rhizobiales;A0839;NA;NA;	0	0	0	0	0	0	0	0	0	0	0	0	0	0	0	0	2	15	0	0	0
Bacteria;Proteobacteria;Alphaproteobacteria;Rhizobiales;Amb-16S-1323;NA;NA;	0	0	0	0	0	0	0	0	0	0	0	0	0	0	0	0	0	2	0	0	0
Bacteria;Proteobacteria;Alphaproteobacteria;Rhizobiales;Beijerinckiaceae;1174-901-12;NA;	0	0	0	0	0	0	0	0	0	0	0	0	0	0	0	0	0	0	21	0	7
Bacteria;Proteobacteria;Alphaproteobacteria;Rhizobiales;Beijerinckiaceae;alphaI cluster;NA;	0	0	0	0	0	0	0	0	0	0	0	0	0	0	0	0	0	3	10	2	0
Bacteria;Proteobacteria;Alphaproteobacteria;Rhizobiales;Beijerinckiaceae;Bosea;eneae;	0	0	0	0	0	0	0	0	0	0	0	0	0	0	0	0	0	1	0	0	0
Bacteria;Proteobacteria;Alphaproteobacteria;Rhizobiales;Beijerinckiaceae;Bosea;massiliensis;	0	0	0	0	0	0	0	0	0	0	0	0	0	0	0	0	0	4	0	0	0
Bacteria;Proteobacteria;Alphaproteobacteria;Rhizobiales;Beijerinckiaceae;Bosea;NA;	0	0	0	0	0	0	0	0	0	0	0	0	0	0	0	0	0	6	0	0	0
Bacteria;Proteobacteria;Alphaproteobacteria;Rhizobiales;Beijerinckiaceae;Methylobacterium-Methylorubrum;adhaesivum;	0	0	0	0	0	0	0	0	0	0	0	0	0	0	0	0	0	4	0	0	0
Bacteria;Proteobacteria;Alphaproteobacteria;Rhizobiales;Beijerinckiaceae;Methylobacterium-Methylorubrum;brachiatum;	0	0	0	0	0	0	0	0	0	0	0	0	0	0	0	0	0	40	0	0	0
Bacteria;Proteobacteria;Alphaproteobacteria;Rhizobiales;Beijerinckiaceae;Methylobacterium-Methylorubrum;dankookense;	0	0	0	0	0	0	0	0	0	0	0	0	0	0	0	0	0	1	0	0	0
Bacteria;Proteobacteria;Alphaproteobacteria;Rhizobiales;Beijerinckiaceae;Methylobacterium-Methylorubrum;extorquens;	0	0	0	0	0	0	0	0	0	0	0	0	0	0	0	0	0	1	0	0	0
Bacteria;Proteobacteria;Alphaproteobacteria;Rhizobiales;Beijerinckiaceae;Methylobacterium-Methylorubrum;goesingense;	0	0	0	0	0	0	0	0	0	0	0	0	0	0	0	0	0	30	0	0	0
Bacteria;Proteobacteria;Alphaproteobacteria;Rhizobiales;Beijerinckiaceae;Methylobacterium-Methylorubrum;gregans;	0	0	0	0	0	0	0	0	0	0	0	0	0	0	0	0	0	1	0	0	0
Bacteria;Proteobacteria;Alphaproteobacteria;Rhizobiales;Beijerinckiaceae;Methylobacterium-Methylorubrum;hispanicum;	0	0	0	0	0	0	0	0	0	0	0	0	0	0	0	0	0	1	0	0	0
Bacteria;Proteobacteria;Alphaproteobacteria;Rhizobiales;Beijerinckiaceae;Methylobacterium-Methylorubrum;isbiliense;	0	0	0	0	0	0	0	0	0	0	0	0	0	0	0	0	0	2	0	0	0
Bacteria;Proteobacteria;Alphaproteobacteria;Rhizobiales;Beijerinckiaceae;Methylobacterium-Methylorubrum;marchantiae;	0	0	0	0	0	0	0	0	0	0	0	0	0	0	0	0	0	1	0	0	0
Bacteria;Proteobacteria;Alphaproteobacteria;Rhizobiales;Beijerinckiaceae;Methylobacterium-Methylorubrum;NA;	0	0	0	0	0	0	0	0	0	0	14	236	0	0	0	0	1	39	37	7	18
Bacteria;Proteobacteria;Alphaproteobacteria;Rhizobiales;Beijerinckiaceae;Methylobacterium-Methylorubrum;organophilum;	0	0	0	0	0	0	0	0	0	0	0	0	0	0	0	0	0	1	0	0	0
Bacteria;Proteobacteria;Alphaproteobacteria;Rhizobiales;Beijerinckiaceae;Methylobacterium-Methylorubrum;oryzae;	0	0	0	0	0	0	0	0	0	0	0	0	0	0	0	0	0	3	0	0	0
Bacteria;Proteobacteria;Alphaproteobacteria;Rhizobiales;Beijerinckiaceae;Methylobacterium-Methylorubrum;radiotolerans;	0	0	0	0	0	0	0	0	0	0	0	0	0	0	0	0	0	5	0	0	0
Bacteria;Proteobacteria;Alphaproteobacteria;Rhizobiales;Beijerinckiaceae;Methylorosula;NA;	0	0	0	0	0	0	0	0	0	0	0	0	0	0	0	0	0	2	4	29	10
Bacteria;Proteobacteria;Alphaproteobacteria;Rhizobiales;Beijerinckiaceae;Methylovirgula;NA;	0	0	0	0	0	0	0	0	0	0	0	0	0	0	0	0	0	1	0	0	0
Bacteria;Proteobacteria;Alphaproteobacteria;Rhizobiales;Beijerinckiaceae;Microvirga;aerilata;	0	0	0	0	0	0	0	0	0	0	0	6	0	0	0	0	0	7	0	0	0
Bacteria;Proteobacteria;Alphaproteobacteria;Rhizobiales;Beijerinckiaceae;Microvirga;massiliensis;	0	0	0	0	0	0	0	0	0	0	0	0	0	0	0	0	0	1	0	0	0
Bacteria;Proteobacteria;Alphaproteobacteria;Rhizobiales;Beijerinckiaceae;Microvirga;NA;	0	0	0	0	0	0	0	0	0	0	0	0	0	0	0	0	0	41	0	0	0
Bacteria;Proteobacteria;Alphaproteobacteria;Rhizobiales;Beijerinckiaceae;Microvirga;ossetica;	0	0	0	0	0	0	0	0	0	0	0	0	0	0	0	0	0	11	0	0	0
Bacteria;Proteobacteria;Alphaproteobacteria;Rhizobiales;Beijerinckiaceae;NA;NA;	0	0	0	0	0	0	0	0	0	0	0	0	0	0	0	0	0	26	16	0	1
Bacteria;Proteobacteria;Alphaproteobacteria;Rhizobiales;Beijerinckiaceae;Neo-b11;NA;	0	0	0	0	0	0	0	0	0	0	0	0	0	0	0	0	0	16	0	0	0
Bacteria;Proteobacteria;Alphaproteobacteria;Rhizobiales;Beijerinckiaceae;Psychroglaciecola;NA;	0	0	0	0	0	0	0	0	0	0	0	0	0	0	0	0	0	10	11	6	5
Bacteria;Proteobacteria;Alphaproteobacteria;Rhizobiales;Beijerinckiaceae;Salinarimonas;NA;	0	0	0	0	0	0	0	0	0	0	0	0	0	0	0	0	0	2	36	0	2
Bacteria;Proteobacteria;Alphaproteobacteria;Rhizobiales;D05-2;NA;NA;	0	0	0	0	0	0	0	0	0	0	0	0	0	0	0	0	0	2	0	2	0
Bacteria;Proteobacteria;Alphaproteobacteria;Rhizobiales;Devosiaceae;Arsenicitalea;NA;	0	0	0	0	0	0	0	0	0	0	0	0	0	0	0	0	0	0	0	2	0
Bacteria;Proteobacteria;Alphaproteobacteria;Rhizobiales;Devosiaceae;Devosia;geojensis;	0	0	0	0	0	0	0	0	0	0	0	0	0	0	0	0	0	1	0	0	0
Bacteria;Proteobacteria;Alphaproteobacteria;Rhizobiales;Devosiaceae;Devosia;glacialis;	0	0	0	0	0	0	0	0	0	0	0	0	0	0	0	0	0	2	0	0	0
Bacteria;Proteobacteria;Alphaproteobacteria;Rhizobiales;Devosiaceae;Devosia;humi;	0	0	0	0	0	0	0	0	0	0	0	0	0	0	0	0	0	1	0	0	0
Bacteria;Proteobacteria;Alphaproteobacteria;Rhizobiales;Devosiaceae;Devosia;lucknowensis;	0	0	0	0	0	0	0	0	0	0	0	0	0	0	0	0	0	1	0	0	0
Bacteria;Proteobacteria;Alphaproteobacteria;Rhizobiales;Devosiaceae;Devosia;NA;	0	0	30	28	0	0	0	0	0	0	74	0	0	0	0	0	0	78	62	33	34
Bacteria;Proteobacteria;Alphaproteobacteria;Rhizobiales;Devosiaceae;Devosia;neptuniae;	0	0	0	0	0	0	0	0	0	0	0	0	0	0	0	0	0	4	0	0	0
Bacteria;Proteobacteria;Alphaproteobacteria;Rhizobiales;Devosiaceae;Devosia;psychrophila;	0	0	0	0	0	0	0	0	0	0	0	0	0	0	0	0	0	2	0	0	0
Bacteria;Proteobacteria;Alphaproteobacteria;Rhizobiales;Devosiaceae;Devosia;riboflavina;	0	0	0	0	0	0	0	0	0	0	0	0	0	0	0	0	0	23	0	0	0
Bacteria;Proteobacteria;Alphaproteobacteria;Rhizobiales;Devosiaceae;Maritalea;NA;	0	0	0	0	0	0	0	0	0	9	0	0	0	0	0	0	0	0	0	0	0
Bacteria;Proteobacteria;Alphaproteobacteria;Rhizobiales;Devosiaceae;NA;NA;	0	0	0	75	0	0	0	0	0	0	0	0	0	0	53	19	3	17	0	0	0
Bacteria;Proteobacteria;Alphaproteobacteria;Rhizobiales;Devosiaceae;Pelagibacterium;NA;	0	0	0	0	0	0	0	0	0	0	0	0	0	0	0	0	0	1	0	0	0
Bacteria;Proteobacteria;Alphaproteobacteria;Rhizobiales;Hyphomicrobiaceae;Filomicrobium;NA;	0	0	0	69	34	0	0	39	0	0	0	0	0	0	0	5	29	0	0	0	0
Bacteria;Proteobacteria;Alphaproteobacteria;Rhizobiales;Hyphomicrobiaceae;Hyphomicrobium;chloromethanicum;	0	0	0	0	0	0	0	0	0	0	0	0	0	0	0	0	0	1	0	0	0
Bacteria;Proteobacteria;Alphaproteobacteria;Rhizobiales;Hyphomicrobiaceae;Hyphomicrobium;denitrificans;	0	0	0	0	0	0	0	0	0	0	0	0	0	0	0	0	0	1	0	0	0
Bacteria;Proteobacteria;Alphaproteobacteria;Rhizobiales;Hyphomicrobiaceae;Hyphomicrobium;NA;	0	0	0	0	0	0	67	0	0	0	0	0	0	0	0	0	0	13	10	11	3
Bacteria;Proteobacteria;Alphaproteobacteria;Rhizobiales;Hyphomicrobiaceae;Hyphomicrobium;zavarzinii;	0	0	0	0	0	0	0	0	0	0	0	0	0	0	0	0	0	3	0	0	0
Bacteria;Proteobacteria;Alphaproteobacteria;Rhizobiales;Hyphomicrobiaceae;NA;NA;	0	0	0	0	429	0	0	0	0	25	0	0	0	0	30	1	43	26	0	0	4
Bacteria;Proteobacteria;Alphaproteobacteria;Rhizobiales;Hyphomicrobiaceae;Pedomicrobium;manganicum;	0	0	0	0	0	0	0	0	0	0	0	0	0	0	0	0	0	1	0	0	0
Bacteria;Proteobacteria;Alphaproteobacteria;Rhizobiales;Hyphomicrobiaceae;Pedomicrobium;NA;	0	0	0	0	0	0	0	0	0	0	0	0	0	0	0	0	0	11	45	5	9
Bacteria;Proteobacteria;Alphaproteobacteria;Rhizobiales;KF-JG30-B3;NA;NA;	0	0	0	0	0	0	0	15	0	0	0	0	0	0	0	0	10	4	0	0	0
Bacteria;Proteobacteria;Alphaproteobacteria;Rhizobiales;Labraceae;Labrys;NA;	0	0	0	0	0	0	0	0	0	0	0	0	0	0	0	0	0	1	0	0	0
Bacteria;Proteobacteria;Alphaproteobacteria;Rhizobiales;Lutibaculaceae;Lutibaculum;NA;	0	0	0	0	0	0	0	0	0	0	0	0	0	0	0	0	0	4	0	0	0
Bacteria;Proteobacteria;Alphaproteobacteria;Rhizobiales;Methyloligellaceae;Methyloceanibacter;caenitepidi;	0	0	0	0	0	0	0	0	0	0	0	0	0	0	0	0	0	2	0	0	0
Bacteria;Proteobacteria;Alphaproteobacteria;Rhizobiales;Methyloligellaceae;Methyloceanibacter;marginalis;	0	0	0	0	0	0	0	0	0	0	0	0	0	0	0	0	0	3	0	0	0
Bacteria;Proteobacteria;Alphaproteobacteria;Rhizobiales;Methyloligellaceae;Methyloceanibacter;NA;	0	0	0	0	143	0	33	248	0	26	8	0	3	0	19	0	17	11	12	2	5
Bacteria;Proteobacteria;Alphaproteobacteria;Rhizobiales;Methyloligellaceae;Methyloceanibacter;superfactus;	0	0	0	0	0	0	0	0	0	0	0	0	0	0	0	0	0	2	0	0	0
Bacteria;Proteobacteria;Alphaproteobacteria;Rhizobiales;Methyloligellaceae;Methyloligella;NA;	0	0	0	0	0	0	0	0	0	0	0	0	0	0	0	0	0	1	0	0	0
Bacteria;Proteobacteria;Alphaproteobacteria;Rhizobiales;Methyloligellaceae;Methyloligella;solikamskensis;	0	0	0	0	0	0	0	0	0	0	0	0	0	0	0	0	0	17	0	0	0
Bacteria;Proteobacteria;Alphaproteobacteria;Rhizobiales;Methyloligellaceae;NA;NA;	0	0	0	113	81	0	36	0	0	25	0	0	0	0	0	6	74	6	17	9	2
Bacteria;Proteobacteria;Alphaproteobacteria;Rhizobiales;Methylopilaceae;Hansschlegelia;NA;	0	0	0	0	0	0	0	0	0	0	0	0	0	0	0	0	0	0	16	0	0
Bacteria;Proteobacteria;Alphaproteobacteria;Rhizobiales;Methylopilaceae;NA;NA;	0	0	0	0	0	0	0	0	0	0	0	0	0	0	0	0	0	0	10	4	0
Bacteria;Proteobacteria;Alphaproteobacteria;Rhizobiales;NA;NA;NA;	0	0	0	0	0	0	0	0	0	0	0	0	0	0	23	43	62	58	132	23	28
Bacteria;Proteobacteria;Alphaproteobacteria;Rhizobiales;Pleomorphomonadaceae;Chthonobacter;NA;	0	0	0	0	0	0	0	0	0	0	0	0	0	0	0	0	0	1	0	0	0
Bacteria;Proteobacteria;Alphaproteobacteria;Rhizobiales;Pleomorphomonadaceae;Pleomorphomonas;oryzae;	0	0	0	0	0	0	0	0	0	0	0	0	0	0	0	0	0	1	0	0	0
Bacteria;Proteobacteria;Alphaproteobacteria;Rhizobiales;Pleomorphomonadaceae;Prosthecomicrobium;NA;	0	0	0	0	0	0	0	0	0	0	0	0	0	0	0	0	0	4	0	0	0
Bacteria;Proteobacteria;Alphaproteobacteria;Rhizobiales;Rhizobiaceae;Ahrensia;kielensis;	0	0	0	0	0	0	0	0	0	0	0	0	0	0	0	0	0	1	0	3	18
Bacteria;Proteobacteria;Alphaproteobacteria;Rhizobiales;Rhizobiaceae;Ahrensia;NA;	0	0	0	0	0	0	0	265	0	0	0	0	0	0	31	28	2	0	0	0	0
Bacteria;Proteobacteria;Alphaproteobacteria;Rhizobiales;Rhizobiaceae;Allorhizobium-Neorhizobium-Pararhizobium-Rhizobium;alvei;	0	0	0	0	0	0	0	0	0	0	0	0	0	0	0	0	0	2	0	0	0
Bacteria;Proteobacteria;Alphaproteobacteria;Rhizobiales;Rhizobiaceae;Allorhizobium-Neorhizobium-Pararhizobium-Rhizobium;cellulosilyticum;	0	0	0	0	0	0	0	0	0	0	0	0	0	0	0	0	0	4	0	0	0
Bacteria;Proteobacteria;Alphaproteobacteria;Rhizobiales;Rhizobiaceae;Allorhizobium-Neorhizobium-Pararhizobium-Rhizobium;etli;	0	0	0	0	0	0	0	0	0	0	0	0	0	0	0	0	0	6	0	0	0
Bacteria;Proteobacteria;Alphaproteobacteria;Rhizobiales;Rhizobiaceae;Allorhizobium-Neorhizobium-Pararhizobium-Rhizobium;favelukesii;	0	0	0	0	0	0	0	0	0	0	0	0	0	0	0	0	0	1	0	0	0
Bacteria;Proteobacteria;Alphaproteobacteria;Rhizobiales;Rhizobiaceae;Allorhizobium-Neorhizobium-Pararhizobium-Rhizobium;gallicum;	0	0	0	0	0	0	0	0	0	0	0	0	0	0	0	0	0	1	0	0	0
Bacteria;Proteobacteria;Alphaproteobacteria;Rhizobiales;Rhizobiaceae;Allorhizobium-Neorhizobium-Pararhizobium-Rhizobium;ipomoeae;	0	0	0	0	0	0	0	0	0	0	0	0	0	0	0	0	0	3	0	0	0
Bacteria;Proteobacteria;Alphaproteobacteria;Rhizobiales;Rhizobiaceae;Allorhizobium-Neorhizobium-Pararhizobium-Rhizobium;metallidurans;	0	0	0	0	0	0	0	0	0	0	0	0	0	0	0	0	0	1	0	0	0
Bacteria;Proteobacteria;Alphaproteobacteria;Rhizobiales;Rhizobiaceae;Allorhizobium-Neorhizobium-Pararhizobium-Rhizobium;NA;	0	0	0	0	0	0	0	0	0	0	0	0	0	0	0	4	1	53	2	82	0
Bacteria;Proteobacteria;Alphaproteobacteria;Rhizobiales;Rhizobiaceae;Allorhizobium-Neorhizobium-Pararhizobium-Rhizobium;phaseoli;	0	0	0	0	0	0	0	0	0	0	0	0	0	0	0	0	0	1	0	0	0
Bacteria;Proteobacteria;Alphaproteobacteria;Rhizobiales;Rhizobiaceae;Allorhizobium-Neorhizobium-Pararhizobium-Rhizobium;rhizosphaerae;	0	0	0	0	0	0	0	0	0	0	0	0	0	0	0	0	0	1	0	0	0
Bacteria;Proteobacteria;Alphaproteobacteria;Rhizobiales;Rhizobiaceae;Allorhizobium-Neorhizobium-Pararhizobium-Rhizobium;rosettiformans;	0	0	0	0	0	0	0	0	0	0	0	0	0	0	0	0	0	10	0	0	0
Bacteria;Proteobacteria;Alphaproteobacteria;Rhizobiales;Rhizobiaceae;Allorhizobium-Neorhizobium-Pararhizobium-Rhizobium;selenitireducens;	0	0	0	0	0	0	0	0	0	0	0	0	0	0	0	0	0	3	0	0	0
Bacteria;Proteobacteria;Alphaproteobacteria;Rhizobiales;Rhizobiaceae;Allorhizobium-Neorhizobium-Pararhizobium-Rhizobium;smilacinae;	0	0	0	0	0	0	0	0	0	0	0	0	0	0	0	0	0	2	0	0	0
Bacteria;Proteobacteria;Alphaproteobacteria;Rhizobiales;Rhizobiaceae;Allorhizobium-Neorhizobium-Pararhizobium-Rhizobium;soli;	0	0	0	0	0	0	0	0	0	0	0	0	0	0	0	0	0	4	0	0	0
Bacteria;Proteobacteria;Alphaproteobacteria;Rhizobiales;Rhizobiaceae;Allorhizobium-Neorhizobium-Pararhizobium-Rhizobium;straminoryzae;	0	0	0	0	0	0	0	0	0	0	0	0	0	0	0	0	0	1	0	0	0
Bacteria;Proteobacteria;Alphaproteobacteria;Rhizobiales;Rhizobiaceae;Allorhizobium-Neorhizobium-Pararhizobium-Rhizobium;tubonense;	0	0	0	0	0	0	0	0	0	0	0	0	0	0	0	0	0	1	0	0	0
Bacteria;Proteobacteria;Alphaproteobacteria;Rhizobiales;Rhizobiaceae;Allorhizobium-Neorhizobium-Pararhizobium-Rhizobium;vitis;	0	0	0	0	0	0	0	0	0	0	0	0	0	0	0	0	0	1	0	0	0
Bacteria;Proteobacteria;Alphaproteobacteria;Rhizobiales;Rhizobiaceae;Allorhizobium-Neorhizobium-Pararhizobium-Rhizobium;yantingense;	0	0	0	0	0	0	0	0	0	0	0	0	0	0	0	0	0	1	0	0	0
Bacteria;Proteobacteria;Alphaproteobacteria;Rhizobiales;Rhizobiaceae;Aminobacter;aminovorans;	0	0	0	0	0	0	0	0	0	0	0	0	0	0	0	0	0	1	0	0	0
Bacteria;Proteobacteria;Alphaproteobacteria;Rhizobiales;Rhizobiaceae;Aminobacter;NA;	0	0	0	0	0	0	0	0	0	0	0	0	0	0	0	0	0	1	0	0	0
Bacteria;Proteobacteria;Alphaproteobacteria;Rhizobiales;Rhizobiaceae;Aquamicrobium;NA;	0	0	0	0	0	0	0	19	0	0	0	0	0	0	0	0	0	0	0	0	0
Bacteria;Proteobacteria;Alphaproteobacteria;Rhizobiales;Rhizobiaceae;Aurantimonas;coralicida;	0	0	0	0	0	0	0	0	0	0	0	0	0	0	0	0	0	6	0	0	0
Bacteria;Proteobacteria;Alphaproteobacteria;Rhizobiales;Rhizobiaceae;Aurantimonas;endophytica;	0	0	0	0	0	0	0	0	0	0	0	0	0	0	0	0	0	1	0	0	0
Bacteria;Proteobacteria;Alphaproteobacteria;Rhizobiales;Rhizobiaceae;Aurantimonas;NA;	0	0	0	0	0	0	0	0	0	0	0	0	0	0	0	0	0	1	35	31	17
Bacteria;Proteobacteria;Alphaproteobacteria;Rhizobiales;Rhizobiaceae;Aureimonas;NA;	0	0	31	0	0	0	0	0	0	0	0	0	0	0	0	0	0	6	30	36	20
Bacteria;Proteobacteria;Alphaproteobacteria;Rhizobiales;Rhizobiaceae;Cohaesibacter;NA;	0	0	0	18	0	0	0	0	0	0	0	0	0	0	0	0	31	0	0	0	0
Bacteria;Proteobacteria;Alphaproteobacteria;Rhizobiales;Rhizobiaceae;Ensifer;meliloti;	0	0	0	0	0	0	0	0	0	0	0	0	0	0	0	0	0	2	0	0	0
Bacteria;Proteobacteria;Alphaproteobacteria;Rhizobiales;Rhizobiaceae;Ensifer;NA;	0	0	0	0	0	0	0	0	0	0	0	0	0	0	0	0	0	2	0	0	0
Bacteria;Proteobacteria;Alphaproteobacteria;Rhizobiales;Rhizobiaceae;Hoeflea;NA;	0	0	268	0	0	0	0	0	0	0	0	0	0	0	0	0	0	3	21	13	31
Bacteria;Proteobacteria;Alphaproteobacteria;Rhizobiales;Rhizobiaceae;Lentilitoribacter;NA;	0	0	0	0	0	0	0	0	0	16	0	0	0	0	0	0	0	0	0	0	0
Bacteria;Proteobacteria;Alphaproteobacteria;Rhizobiales;Rhizobiaceae;Mesorhizobium;australicum;	0	0	0	0	0	0	0	0	0	0	0	0	0	0	0	0	0	4	0	0	0
Bacteria;Proteobacteria;Alphaproteobacteria;Rhizobiales;Rhizobiaceae;Mesorhizobium;NA;	0	0	0	13	0	0	0	0	0	0	0	0	0	0	0	0	0	1	11	0	0
Bacteria;Proteobacteria;Alphaproteobacteria;Rhizobiales;Rhizobiaceae;NA;NA;	0	0	94	245	0	0	0	0	0	0	0	0	0	0	0	7	5	35	9	3	2
Bacteria;Proteobacteria;Alphaproteobacteria;Rhizobiales;Rhizobiaceae;Neorhizobium;galegae;	0	0	0	0	0	0	0	0	0	0	0	0	0	0	0	0	0	2	0	0	0
Bacteria;Proteobacteria;Alphaproteobacteria;Rhizobiales;Rhizobiaceae;Neorhizobium;NA;	0	0	0	0	0	0	0	0	0	0	0	0	0	0	0	0	0	0	0	21	5
Bacteria;Proteobacteria;Alphaproteobacteria;Rhizobiales;Rhizobiaceae;Oricola;NA;	0	0	0	0	0	0	0	0	0	0	0	0	0	0	0	0	0	13	0	0	0
Bacteria;Proteobacteria;Alphaproteobacteria;Rhizobiales;Rhizobiaceae;Phyllobacterium;ifriqiyense;	0	0	0	0	0	0	0	0	0	0	0	0	0	0	0	0	0	1	0	0	0
Bacteria;Proteobacteria;Alphaproteobacteria;Rhizobiales;Rhizobiaceae;Phyllobacterium;myrsinacearum;	0	0	0	0	0	0	0	0	0	0	0	0	0	0	0	0	0	0	9	0	0
Bacteria;Proteobacteria;Alphaproteobacteria;Rhizobiales;Rhizobiaceae;Pseudahrensia;NA;	0	0	0	464	10	0	0	333	0	52	0	0	0	0	0	6	14	1	1	0	0
Bacteria;Proteobacteria;Alphaproteobacteria;Rhizobiales;Rhizobiaceae;Pseudaminobacter;NA;	0	0	0	0	0	0	0	0	0	0	0	0	0	0	0	0	0	1	0	0	0
Bacteria;Proteobacteria;Alphaproteobacteria;Rhizobiales;Rhizobiaceae;Pseudorhizobium;NA;	0	0	0	0	0	0	0	0	0	0	0	0	0	0	0	0	0	4	3	2	0
Bacteria;Proteobacteria;Alphaproteobacteria;Rhizobiales;Rhizobiaceae;Shinella;NA;	0	0	0	11	0	0	0	0	0	0	0	0	0	0	0	0	0	2	0	0	0
Bacteria;Proteobacteria;Alphaproteobacteria;Rhizobiales;Rhizobiaceae;Shinella;zoogloeoides;	0	0	0	0	0	0	0	0	0	0	0	0	0	0	0	0	0	1	0	0	0
Bacteria;Proteobacteria;Alphaproteobacteria;Rhizobiales;Rhizobiaceae;Tianweitania;NA;	0	0	0	0	0	0	0	0	0	0	0	0	0	0	0	0	0	5	0	0	0
Bacteria;Proteobacteria;Alphaproteobacteria;Rhizobiales;Rhizobiales Incertae Sedis;Alsobacter;metallidurans;	0	0	0	0	0	0	0	0	0	0	0	0	0	0	0	0	0	1	0	0	0
Bacteria;Proteobacteria;Alphaproteobacteria;Rhizobiales;Rhizobiales Incertae Sedis;Anderseniella;NA;	0	0	0	0	0	0	0	11	0	0	0	0	0	0	0	0	2	0	0	0	0
Bacteria;Proteobacteria;Alphaproteobacteria;Rhizobiales;Rhizobiales Incertae Sedis;Bauldia;consociata;	0	0	0	0	0	0	0	0	0	0	0	0	0	0	0	0	0	1	0	0	0
Bacteria;Proteobacteria;Alphaproteobacteria;Rhizobiales;Rhizobiales Incertae Sedis;Bauldia;NA;	0	0	0	0	0	0	0	60	0	0	0	0	0	0	0	0	7	6	18	0	0
Bacteria;Proteobacteria;Alphaproteobacteria;Rhizobiales;Rhizobiales Incertae Sedis;NA;NA;	0	0	0	0	0	0	0	0	0	0	0	0	0	0	0	0	3	8	13	1	15
Bacteria;Proteobacteria;Alphaproteobacteria;Rhizobiales;Rhizobiales Incertae Sedis;Nordella;NA;	0	0	0	0	0	0	0	0	0	0	0	0	0	0	0	0	0	7	0	0	0
Bacteria;Proteobacteria;Alphaproteobacteria;Rhizobiales;Rhizobiales Incertae Sedis;Phreatobacter;cathodiphilus;	0	0	0	0	0	0	0	0	0	0	0	0	0	0	0	0	0	1	0	0	0
Bacteria;Proteobacteria;Alphaproteobacteria;Rhizobiales;Rhodobiaceae;Tepidamorphus;NA;	0	0	0	0	0	0	0	0	0	0	0	0	0	0	0	0	0	2	0	0	0
Bacteria;Proteobacteria;Alphaproteobacteria;Rhizobiales;Rhodomicrobiaceae;Rhodomicrobium;NA;	0	0	0	0	0	0	7	0	0	0	0	0	0	0	0	0	0	9	66	17	17
Bacteria;Proteobacteria;Alphaproteobacteria;Rhizobiales;Stappiaceae;Agaricicola;NA;	0	0	0	0	0	0	0	0	0	0	0	0	0	0	0	0	0	1	0	0	0
Bacteria;Proteobacteria;Alphaproteobacteria;Rhizobiales;Stappiaceae;Labrenzia;aggregata;	0	0	0	0	0	0	0	0	0	0	0	0	0	0	0	0	0	1	0	0	0
Bacteria;Proteobacteria;Alphaproteobacteria;Rhizobiales;Stappiaceae;Labrenzia;NA;	0	0	0	0	0	0	0	0	0	0	0	0	0	0	0	0	0	17	0	0	0
Bacteria;Proteobacteria;Alphaproteobacteria;Rhizobiales;Stappiaceae;Labrenzia;salina;	0	0	0	0	0	0	0	0	0	0	0	0	0	0	0	0	0	1	0	0	0
Bacteria;Proteobacteria;Alphaproteobacteria;Rhizobiales;Stappiaceae;NA;NA;	0	0	0	0	0	0	0	0	0	15	0	0	0	0	0	0	0	0	0	0	0
Bacteria;Proteobacteria;Alphaproteobacteria;Rhizobiales;Thermopetrobacteraceae;Thermopetrobacter;NA;	0	0	0	0	0	0	0	0	0	0	0	0	0	0	0	20	19	0	0	0	0
Bacteria;Proteobacteria;Alphaproteobacteria;Rhizobiales;Xanthobacteraceae;Afipia;NA;	0	0	0	0	0	0	0	0	0	0	0	0	0	0	0	0	0	11	0	0	0
Bacteria;Proteobacteria;Alphaproteobacteria;Rhizobiales;Xanthobacteraceae;Azorhizobium;NA;	0	0	0	0	0	0	0	0	0	0	0	0	0	0	0	0	0	2	0	0	0
Bacteria;Proteobacteria;Alphaproteobacteria;Rhizobiales;Xanthobacteraceae;Bradyrhizobium;betae;	0	0	0	0	0	0	0	0	0	0	0	0	0	0	0	0	0	1	0	0	0
Bacteria;Proteobacteria;Alphaproteobacteria;Rhizobiales;Xanthobacteraceae;Bradyrhizobium;diazoefficiens;	0	0	0	0	0	0	0	0	0	0	0	0	0	0	0	0	0	2	0	0	0
Bacteria;Proteobacteria;Alphaproteobacteria;Rhizobiales;Xanthobacteraceae;Bradyrhizobium;elkanii;	0	0	0	0	0	0	0	0	0	0	0	0	0	0	0	0	0	1	19	12	0
Bacteria;Proteobacteria;Alphaproteobacteria;Rhizobiales;Xanthobacteraceae;Bradyrhizobium;icense;	0	0	0	0	0	0	0	0	0	0	0	0	0	0	0	0	0	2	0	0	0
Bacteria;Proteobacteria;Alphaproteobacteria;Rhizobiales;Xanthobacteraceae;Bradyrhizobium;japonicum;	0	0	0	28	0	0	0	0	226	0	0	0	0	0	0	0	0	0	0	0	0
Bacteria;Proteobacteria;Alphaproteobacteria;Rhizobiales;Xanthobacteraceae;Bradyrhizobium;lablabi;	0	0	0	0	0	0	0	0	0	0	0	0	0	0	0	0	0	1	0	0	0
Bacteria;Proteobacteria;Alphaproteobacteria;Rhizobiales;Xanthobacteraceae;Bradyrhizobium;NA;	0	0	0	0	0	0	0	0	85	0	0	0	0	0	0	0	0	21	0	0	0
Bacteria;Proteobacteria;Alphaproteobacteria;Rhizobiales;Xanthobacteraceae;Bradyrhizobium;ottawaense;	0	0	0	0	0	0	0	0	0	0	0	0	0	0	0	0	0	1	0	0	0
Bacteria;Proteobacteria;Alphaproteobacteria;Rhizobiales;Xanthobacteraceae;NA;NA;	0	0	0	0	0	0	13	0	0	0	0	0	0	0	0	0	0	79	45	11	8
Bacteria;Proteobacteria;Alphaproteobacteria;Rhizobiales;Xanthobacteraceae;Pseudolabrys;NA;	0	0	0	0	0	0	0	0	0	0	0	0	0	0	0	0	0	17	8	1	11
Bacteria;Proteobacteria;Alphaproteobacteria;Rhizobiales;Xanthobacteraceae;Pseudorhodoplanes;NA;	0	0	0	0	0	0	0	0	0	0	0	0	0	0	0	0	0	16	5	0	0
Bacteria;Proteobacteria;Alphaproteobacteria;Rhizobiales;Xanthobacteraceae;Pseudorhodoplanes;sinuspersici;	0	0	0	0	0	0	0	0	0	0	0	0	0	0	0	0	0	2	0	0	0
Bacteria;Proteobacteria;Alphaproteobacteria;Rhizobiales;Xanthobacteraceae;Rhodoplanes;NA;	0	0	0	0	0	0	0	0	0	0	0	0	0	0	0	0	0	18	15	10	0
Bacteria;Proteobacteria;Alphaproteobacteria;Rhizobiales;Xanthobacteraceae;Rhodopseudomonas;NA;	0	0	0	0	0	0	0	0	0	0	0	0	0	0	0	0	0	5	0	0	0
Bacteria;Proteobacteria;Alphaproteobacteria;Rhizobiales;Xanthobacteraceae;Starkeya;novella;	0	0	0	0	0	0	0	0	0	0	0	0	0	0	0	0	0	1	0	0	0
Bacteria;Proteobacteria;Alphaproteobacteria;Rhizobiales;Xanthobacteraceae;Tardiphaga;NA;	0	0	53	0	0	0	0	0	0	0	0	0	0	0	0	0	0	3	8	20	15
Bacteria;Proteobacteria;Alphaproteobacteria;Rhizobiales;Xanthobacteraceae;Tardiphaga;robiniae;	0	0	0	0	0	0	0	0	0	0	0	0	0	0	0	0	0	1	0	0	0
Bacteria;Proteobacteria;Alphaproteobacteria;Rhizobiales;Xanthobacteraceae;Variibacter;gotjawalensis;	0	0	0	0	0	0	0	0	0	0	0	0	0	0	0	0	0	2	0	0	0
Bacteria;Proteobacteria;Alphaproteobacteria;Rhodobacterales;Rhodobacteraceae;Actibacterium;NA;	0	0	0	0	0	0	0	0	0	0	0	0	0	0	0	0	0	1	0	1	0
Bacteria;Proteobacteria;Alphaproteobacteria;Rhodobacterales;Rhodobacteraceae;Albimonas;NA;	0	0	0	0	0	0	0	0	0	0	0	10	0	0	0	0	1	4	0	0	0
Bacteria;Proteobacteria;Alphaproteobacteria;Rhodobacterales;Rhodobacteraceae;Albirhodobacter;NA;	0	0	0	0	0	0	0	0	0	0	0	0	0	0	0	0	0	0	1	0	0
Bacteria;Proteobacteria;Alphaproteobacteria;Rhodobacterales;Rhodobacteraceae;Amaricoccus;NA;	0	0	155	0	0	0	0	0	0	0	0	0	0	0	0	0	0	5	193	64	46
Bacteria;Proteobacteria;Alphaproteobacteria;Rhodobacterales;Rhodobacteraceae;Amylibacter;NA;	0	0	0	0	0	0	0	52	0	0	0	0	0	0	0	0	0	0	0	0	0
Bacteria;Proteobacteria;Alphaproteobacteria;Rhodobacterales;Rhodobacteraceae;Boseongicola;NA;	0	0	0	42	0	0	0	0	0	0	0	0	0	0	0	0	2	0	0	0	0
Bacteria;Proteobacteria;Alphaproteobacteria;Rhodobacterales;Rhodobacteraceae;Cereibacter;changlensis;	0	0	0	0	0	0	0	0	0	0	0	0	0	0	0	0	0	3	0	0	0
Bacteria;Proteobacteria;Alphaproteobacteria;Rhodobacterales;Rhodobacteraceae;Cereibacter;NA;	0	0	0	0	0	0	0	0	0	0	0	0	0	0	0	0	0	1	1	0	2
Bacteria;Proteobacteria;Alphaproteobacteria;Rhodobacterales;Rhodobacteraceae;Citreimonas;salinaria;	0	0	0	0	0	0	0	0	0	0	0	0	0	0	0	0	0	4	0	0	0
Bacteria;Proteobacteria;Alphaproteobacteria;Rhodobacterales;Rhodobacteraceae;Cognatishimia;NA;	0	0	0	0	0	0	0	0	0	12	0	0	0	0	0	0	0	0	0	0	0
Bacteria;Proteobacteria;Alphaproteobacteria;Rhodobacterales;Rhodobacteraceae;Confluentimicrobium;NA;	0	0	0	0	0	0	0	0	0	0	0	0	0	0	0	0	0	11	0	0	0
Bacteria;Proteobacteria;Alphaproteobacteria;Rhodobacterales;Rhodobacteraceae;Defluviimonas;NA;	0	0	0	0	0	0	0	0	0	0	0	0	0	0	0	0	0	4	0	0	3
Bacteria;Proteobacteria;Alphaproteobacteria;Rhodobacterales;Rhodobacteraceae;Donghicola;NA;	0	0	0	0	0	0	0	0	0	0	0	0	0	0	0	0	0	2	0	0	0
Bacteria;Proteobacteria;Alphaproteobacteria;Rhodobacterales;Rhodobacteraceae;Flavimaricola;NA;	0	0	0	0	0	0	0	0	0	0	0	0	0	0	0	0	0	1	8	2	4
Bacteria;Proteobacteria;Alphaproteobacteria;Rhodobacterales;Rhodobacteraceae;Gemmobacter;aquaticus;	0	0	0	0	0	0	0	0	0	0	0	0	0	0	0	0	0	3	0	0	0
Bacteria;Proteobacteria;Alphaproteobacteria;Rhodobacterales;Rhodobacteraceae;Gemmobacter;aquatilis;	0	0	0	0	0	0	0	0	0	0	0	0	0	0	0	0	0	1	0	0	0
Bacteria;Proteobacteria;Alphaproteobacteria;Rhodobacterales;Rhodobacteraceae;Gemmobacter;NA;	0	0	0	0	0	0	0	0	0	0	0	0	0	0	0	0	0	3	0	0	0
Bacteria;Proteobacteria;Alphaproteobacteria;Rhodobacterales;Rhodobacteraceae;Halocynthiibacter;NA;	0	0	0	0	0	0	0	18	0	0	0	0	0	0	0	0	0	0	0	0	0
Bacteria;Proteobacteria;Alphaproteobacteria;Rhodobacterales;Rhodobacteraceae;Halovulum;NA;	0	0	0	0	0	0	0	0	0	0	0	0	0	0	0	0	0	1	0	0	0
Bacteria;Proteobacteria;Alphaproteobacteria;Rhodobacterales;Rhodobacteraceae;Jannaschia;NA;	0	0	0	0	0	0	0	0	0	0	0	0	0	0	0	0	0	0	15	13	1
Bacteria;Proteobacteria;Alphaproteobacteria;Rhodobacterales;Rhodobacteraceae;Jhaorihella;NA;	0	0	0	0	0	0	0	0	0	0	0	0	0	0	0	0	0	0	85	73	106
Bacteria;Proteobacteria;Alphaproteobacteria;Rhodobacterales;Rhodobacteraceae;Leisingera;NA;	0	0	0	0	0	0	0	0	0	145	0	0	0	0	0	0	0	0	0	0	0
Bacteria;Proteobacteria;Alphaproteobacteria;Rhodobacterales;Rhodobacteraceae;Limibaculum;NA;	0	0	0	34	0	0	0	579	0	0	0	0	0	0	0	0	12	58	19	9	8
Bacteria;Proteobacteria;Alphaproteobacteria;Rhodobacterales;Rhodobacteraceae;Loktanella;NA;	0	0	0	0	0	0	0	0	0	15	0	0	0	0	0	0	0	0	0	0	0
Bacteria;Proteobacteria;Alphaproteobacteria;Rhodobacterales;Rhodobacteraceae;Lutimaribacter;NA;	0	0	0	0	0	0	0	0	0	0	0	0	0	0	0	0	0	1	0	0	0
Bacteria;Proteobacteria;Alphaproteobacteria;Rhodobacterales;Rhodobacteraceae;Marinosulfonomonas;NA;	0	0	0	0	0	0	0	0	0	0	0	0	0	0	0	0	1	0	0	0	0
Bacteria;Proteobacteria;Alphaproteobacteria;Rhodobacterales;Rhodobacteraceae;NA;NA;	0	31	1858	23923	21	0	44	88	0	251	224	30	0	28	147	488	94	158	105	54	137
Bacteria;Proteobacteria;Alphaproteobacteria;Rhodobacterales;Rhodobacteraceae;Oceanibulbus;NA;	0	0	0	0	0	0	0	21	0	0	0	0	0	0	0	0	0	0	0	0	0
Bacteria;Proteobacteria;Alphaproteobacteria;Rhodobacterales;Rhodobacteraceae;Oceanicella;NA;	0	0	0	0	0	0	0	0	0	0	0	0	0	0	0	3	0	0	0	0	0
Bacteria;Proteobacteria;Alphaproteobacteria;Rhodobacterales;Rhodobacteraceae;Oceanicola;NA;	0	0	140	0	0	0	0	0	0	0	0	0	0	0	0	0	0	0	0	0	0
Bacteria;Proteobacteria;Alphaproteobacteria;Rhodobacterales;Rhodobacteraceae;Oceaniovalibus;NA;	0	239	0	0	0	0	0	0	0	0	102	0	0	0	0	0	0	0	0	0	0
Bacteria;Proteobacteria;Alphaproteobacteria;Rhodobacterales;Rhodobacteraceae;Palleronia-Pseudomaribius;marisminoris;	0	0	0	0	0	0	0	0	0	0	0	0	0	0	0	0	0	16	0	0	0
Bacteria;Proteobacteria;Alphaproteobacteria;Rhodobacterales;Rhodobacteraceae;Palleronia-Pseudomaribius;NA;	0	0	0	0	0	0	0	0	0	0	0	0	0	0	0	0	0	2	0	0	0
Bacteria;Proteobacteria;Alphaproteobacteria;Rhodobacterales;Rhodobacteraceae;Paracoccus;marcusii;	0	0	0	0	0	0	0	0	0	0	0	0	0	0	0	0	0	0	2	0	0
Bacteria;Proteobacteria;Alphaproteobacteria;Rhodobacterales;Rhodobacteraceae;Paracoccus;NA;	0	0	0	0	0	0	0	0	0	0	0	0	0	0	0	0	0	21	25	9	6
Bacteria;Proteobacteria;Alphaproteobacteria;Rhodobacterales;Rhodobacteraceae;Pelagicola;NA;	0	0	0	0	0	0	0	0	0	0	0	0	0	0	0	0	1	0	0	0	0
Bacteria;Proteobacteria;Alphaproteobacteria;Rhodobacterales;Rhodobacteraceae;Pelagimonas;NA;	0	0	0	325	0	0	0	0	0	0	0	0	0	0	0	0	0	0	0	0	0
Bacteria;Proteobacteria;Alphaproteobacteria;Rhodobacterales;Rhodobacteraceae;Pseudopelagicola;NA;	0	0	0	0	0	0	0	0	0	0	0	0	0	0	0	58	1	0	0	0	0
Bacteria;Proteobacteria;Alphaproteobacteria;Rhodobacterales;Rhodobacteraceae;Pseudophaeobacter;NA;	0	0	0	0	0	0	0	0	0	0	0	0	0	0	0	0	0	0	1	0	0
Bacteria;Proteobacteria;Alphaproteobacteria;Rhodobacterales;Rhodobacteraceae;Pseudorhodobacter;NA;	0	0	0	0	0	0	0	0	0	0	43	712	0	0	0	0	0	0	0	0	0
Bacteria;Proteobacteria;Alphaproteobacteria;Rhodobacterales;Rhodobacteraceae;Puniceibacterium;NA;	0	0	243	0	0	0	0	0	0	0	0	0	0	0	0	0	0	0	4	6	2
Bacteria;Proteobacteria;Alphaproteobacteria;Rhodobacterales;Rhodobacteraceae;Rhodobacter;NA;	0	0	0	0	0	0	0	0	0	0	0	0	0	0	0	0	0	34	4	0	0
Bacteria;Proteobacteria;Alphaproteobacteria;Rhodobacterales;Rhodobacteraceae;Rhodobaculum;NA;	0	0	0	0	0	0	0	0	0	0	0	0	0	0	0	0	0	1	0	0	0
Bacteria;Proteobacteria;Alphaproteobacteria;Rhodobacterales;Rhodobacteraceae;Rhodovulum;NA;	0	0	0	0	0	0	0	0	0	0	0	0	0	0	0	0	0	54	0	0	0
Bacteria;Proteobacteria;Alphaproteobacteria;Rhodobacterales;Rhodobacteraceae;Roseibaca;NA;	7	0	0	0	0	0	0	0	0	0	0	0	0	0	0	0	0	0	0	0	0
Bacteria;Proteobacteria;Alphaproteobacteria;Rhodobacterales;Rhodobacteraceae;Roseibacterium;NA;	0	0	0	0	0	0	0	0	0	0	0	0	0	0	0	0	0	2	0	0	0
Bacteria;Proteobacteria;Alphaproteobacteria;Rhodobacterales;Rhodobacteraceae;Roseivivax;marinus;	0	0	0	0	0	0	0	0	0	0	0	0	0	0	0	0	0	1	0	0	0
Bacteria;Proteobacteria;Alphaproteobacteria;Rhodobacterales;Rhodobacteraceae;Roseivivax;NA;	0	0	0	0	0	0	0	0	0	0	0	0	0	0	0	0	0	5	0	0	0
Bacteria;Proteobacteria;Alphaproteobacteria;Rhodobacterales;Rhodobacteraceae;Roseobacter clade Marinomonas lineage;NA;	0	0	0	0	0	0	0	0	0	0	0	0	0	0	0	1	0	0	0	0	0
Bacteria;Proteobacteria;Alphaproteobacteria;Rhodobacterales;Rhodobacteraceae;Roseobacter clade NAC11-7 lineage;NA;	0	0	0	2448	0	0	0	110	0	0	0	0	0	4	132	221	5	1	0	0	0
Bacteria;Proteobacteria;Alphaproteobacteria;Rhodobacterales;Rhodobacteraceae;Roseobacter;NA;	0	0	68	0	0	0	0	164	0	0	0	0	0	0	0	0	0	0	1	1	0
Bacteria;Proteobacteria;Alphaproteobacteria;Rhodobacterales;Rhodobacteraceae;Roseovarius;indicus;	0	0	0	0	0	0	0	0	0	0	0	0	0	0	0	0	0	1	0	0	0
Bacteria;Proteobacteria;Alphaproteobacteria;Rhodobacterales;Rhodobacteraceae;Roseovarius;marisflavi;	0	0	0	0	0	0	0	0	0	0	0	0	0	0	0	0	0	1	15	16	14
Bacteria;Proteobacteria;Alphaproteobacteria;Rhodobacterales;Rhodobacteraceae;Roseovarius;mucosus;	0	0	0	0	0	0	0	0	0	0	0	0	0	0	0	0	0	1	0	0	0
Bacteria;Proteobacteria;Alphaproteobacteria;Rhodobacterales;Rhodobacteraceae;Roseovarius;NA;	0	0	105	0	0	0	0	0	0	0	0	0	0	0	0	0	0	5	59	24	62
Bacteria;Proteobacteria;Alphaproteobacteria;Rhodobacterales;Rhodobacteraceae;Roseovarius;tolerans;	0	0	0	0	0	0	0	0	0	0	0	0	0	0	0	0	0	1	0	0	0
Bacteria;Proteobacteria;Alphaproteobacteria;Rhodobacterales;Rhodobacteraceae;Rubellimicrobium;NA;	0	0	162	0	0	0	0	0	0	0	0	0	0	0	0	0	0	42	27	25	0
Bacteria;Proteobacteria;Alphaproteobacteria;Rhodobacterales;Rhodobacteraceae;Rubellimicrobium;roseum;	0	0	0	0	0	0	0	0	0	0	0	0	0	0	0	0	0	3	0	0	0
Bacteria;Proteobacteria;Alphaproteobacteria;Rhodobacterales;Rhodobacteraceae;Rubribacterium;NA;	0	0	0	0	0	0	0	0	0	0	0	0	0	0	0	0	0	1	7	2	0
Bacteria;Proteobacteria;Alphaproteobacteria;Rhodobacterales;Rhodobacteraceae;Rubrimonas;NA;	0	0	0	0	0	0	0	0	0	0	0	0	0	0	0	0	0	1	1	0	0
Bacteria;Proteobacteria;Alphaproteobacteria;Rhodobacterales;Rhodobacteraceae;Rubrimonas;shengliensis;	0	0	0	0	0	0	0	0	0	0	0	0	0	0	0	0	0	1	0	0	0
Bacteria;Proteobacteria;Alphaproteobacteria;Rhodobacterales;Rhodobacteraceae;Sagittula;NA;	0	0	0	0	0	0	0	0	0	0	0	0	0	7	0	0	0	0	0	0	0
Bacteria;Proteobacteria;Alphaproteobacteria;Rhodobacterales;Rhodobacteraceae;Sedimentitalea;NA;	0	0	0	6242	0	0	17	160	0	29	0	0	0	0	17	19	1	0	0	0	0
Bacteria;Proteobacteria;Alphaproteobacteria;Rhodobacterales;Rhodobacteraceae;Sediminimonas;NA;	0	0	0	0	0	0	0	0	0	0	0	0	0	0	0	0	0	0	0	0	1
Bacteria;Proteobacteria;Alphaproteobacteria;Rhodobacterales;Rhodobacteraceae;Sediminimonas;qiaohouensis;	0	0	0	0	0	0	0	0	0	0	0	0	0	0	0	0	0	6	0	0	0
Bacteria;Proteobacteria;Alphaproteobacteria;Rhodobacterales;Rhodobacteraceae;Seohaeicola;NA;	17	0	0	0	0	0	0	0	0	0	0	0	0	0	0	0	0	6	0	0	0
Bacteria;Proteobacteria;Alphaproteobacteria;Rhodobacterales;Rhodobacteraceae;Shimia;NA;	0	0	0	0	0	0	0	0	0	25	0	0	0	0	0	0	0	0	0	0	0
Bacteria;Proteobacteria;Alphaproteobacteria;Rhodobacterales;Rhodobacteraceae;Silicimonas;algicola;	0	0	0	0	0	0	0	0	0	0	0	0	0	0	0	0	0	1	0	0	0
Bacteria;Proteobacteria;Alphaproteobacteria;Rhodobacterales;Rhodobacteraceae;Silicimonas;NA;	0	0	0	0	0	0	0	0	0	0	0	0	0	0	0	0	0	0	4	0	0
Bacteria;Proteobacteria;Alphaproteobacteria;Rhodobacterales;Rhodobacteraceae;Sulfitobacter;brevis;	0	0	0	0	0	0	0	20	0	0	0	0	0	0	0	0	0	0	0	0	0
Bacteria;Proteobacteria;Alphaproteobacteria;Rhodobacterales;Rhodobacteraceae;Sulfitobacter;NA;	0	274	223	249	0	0	0	194	0	0	0	473	0	0	20	7	0	0	22	16	10
Bacteria;Proteobacteria;Alphaproteobacteria;Rhodobacterales;Rhodobacteraceae;Tabrizicola;NA;	0	0	0	0	0	0	0	0	0	0	0	0	0	0	0	0	0	6	0	0	0
Bacteria;Proteobacteria;Alphaproteobacteria;Rhodobacterales;Rhodobacteraceae;Tateyamaria;NA;	0	0	0	0	0	0	0	27	0	0	0	0	0	0	0	0	0	0	0	0	0
Bacteria;Proteobacteria;Alphaproteobacteria;Rhodobacterales;Rhodobacteraceae;Thalassobius;NA;	0	0	0	0	0	0	0	0	0	239	0	0	0	0	0	0	0	0	0	0	0
Bacteria;Proteobacteria;Alphaproteobacteria;Rhodobacterales;Rhodobacteraceae;Thioclava;indica;	0	0	0	0	0	0	0	0	0	0	0	0	0	0	0	0	0	9	0	0	0
Bacteria;Proteobacteria;Alphaproteobacteria;Rhodobacterales;Rhodobacteraceae;Thioclava;NA;	0	0	0	0	0	0	0	0	0	0	0	0	0	0	0	0	0	4	0	0	0
Bacteria;Proteobacteria;Alphaproteobacteria;Rhodobacterales;Rhodobacteraceae;Thioclava;nitratireducens;	0	0	0	0	0	0	0	0	0	0	0	0	0	0	0	0	0	12	0	0	0
Bacteria;Proteobacteria;Alphaproteobacteria;Rhodobacterales;Rhodobacteraceae;Thioclava;pacifica;	0	0	0	0	0	0	0	0	0	0	0	0	0	0	0	0	0	1	0	0	0
Bacteria;Proteobacteria;Alphaproteobacteria;Rhodobacterales;Rhodobacteraceae;Tropicibacter;phthalicicus;	0	0	0	0	0	0	0	0	0	33	0	0	0	0	0	0	0	0	0	0	0
Bacteria;Proteobacteria;Alphaproteobacteria;Rhodobacterales;Rhodobacteraceae;Tropicimonas;NA;	0	0	0	0	0	0	0	0	0	0	0	0	0	0	0	0	0	3	4	0	0
Bacteria;Proteobacteria;Alphaproteobacteria;Rhodobacterales;Rhodobacteraceae;Wenxinia;marina;	0	0	0	0	0	0	0	0	0	0	0	0	0	0	0	0	0	1	0	0	0
Bacteria;Proteobacteria;Alphaproteobacteria;Rhodobacterales;Rhodobacteraceae;Yoonia-Loktanella;NA;	0	0	499	0	0	0	0	41	0	0	0	0	0	0	0	15	0	0	94	39	43
Bacteria;Proteobacteria;Alphaproteobacteria;Rhodospirillales;AEGEAN-169 marine group;NA;NA;	0	0	0	0	0	0	0	0	0	20	0	0	0	7	0	0	4	0	0	0	0
Bacteria;Proteobacteria;Alphaproteobacteria;Rhodospirillales;Magnetospiraceae;Magnetospira;NA;	0	0	0	111	0	0	0	0	0	0	34	0	0	5	0	12	40	3	0	0	0
Bacteria;Proteobacteria;Alphaproteobacteria;Rhodospirillales;Magnetospiraceae;Magnetovibrio;NA;	0	0	0	0	0	0	0	0	0	0	0	0	0	0	0	1	1	1	0	0	0
Bacteria;Proteobacteria;Alphaproteobacteria;Rhodospirillales;Magnetospiraceae;NA;NA;	0	0	0	35	0	0	0	13	0	0	0	0	0	23	0	13	550	10	0	0	0
Bacteria;Proteobacteria;Alphaproteobacteria;Rhodospirillales;Magnetospirillaceae;Magnetospirillum;gryphiswaldense;	0	0	0	0	0	0	0	0	0	0	0	0	0	0	0	0	0	4	0	0	0
Bacteria;Proteobacteria;Alphaproteobacteria;Rhodospirillales;Magnetospirillaceae;Magnetospirillum;NA;	0	0	0	0	0	0	0	0	0	0	0	0	0	0	0	0	0	1	0	0	0
Bacteria;Proteobacteria;Alphaproteobacteria;Rhodospirillales;NA;NA;NA;	0	0	0	7	0	0	0	0	0	0	0	0	0	0	0	0	2	32	0	0	0
Bacteria;Proteobacteria;Alphaproteobacteria;Rhodospirillales;Rhodospirillaceae;BRH-c57;NA;	0	0	0	0	0	0	0	0	0	0	0	0	0	0	0	0	0	1	0	0	0
Bacteria;Proteobacteria;Alphaproteobacteria;Rhodospirillales;Rhodospirillaceae;Caenispirillum;bisanense;	0	0	0	0	0	0	0	0	0	0	0	0	0	0	0	0	0	1	0	0	0
Bacteria;Proteobacteria;Alphaproteobacteria;Rhodospirillales;Rhodospirillaceae;Caenispirillum;deserti;	0	0	0	0	0	0	0	0	0	0	0	0	0	0	0	0	0	4	0	0	0
Bacteria;Proteobacteria;Alphaproteobacteria;Rhodospirillales;Rhodospirillaceae;Caenispirillum;NA;	0	0	0	0	0	0	0	0	0	0	0	0	0	0	0	0	0	11	0	0	0
Bacteria;Proteobacteria;Alphaproteobacteria;Rhodospirillales;Rhodospirillaceae;Insolitispirillum;NA;	0	0	0	0	0	0	0	0	0	0	0	0	0	0	0	0	0	1	0	0	0
Bacteria;Proteobacteria;Alphaproteobacteria;Rhodospirillales;Rhodospirillaceae;Insolitispirillum;peregrinum;	0	0	0	0	0	0	0	0	0	0	0	0	0	0	0	0	0	3	0	0	0
Bacteria;Proteobacteria;Alphaproteobacteria;Rhodospirillales;Rhodospirillaceae;Marispirillum;NA;	0	0	45	0	0	0	0	0	0	0	0	0	0	0	0	0	0	1	0	0	0
Bacteria;Proteobacteria;Alphaproteobacteria;Rhodospirillales;Rhodospirillaceae;NA;NA;	0	0	0	0	0	0	0	0	0	0	0	0	0	0	0	0	1	8	0	0	0
Bacteria;Proteobacteria;Alphaproteobacteria;Rhodospirillales;Terasakiellaceae;NA;NA;	0	0	0	47	0	0	0	2	0	0	0	0	0	0	0	0	3	1	0	0	0
Bacteria;Proteobacteria;Alphaproteobacteria;Rhodospirillales;Thalassospiraceae;Thalassospira;NA;	0	0	0	0	0	0	0	0	0	0	0	0	0	0	0	0	0	3	0	0	0
Bacteria;Proteobacteria;Alphaproteobacteria;Rickettsiales;AB1;NA;NA;	0	0	0	0	0	0	0	14	0	11	0	0	0	0	0	1	1	0	0	0	0
Bacteria;Proteobacteria;Alphaproteobacteria;Rickettsiales;Anaplasmataceae;Anaplasma;NA;	0	0	0	0	0	0	0	0	0	0	0	0	0	0	0	0	0	1	0	0	0
Bacteria;Proteobacteria;Alphaproteobacteria;Rickettsiales;Fokiniaceae;MD3-55;NA;	0	0	0	31	0	0	0	0	0	0	0	0	0	0	0	0	0	0	0	0	0
Bacteria;Proteobacteria;Alphaproteobacteria;Rickettsiales;Mitochondria;NA;NA;	223	0	107	448	0	0	0	113	10	0	3	0	0	0	31	1	3	8	15	7	2
Bacteria;Proteobacteria;Alphaproteobacteria;Rickettsiales;NA;NA;NA;	0	0	0	0	0	0	0	0	0	3	0	0	0	0	0	1	2	1	29	25	46
Bacteria;Proteobacteria;Alphaproteobacteria;Rickettsiales;Rickettsiaceae;Candidatus Cryptoprodotis;NA;	0	0	0	0	0	0	0	0	0	0	0	0	0	0	0	0	0	2	0	0	0
Bacteria;Proteobacteria;Alphaproteobacteria;Rickettsiales;Rickettsiaceae;Candidatus Megaira;NA;	0	0	0	49	0	0	0	0	0	0	0	0	0	0	0	2	2	0	0	0	0
Bacteria;Proteobacteria;Alphaproteobacteria;Rickettsiales;Rickettsiaceae;NA;NA;	0	0	0	36	0	0	0	10	0	3	0	0	0	0	0	0	2	1	7	2	3
Bacteria;Proteobacteria;Alphaproteobacteria;Rickettsiales;S25-593;NA;NA;	0	0	0	0	0	0	0	0	0	0	0	0	0	8	0	0	0	0	0	0	0
Bacteria;Proteobacteria;Alphaproteobacteria;Rickettsiales;SM2D12;NA;NA;	0	0	18	16	0	0	0	0	0	9	0	0	0	0	0	0	1	4	0	0	0
Bacteria;Proteobacteria;Alphaproteobacteria;SAR11 clade;Clade I;Clade Ia;NA;	0	0	0	0	0	0	0	0	0	0	0	0	0	0	19	0	0	0	0	0	0
Bacteria;Proteobacteria;Alphaproteobacteria;SAR11 clade;Clade I;Clade Ib;NA;	0	0	0	0	0	0	0	0	0	27	0	0	0	72	0	0	0	0	0	0	0
Bacteria;Proteobacteria;Alphaproteobacteria;SAR11 clade;Clade IV;NA;NA;	0	0	0	0	0	0	0	0	0	0	0	0	0	0	0	0	1	0	0	0	0
Bacteria;Proteobacteria;Alphaproteobacteria;SAR11 clade;NA;NA;NA;	0	0	0	0	0	0	0	0	0	0	0	0	0	2	0	0	1	0	0	0	0
Bacteria;Proteobacteria;Alphaproteobacteria;Sneathiellales;Sneathiellaceae;Sneathiella;NA;	0	0	0	0	0	0	0	126	0	0	13	0	0	0	0	11	0	1	0	0	3
Bacteria;Proteobacteria;Alphaproteobacteria;Sphingomonadales;Sphingomonadaceae;Altererythrobacter;atlanticus;	0	0	0	0	0	0	0	0	0	0	0	0	0	0	0	0	0	4	0	0	0
Bacteria;Proteobacteria;Alphaproteobacteria;Sphingomonadales;Sphingomonadaceae;Altererythrobacter;buctensis;	0	0	0	0	0	0	0	0	0	0	0	0	0	0	0	0	0	4	0	0	0
Bacteria;Proteobacteria;Alphaproteobacteria;Sphingomonadales;Sphingomonadaceae;Altererythrobacter;dongtanensis;	0	0	0	0	0	0	0	0	0	0	0	0	0	0	0	0	0	2	0	0	0
Bacteria;Proteobacteria;Alphaproteobacteria;Sphingomonadales;Sphingomonadaceae;Altererythrobacter;epoxidivorans;	0	0	0	0	0	0	0	0	0	0	0	0	0	0	0	0	0	1	0	0	0
Bacteria;Proteobacteria;Alphaproteobacteria;Sphingomonadales;Sphingomonadaceae;Altererythrobacter;mangrovi;	0	0	0	0	0	0	0	0	0	0	0	0	0	0	0	0	0	1	0	0	0
Bacteria;Proteobacteria;Alphaproteobacteria;Sphingomonadales;Sphingomonadaceae;Altererythrobacter;marensis;	0	0	0	0	0	0	0	0	0	0	0	0	0	0	0	0	0	1	0	0	0
Bacteria;Proteobacteria;Alphaproteobacteria;Sphingomonadales;Sphingomonadaceae;Altererythrobacter;NA;	0	0	449	0	0	0	0	0	7	0	0	0	0	0	0	0	0	121	359	164	49
Bacteria;Proteobacteria;Alphaproteobacteria;Sphingomonadales;Sphingomonadaceae;Altererythrobacter;rigui;	0	0	0	0	0	0	0	0	0	0	0	0	0	0	0	0	0	2	0	0	0
Bacteria;Proteobacteria;Alphaproteobacteria;Sphingomonadales;Sphingomonadaceae;Altererythrobacter;sediminis;	0	0	0	0	0	0	0	0	0	0	0	0	0	0	0	0	0	0	74	55	30
Bacteria;Proteobacteria;Alphaproteobacteria;Sphingomonadales;Sphingomonadaceae;Blastomonas;NA;	0	0	0	0	0	0	0	0	0	0	0	0	0	0	0	0	0	1	0	0	0
Bacteria;Proteobacteria;Alphaproteobacteria;Sphingomonadales;Sphingomonadaceae;Croceicoccus;marinus;	0	0	0	0	0	0	0	0	0	0	0	0	0	0	0	0	0	4	0	0	0
Bacteria;Proteobacteria;Alphaproteobacteria;Sphingomonadales;Sphingomonadaceae;Croceicoccus;NA;	0	0	0	0	0	0	0	0	0	0	0	0	0	0	0	0	0	3	0	0	0
Bacteria;Proteobacteria;Alphaproteobacteria;Sphingomonadales;Sphingomonadaceae;Ellin6055;NA;	0	0	0	0	0	0	0	0	0	0	0	0	0	0	0	0	0	43	149	51	41
Bacteria;Proteobacteria;Alphaproteobacteria;Sphingomonadales;Sphingomonadaceae;Erythrobacter;alti;	0	0	0	0	0	0	0	0	0	0	0	0	0	0	0	0	0	1	0	0	0
Bacteria;Proteobacteria;Alphaproteobacteria;Sphingomonadales;Sphingomonadaceae;Erythrobacter;atlanticus;	0	0	0	0	0	0	0	0	0	0	0	0	0	0	0	0	0	2	0	0	0
Bacteria;Proteobacteria;Alphaproteobacteria;Sphingomonadales;Sphingomonadaceae;Erythrobacter;litoralis;	0	0	0	0	0	0	0	0	0	0	0	0	0	0	0	0	0	7	0	0	0
Bacteria;Proteobacteria;Alphaproteobacteria;Sphingomonadales;Sphingomonadaceae;Erythrobacter;marinus;	0	0	0	0	0	0	0	0	0	0	0	0	0	0	0	0	0	0	4	13	2
Bacteria;Proteobacteria;Alphaproteobacteria;Sphingomonadales;Sphingomonadaceae;Erythrobacter;NA;	0	0	167	0	0	0	0	0	0	113	0	0	0	0	0	0	0	6	67	32	36
Bacteria;Proteobacteria;Alphaproteobacteria;Sphingomonadales;Sphingomonadaceae;Erythrobacter;odishensis;	0	0	0	0	0	0	0	0	0	0	0	0	0	0	0	0	0	5	0	0	0
Bacteria;Proteobacteria;Alphaproteobacteria;Sphingomonadales;Sphingomonadaceae;MN 122.2a;NA;	0	0	0	0	0	0	0	0	0	0	0	0	0	0	0	0	0	0	0	3	0
Bacteria;Proteobacteria;Alphaproteobacteria;Sphingomonadales;Sphingomonadaceae;NA;NA;	0	0	632	0	0	0	0	0	0	0	0	0	0	0	0	0	1	210	88	52	72
Bacteria;Proteobacteria;Alphaproteobacteria;Sphingomonadales;Sphingomonadaceae;Novosphingobium;aquiterrae;	0	0	0	0	0	0	0	0	0	0	0	0	0	0	0	0	0	2	0	0	0
Bacteria;Proteobacteria;Alphaproteobacteria;Sphingomonadales;Sphingomonadaceae;Novosphingobium;arabidopsis;	0	0	0	0	0	0	0	0	0	0	0	0	0	0	0	0	0	4	0	0	0
Bacteria;Proteobacteria;Alphaproteobacteria;Sphingomonadales;Sphingomonadaceae;Novosphingobium;capsulatum;	0	0	0	0	0	0	0	0	0	0	0	0	0	0	0	0	0	1	0	0	0
[truncated: 830 more rows]

## Sheet: Table S6
Table S6. List of contigs in each MAG. Assigned contig names from Megahit and JGI IMG/M are provided.
MAG	Megahit_contig_name	JGI_IMG_contig_name
114_sub	k119_59963	Ga0534206_001768
114_sub	k119_382879	Ga0534206_001908
114_sub	k119_227414	Ga0534206_001961
114_sub	k119_382910	Ga0534206_002729
114_sub	k119_335100	Ga0534206_003240
114_sub	k119_406905	Ga0534206_003750
114_sub	k119_466742	Ga0534206_003980
114_sub	k119_394984	Ga0534206_004888
114_sub	k119_383069	Ga0534206_005530
114_sub	k119_311335	Ga0534206_006074
114_sub	k119_12401	Ga0534206_006436
114_sub	k119_442986	Ga0534206_006474
114_sub	k119_24325	Ga0534206_006781
114_sub	k119_239857	Ga0534206_008841
114_sub	k119_478862	Ga0534206_008845
114_sub	k119_443229	Ga0534206_009712
114_sub	k119_395505	Ga0534206_013124
114_sub	k119_299763	Ga0534206_014360
114_sub	k119_288021	Ga0534206_015516
114_sub	k119_311791	Ga0534206_015955
114_sub	k119_240502	Ga0534206_017713
114_sub	k119_120526	Ga0534206_018063
114_sub	k119_132335	Ga0534206_018522
114_sub	k119_324176	Ga0534206_019704
114_sub	k119_300126	Ga0534206_020591
114_sub	k119_84984	Ga0534206_021186
114_sub	k119_288411	Ga0534206_021484
114_sub	k119_336306	Ga0534206_022648
114_sub	k119_204852	Ga0534206_025121
114_sub	k119_216828	Ga0534206_025475
114_sub	k119_324491	Ga0534206_026819
114_sub	k119_13625	Ga0534206_026895
114_sub	k119_37268	Ga0534206_028910
114_sub	k119_516095	Ga0534206_030106
114_sub	k119_360780	Ga0534206_030428
114_sub	k119_288911	Ga0534206_031440
114_sub	k119_516156	Ga0534206_031543
114_sub	k119_324951	Ga0534206_033433
114_sub	k119_265139	Ga0534206_036130
114_sub	k119_468387	Ga0534206_036287
114_sub	k119_456714	Ga0534206_037116
114_sub	k119_408841	Ga0534206_037649
114_sub	k119_181706	Ga0534206_038720
114_sub	k119_37820	Ga0534206_039226
114_sub	k119_181783	Ga0534206_039495
114_sub	k119_468507	Ga0534206_039657
114_sub	k119_121931	Ga0534206_039905
114_sub	k119_337308	Ga0534206_040055
114_sub	k119_444741	Ga0534206_040984
114_sub	k119_109762	Ga0534206_041011
114_sub	k119_289442	Ga0534206_041408
114_sub	k119_97897	Ga0534206_041792
114_sub	k119_265476	Ga0534206_042402
114_sub	k119_373289	Ga0534206_043784
114_sub	k119_122268	Ga0534206_044755
114_sub	k119_289636	Ga0534206_044768
114_sub	k119_134042	Ga0534206_045874
114_sub	k119_361592	Ga0534206_045906
114_sub	k119_397573	Ga0534206_046007
114_sub	k119_289742	Ga0534206_047153
114_sub	k119_361718	Ga0534206_048003
114_sub	k119_468991	Ga0534206_048817
114_sub	k119_433472	Ga0534206_048924
114_sub	k119_63059	Ga0534206_049218
114_sub	k119_254348	Ga0534206_049843
114_sub	k119_50986	Ga0534206_051320
114_sub	k119_146611	Ga0534206_051873
114_sub	k119_182498	Ga0534206_052225
114_sub	k119_338083	Ga0534206_052925
114_sub	k119_3186	Ga0534206_053152
114_sub	k119_398028	Ga0534206_053815
114_sub	k119_481371	Ga0534206_053968
114_sub	k119_206650	Ga0534206_055380
114_sub	k119_122915	Ga0534206_056709
114_sub	k119_505584	Ga0534206_056723
114_sub	k119_122993	Ga0534206_057845
114_sub	k119_170884	Ga0534206_059062
114_sub	k119_374233	Ga0534206_059377
114_sub	k119_75208	Ga0534206_060202
114_sub	k119_469723	Ga0534206_061522
114_sub	k119_434354	Ga0534206_065935
114_sub	k119_399006	Ga0534206_067069
114_sub	k119_279106	Ga0534206_067670
114_sub	k119_363027	Ga0534206_069408
114_sub	k119_399173	Ga0534206_069624
114_sub	k119_4349	Ga0534206_069646
114_sub	k119_302894	Ga0534206_069751
114_sub	k119_506502	Ga0534206_069779
114_sub	k119_506522	Ga0534206_069886
114_sub	k119_147848	Ga0534206_072478
114_sub	k119_422773	Ga0534206_072600
114_sub	k119_99639	Ga0534206_073913
114_sub	k119_267657	Ga0534206_076603
114_sub	k119_411196	Ga0534206_077749
114_sub	k119_76204	Ga0534206_079948
114_sub	k119_435226	Ga0534206_080591
114_sub	k119_196130	Ga0534206_081258
114_sub	k119_518657	Ga0534206_081492
114_sub	k119_112255	Ga0534206_082018
114_sub	k119_65126	Ga0534206_082104
114_sub	k119_267999	Ga0534206_083070
114_sub	k119_136133	Ga0534206_084963
114_sub	k119_112480	Ga0534206_086486
114_sub	k119_100250	Ga0534206_087183
114_sub	k119_220906	Ga0534206_088518
114_sub	k119_29156	Ga0534206_089523
114_sub	k119_65681	Ga0534206_091254
114_sub	k119_280454	Ga0534206_091641
114_sub	k119_40667	Ga0534206_092268
114_sub	k119_304179	Ga0534206_092982
114_sub	k119_124835	Ga0534206_093002
114_sub	k119_232859	Ga0534206_095742
114_sub	k119_149236	Ga0534206_096230
114_sub	k119_519506	Ga0534206_097440
114_sub	k119_460412	Ga0534206_098507
114_sub	k119_233127	Ga0534206_101784
114_sub	k119_137141	Ga0534206_101957
114_sub	k119_304692	Ga0534206_102393
114_sub	k119_29963	Ga0534206_103256
114_sub	k119_149685	Ga0534206_103547
114_sub	k119_41289	Ga0534206_104566
114_sub	k119_161365	Ga0534206_105556
114_sub	k119_496774	Ga0534206_105719
114_sub	k119_413105	Ga0534206_107142
114_sub	k119_436870	Ga0534206_107825
114_sub	k119_150025	Ga0534206_108765
114_sub	k119_66829	Ga0534206_110222
114_sub	k119_461276	Ga0534206_110489
114_sub	k119_222419	Ga0534206_110574
114_sub	k119_113703	Ga0534206_111112
114_sub	k119_401827	Ga0534206_111640
114_sub	k119_222776	Ga0534206_114772
114_sub	k119_520528	Ga0534206_115324
114_sub	k119_461611	Ga0534206_115532
114_sub	k119_448887	Ga0534206_116395
114_sub	k119_365566	Ga0534206_118089
114_sub	k119_497708	Ga0534206_120686
114_sub	k119_365765	Ga0534206_122279
114_sub	k119_223290	Ga0534206_122833
114_sub	k119_462237	Ga0534206_125847
114_sub	k119_31409	Ga0534206_127245
114_sub	k119_42482	Ga0534206_128648
114_sub	k119_114663	Ga0534206_130109
114_sub	k119_402897	Ga0534206_130219
114_sub	k119_390095	Ga0534206_130858
114_sub	k119_199337	Ga0534206_132374
114_sub	k119_306595	Ga0534206_133281
114_sub	k119_378549	Ga0534206_133361
114_sub	k119_521363	Ga0534206_134127
114_sub	k119_343077	Ga0534206_134599
114_sub	k119_127175	Ga0534206_134959
114_sub	k119_187135	Ga0534206_135024
114_sub	k119_31894	Ga0534206_136311
114_sub	k119_366602	Ga0534206_136357
114_sub	k119_224241	Ga0534206_139174
114_sub	k119_92289	Ga0534206_139256
114_sub	k119_521797	Ga0534206_140972
114_sub	k119_295849	Ga0534206_144686
114_sub	k119_450667	Ga0534206_145211
114_sub	k119_103352	Ga0534206_146032
114_sub	k119_356070	Ga0534206_146354
114_sub	k119_9510	Ga0534206_146800
114_sub	k119_21413	Ga0534206_146985
114_sub	k119_92765	Ga0534206_147188
114_sub	k119_487146	Ga0534206_149724
114_sub	k119_57110	Ga0534206_150393
114_sub	k119_69573	Ga0534206_151215
114_sub	k119_103686	Ga0534206_151341
114_sub	k119_21956	Ga0534206_154282
114_sub	k119_188345	Ga0534206_154697
114_sub	k119_379774	Ga0534206_155360
114_sub	k119_464539	Ga0534206_157142
114_sub	k119_236297	Ga0534206_159442
114_sub	k119_428733	Ga0534206_159677
114_sub	k119_70242	Ga0534206_160072
114_sub	k119_487773	Ga0534206_160099
114_sub	k119_512447	Ga0534206_164121
114_sub	k119_321091	Ga0534206_166548
114_sub	k119_262201	Ga0534206_170030
114_sub	k119_393059	Ga0534206_170912
114_sub	k119_523607	Ga0534206_171253
114_sub	k119_523632	Ga0534206_171652
114_sub	k119_333091	Ga0534206_172098
114_sub	k119_440832	Ga0534206_172648
114_sub	k119_104870	Ga0534206_173118
114_sub	k119_440891	Ga0534206_173789
114_sub	k119_226273	Ga0534206_173846
114_sub	k119_488748	Ga0534206_174168
114_sub	k119_465729	Ga0534206_174540
114_sub	k119_297785	Ga0534206_174642
114_sub	k119_129515	Ga0534206_175447
114_sub	k119_309152	Ga0534206_175880
114_sub	k119_129617	Ga0534206_176989
114_sub	k119_71390	Ga0534206_177670
114_sub	k119_309252	Ga0534206_177761
114_sub	k119_165664	Ga0534206_178784
114_sub	k119_202442	Ga0534206_180157
114_sub	k119_357991	Ga0534206_181459
114_sub	k119_142458	Ga0534206_185914
114_sub	k119_441876	Ga0534206_186831
114_sub	k119_226937	Ga0534206_186920
114_sub	k119_369816	Ga0534206_187677
114_sub	k119_501637	Ga0534206_188357
114_sub	k119_202914	Ga0534206_188767
114_sub	k119_346452	Ga0534206_188791
114_sub	k119_524641	Ga0534206_190857
114_sub	k119_238436	Ga0534206_191366
114_sub	k119_238452	Ga0534206_191439
114_sub	k119_142749	Ga0534206_192145
114_sub	k119_477750	Ga0534206_194245
114_sub	k119_287002	Ga0534206_195061
114_sub	k119_106808	Ga0534206_196352
114_sub	k119_167251	Ga0534206_196448
114_sub	k119_167298	Ga0534206_196924
114_sub	k119_118663	Ga0534206_197955
114_sub	k119_191381	Ga0534206_198348
121.filtered	k119_241645	Ga0534206_036711
121.filtered	k119_112155	Ga0534206_080217
121.filtered	k119_15689	Ga0534206_059459
121.filtered	k119_163060	Ga0534206_133135
121.filtered	k119_24172	Ga0534206_003892
121.filtered	k119_294428	Ga0534206_124222
121.filtered	k119_441914	Ga0534206_187488
121.filtered	k119_365930	Ga0534206_125767
121.filtered	k119_376722	Ga0534206_103483
121.filtered	k119_475302	Ga0534206_158818
121.filtered	k119_57769	Ga0534206_160492
121.filtered	k119_49254	Ga0534206_024348
121.filtered	k119_396660	Ga0534206_032608
121.filtered	k119_359894	Ga0534206_016161
121.filtered	k119_446724	Ga0534206_078854
121.filtered	k119_227837	Ga0534206_009985
121.filtered	k119_476715	Ga0534206_181076
121.filtered	k119_320464	Ga0534206_153745
121.filtered	k119_116192	Ga0534206_166317
121.filtered	k119_419843	Ga0534206_021041
121.filtered	k119_357942	Ga0534206_180013
121.filtered	k119_124513	Ga0534206_085324
121.filtered	k119_394766	Ga0534206_000492
121.filtered	k119_30861	Ga0534206_117316
121.filtered	k119_119965	Ga0534206_005180
121.filtered	k119_359801	Ga0534206_014666
121.filtered	k119_267622	Ga0534206_075950
121.filtered	k119_82008	Ga0534206_186050
121.filtered	k119_104615	Ga0534206_168309
121.filtered	k119_30067	Ga0534206_104940
121.filtered	k119_277899	Ga0534206_047024
121.filtered	k119_482146	Ga0534206_068023
121.filtered	k119_449819	Ga0534206_131407
121.filtered	k119_409241	Ga0534206_044894
121.filtered	k119_183135	Ga0534206_065539
121.filtered	k119_457521	Ga0534206_049611
121.filtered	k119_122843	Ga0534206_055748
121.filtered	k119_327546	Ga0534206_082545
121.filtered	k119_253277	Ga0534206_034285
121.filtered	k119_18467	Ga0534206_104701
121.filtered	k119_329473	Ga0534206_114147
121.filtered	k119_291162	Ga0534206_073029
121.filtered	k119_512192	Ga0534206_159824
121.filtered	k119_506945	Ga0534206_075620
121.filtered	k119_374912	Ga0534206_072252
121.filtered	k119_479580	Ga0534206_022278
121.filtered	k119_338128	Ga0534206_053516
121.filtered	k119_348792	Ga0534206_031861
121.filtered	k119_501161	Ga0534206_180292
121.filtered	k119_246550	Ga0534206_107633
121.filtered	k119_4523	Ga0534206_071925
121.filtered	k119_366166	Ga0534206_128846
121.filtered	k119_212510	Ga0534206_153554
121.filtered	k119_343331	Ga0534206_139677
121.filtered	k119_88348	Ga0534206_075299
121.filtered	k119_71497	Ga0534206_179393
121.filtered	k119_96912	Ga0534206_023793
121.filtered	k119_30561	Ga0534206_113345
121.filtered	k119_357203	Ga0534206_165004
121.filtered	k119_247954	Ga0534206_124415
121.filtered	k119_212825	Ga0534206_158435
121.filtered	k119_484621	Ga0534206_109959
121.filtered	k119_46289	Ga0534206_196498
121.filtered	k119_129491	Ga0534206_174948
121.filtered	k119_323604	Ga0534206_010767
121.filtered	k119_137457	Ga0534206_106567
121.filtered	k119_143199	Ga0534206_195978
121.filtered	k119_3087	Ga0534206_051956
121.filtered	k119_332397	Ga0534206_160344
121.filtered	k119_253638	Ga0534206_039390
121.filtered	k119_381076	Ga0534206_177447
121.filtered	k119_476356	Ga0534206_174592
121.filtered	k119_472475	Ga0534206_111287
121.filtered	k119_353029	Ga0534206_097951
121.filtered	k119_302727	Ga0534206_067422
121.filtered	k119_346607	Ga0534206_190968
121.filtered	k119_401832	Ga0534206_111701
121.filtered	k119_152050	Ga0534206_136839
121.filtered	k119_149350	Ga0534206_097888
121.filtered	k119_370676	Ga0534206_196746
121.filtered	k119_162238	Ga0534206_119656
121.filtered	k119_369246	Ga0534206_178189
121.filtered	k119_270110	Ga0534206_116640
121.filtered	k119_72634	Ga0534206_014497
121.filtered	k119_105962	Ga0534206_188674
121.filtered	k119_146838	Ga0534206_055041
121.filtered	k119_276440	Ga0534206_022088
121.filtered	k119_211358	Ga0534206_131660
121.filtered	k119_194360	Ga0534206_052583
121.filtered	k119_43137	Ga0534206_141167
121.filtered	k119_230378	Ga0534206_056064
121.filtered	k119_207693	Ga0534206_073524
121.filtered	k119_453869	Ga0534206_195238
121.filtered	k119_514339	Ga0534206_191070
121.filtered	k119_451922	Ga0534206_164032
121.filtered	k119_202444	Ga0534206_180194
121.filtered	k119_336854	Ga0534206_031528
121.filtered	k119_87136	Ga0534206_054760
121.filtered	k119_340739	Ga0534206_096255
121.filtered	k119_331562	Ga0534206_146308
121.filtered	k119_205434	Ga0534206_034518
121.filtered	k119_328544	Ga0534206_098802
121.filtered	k119_156570	Ga0534206_017766
121.filtered	k119_191225	Ga0534206_197541
121.filtered	k119_81818	Ga0534206_183431
121.filtered	k119_397272	Ga0534206_041104
121.filtered	k119_487063	Ga0534206_148028
121.filtered	k119_445269	Ga0534206_052552
121.filtered	k119_143669	Ga0534206_001474
121.filtered	k119_514567	Ga0534206_003228
121.filtered	k119_51103	Ga0534206_052896
121.filtered	k119_349864	Ga0534206_046718
121.filtered	k119_195602	Ga0534206_072483
121.filtered	k119_342459	Ga0534206_125219
121.filtered	k119_468519	Ga0534206_039901
121.filtered	k119_350709	Ga0534206_060585
121.filtered	k119_469121	Ga0534206_051174
121.filtered	k119_271496	Ga0534206_135980
121.filtered	k119_156114	Ga0534206_010130
121.filtered	k119_259999	Ga0534206_134411
121.filtered	k119_17760	Ga0534206_094400
121.filtered	k119_278321	Ga0534206_053642
121.filtered	k119_261498	Ga0534206_156195
121.filtered	k119_272764	Ga0534206_155741
121.filtered	k119_189421	Ga0534206_171034
121.filtered	k119_96692	Ga0534206_019213
121.filtered	k119_501311	Ga0534206_182875
121.filtered	k119_140951	Ga0534206_163879
121.filtered	k119_191916	Ga0534206_008750
121.filtered	k119_160923	Ga0534206_097575
121.filtered	k119_55212	Ga0534206_122457
121.filtered	k119_289420	Ga0534206_040803
121.filtered	k119_153797	Ga0534206_164042
121.filtered	k119_45653	Ga0534206_189612
121.filtered	k119_76364	Ga0534206_082131
121.filtered	k119_317843	Ga0534206_113592
121.filtered	k119_494686	Ga0534206_071322
121.filtered	k119_386153	Ga0534206_059869
121.filtered	k119_384282	Ga0534206_027151
121.filtered	k119_371784	Ga0534206_017930
121.filtered	k119_464357	Ga0534206_153499
121.filtered	k119_390050	Ga0534206_129782
121.filtered	k119_343050	Ga0534206_134246
121.filtered	k119_39117	Ga0534206_064179
121.filtered	k119_93128	Ga0534206_153835
121.filtered	k119_151241	Ga0534206_125464
121.filtered	k119_330868	Ga0534206_134757
121.filtered	k119_474998	Ga0534206_153652
121.filtered	k119_220219	Ga0534206_077264
121.filtered	k119_496943	Ga0534206_109463
121.filtered	k119_8508	Ga0534206_130831
121.filtered	k119_37865	Ga0534206_040085
121.filtered	k119_105685	Ga0534206_186659
121.filtered	k119_362624	Ga0534206_063660
121.filtered	k119_124846	Ga0534206_093345
121.filtered	k119_15681	Ga0534206_059283
121.filtered	k119_207556	Ga0534206_071468
121.filtered	k119_56983	Ga0534206_148601
121.filtered	k119_453707	Ga0534206_191883
121.filtered	k119_145624	Ga0534206_035452
121.filtered	k119_331688	Ga0534206_148727
121.filtered	k119_136322	Ga0534206_088371
121.filtered	k119_227562	Ga0534206_004483
121.filtered	k119_56420	Ga0534206_140659
121.filtered	k119_433262	Ga0534206_045589
121.filtered	k119_197110	Ga0534206_097662
121.filtered	k119_410696	Ga0534206_071056
121.filtered	k119_285220	Ga0534206_163278
121.filtered	k119_37266	Ga0534206_028786
121.filtered	k119_284499	Ga0534206_151999
121.filtered	k119_115111	Ga0534206_136997
121.filtered	k119_310066	Ga0534206_191370
121.filtered	k119_286320	Ga0534206_183756
121.filtered	k119_274263	Ga0534206_180130
121.filtered	k119_454171	Ga0534206_197580
121.filtered	k119_385812	Ga0534206_054160
121.filtered	k119_114051	Ga0534206_119036
121.filtered	k119_459889	Ga0534206_088988
121.filtered	k119_310549	Ga0534206_197160
121.filtered	k119_98766	Ga0534206_059713
121.filtered	k119_164807	Ga0534206_165437
121.filtered	k119_53565	Ga0534206_093855
121.filtered	k119_308135	Ga0534206_159838
121.filtered	k119_319289	Ga0534206_137304
121.filtered	k119_258239	Ga0534206_108790
121.filtered	k119_468058	Ga0534206_029181
121.filtered	k119_382546	Ga0534206_198547
121.filtered	k119_14511	Ga0534206_042191
121.filtered	k119_499900	Ga0534206_158361
121.filtered	k119_120471	Ga0534206_016867
121.filtered	k119_421725	Ga0534206_055317
121.filtered	k119_435087	Ga0534206_078276
121.filtered	k119_363480	Ga0534206_078771
121.filtered	k119_343940	Ga0534206_148789
121.filtered	k119_61041	Ga0534206_018992
121.filtered	k119_96243	Ga0534206_010469
121.filtered	k119_381380	Ga0534206_181683
121.filtered	k119_38010	Ga0534206_042393
121.filtered	k119_413664	Ga0534206_116630
121.filtered	k119_131514	Ga0534206_197132
121.filtered	k119_437608	Ga0534206_121107
121.filtered	k119_346049	Ga0534206_183339
121.filtered	k119_92767	Ga0534206_147221
121.filtered	k119_404882	Ga0534206_160061
121.filtered	k119_425643	Ga0534206_116416
121.filtered	k119_94895	Ga0534206_182854
121.filtered	k119_157282	Ga0534206_033020
121.filtered	k119_300836	Ga0534206_034241
121.filtered	k119_54784	Ga0534206_116152
121.filtered	k119_117879	Ga0534206_190698
121.filtered	k119_218403	Ga0534206_050871
121.filtered	k119_328156	Ga0534206_092317
121.filtered	k119_434500	Ga0534206_068807
121.filtered	k119_306007	Ga0534206_123253
121.filtered	k119_217900	Ga0534206_043349
121.filtered	k119_227354	Ga0534206_001144
121.filtered	k119_142799	Ga0534206_192348
121.filtered	k119_308083	Ga0534206_158941
121.filtered	k119_132240	Ga0534206_016150
121.filtered	k119_84030	Ga0534206_004780
121.filtered	k119_17818	Ga0534206_095322
121.filtered	k119_285615	Ga0534206_170156
121.filtered	k119_20449	Ga0534206_133297
121.filtered	k119_134797	Ga0534206_059927
121.filtered	k119_75934	Ga0534206_074921
121.filtered	k119_195878	Ga0534206_077275
121.filtered	k119_408059	Ga0534206_023227
121.filtered	k119_74415	Ga0534206_047980
121.filtered	k119_193743	Ga0534206_040747
121.filtered	k119_1283	Ga0534206_022497
121.filtered	k119_338828	Ga0534206_065239
121.filtered	k119_45298	Ga0534206_184247
121.filtered	k119_113978	Ga0534206_116752
121.filtered	k119_413979	Ga0534206_120496
121.filtered	k119_21888	Ga0534206_153001
121.filtered	k119_146142	Ga0534206_043885
121.filtered	k119_329000	Ga0534206_106616
121.filtered	k119_177182	Ga0534206_165944
121.filtered	k119_169849	Ga0534206_040852
121.filtered	k119_400195	Ga0534206_085935
121.filtered	k119_83043	Ga0534206_197544
121.filtered	k119_272294	Ga0534206_148140
121.filtered	k119_288965	Ga0534206_032391
121.filtered	k119_181411	Ga0534206_034223
121.filtered	k119_41060	Ga0534206_099703
121.filtered	k119_9959	Ga0534206_155458
121.filtered	k119_97533	Ga0534206_035012
121.filtered	k119_106039	Ga0534206_189646
121.filtered	k119_90609	Ga0534206_112557
121.filtered	k119_293754	Ga0534206_113990
121.filtered	k119_87269	Ga0534206_057715
121.filtered	k119_390131	Ga0534206_131059
121.filtered	k119_231913	Ga0534206_080252
121.filtered	k119_360991	Ga0534206_034773
121.filtered	k119_96113	Ga0534206_008517
121.filtered	k119_462116	Ga0534206_123909
121.filtered	k119_401435	Ga0534206_105990
121.filtered	k119_132560	Ga0534206_022403
121.filtered	k119_482460	Ga0534206_073279
121.filtered	k119_490284	Ga0534206_193892
121.filtered	k119_355107	Ga0534206_131451
121.filtered	k119_148778	Ga0534206_087507
121.filtered	k119_256605	Ga0534206_086191
121.filtered	k119_61558	Ga0534206_026812
121.filtered	k119_72373	Ga0534206_010077
121.filtered	k119_279939	Ga0534206_083765
121.filtered	k119_385616	Ga0534206_051209
121.filtered	k119_464541	Ga0534206_157166
121.filtered	k119_386005	Ga0534206_057248
121.filtered	k119_256993	Ga0534206_091304
121.filtered	k119_389500	Ga0534206_118147
121.filtered	k119_433892	Ga0534206_056086
121.filtered	k119_311033	Ga0534206_000476
121.filtered	k119_150372	Ga0534206_113133
121.filtered	k119_252957	Ga0534206_027382
121.filtered	k119_433770	Ga0534206_053755
121.filtered	k119_299852	Ga0534206_016373
121.filtered	k119_51301	Ga0534206_056923
121.filtered	k119_359679	Ga0534206_012989
121.filtered	k119_87768	Ga0534206_065143
121.filtered	k119_388195	Ga0534206_093433
121.filtered	k119_128672	Ga0534206_161560
121.filtered	k119_123208	Ga0534206_061665
121.filtered	k119_347071	Ga0534206_003321
121.filtered	k119_5560	Ga0534206_087298
121.filtered	k119_26726	Ga0534206_046631
121.filtered	k119_207267	Ga0534206_066457
121.filtered	k119_42743	Ga0534206_133354
121.filtered	k119_94360	Ga0534206_174573
121.filtered	k119_32169	Ga0534206_142403
121.filtered	k119_154450	Ga0534206_175520
121.filtered	k119_352437	Ga0534206_088473
121.filtered	k119_400096	Ga0534206_084092
121.filtered	k119_110831	Ga0534206_059278
121.filtered	k119_319619	Ga0534206_142719
121.filtered	k119_4421	Ga0534206_070572
121.filtered	k119_442040	Ga0534206_189473
121.filtered	k119_262831	Ga0534206_181566
121.filtered	k119_113033	Ga0534206_099001
121.filtered	k119_290189	Ga0534206_054916
121.filtered	k119_164813	Ga0534206_165479
121.filtered	k119_68065	Ga0534206_128124
121.filtered	k119_435176	Ga0534206_079917
121.filtered	k119_197374	Ga0534206_101847
121.filtered	k119_2616	Ga0534206_043513
121.filtered	k119_435075	Ga0534206_077826
121.filtered	k119_402105	Ga0534206_117156
121.filtered	k119_86341	Ga0534206_042211
121.filtered	k119_505323	Ga0534206_051844
121.filtered	k119_201117	Ga0534206_160816
121.filtered	k119_312252	Ga0534206_022505
121.filtered	k119_85535	Ga0534206_028121
121.filtered	k119_305559	Ga0534206_117224
121.filtered	k119_393672	Ga0534206_181909
121.filtered	k119_195780	Ga0534206_075567
121.filtered	k119_501297	Ga0534206_182698
121.filtered	k119_214020	Ga0534206_176470
121.filtered	k119_118150	Ga0534206_194063
121.filtered	k119_408902	Ga0534206_039280
121.filtered	k119_310922	Ga0534206_199072
121.filtered	k119_524135	Ga0534206_181532
121.filtered	k119_317459	Ga0534206_107405
121.filtered	k119_163077	Ga0534206_133583
121.filtered	k119_257953	Ga0534206_104871
121.filtered	k119_486164	Ga0534206_134800
121.filtered	k119_175415	Ga0534206_138186
121.filtered	k119_14081	Ga0534206_034217
121.filtered	k119_386138	Ga0534206_059455
121.filtered	k119_89389	Ga0534206_090771
121.filtered	k119_228685	Ga0534206_027786
121.filtered	k119_443797	Ga0534206_022435
121.filtered	k119_350382	Ga0534206_055347
121.filtered	k119_112591	Ga0534206_088182
121.filtered	k119_393091	Ga0534206_171819
121.filtered	k119_121279	Ga0534206_028682
121.filtered	k119_139610	Ga0534206_144231
121.filtered	k119_297106	Ga0534206_163495
121.filtered	k119_420478	Ga0534206_031808
121.filtered	k119_128963	Ga0534206_166965
121.filtered	k119_14319	Ga0534206_038952
121.filtered	k119_483078	Ga0534206_083577
121.filtered	k119_471836	Ga0534206_098473
121.filtered	k119_283574	Ga0534206_138227
121.filtered	k119_176843	Ga0534206_160855
121.filtered	k119_487454	Ga0534206_153780
121.filtered	k119_310776	Ga0534206_198482
121.filtered	k119_122954	Ga0534206_057298
121.filtered	k119_314673	Ga0534206_061838
121.filtered	k119_399312	Ga0534206_072052
121.filtered	k119_13174	Ga0534206_019840
121.filtered	k119_388639	Ga0534206_101643
121.filtered	k119_148785	Ga0534206_087572
121.filtered	k119_338426	Ga0534206_058524
121.filtered	k119_417428	Ga0534206_174843
121.filtered	k119_241496	Ga0534206_033781
121.filtered	k119_493581	Ga0534206_054387
121.filtered	k119_484510	Ga0534206_108187
121.filtered	k119_45589	Ga0534206_188067
121.filtered	k119_115131	Ga0534206_137586
121.filtered	k119_446762	Ga0534206_079642
121.filtered	k119_14956	Ga0534206_049791
121.filtered	k119_260786	Ga0534206_146124
121.filtered	k119_178626	Ga0534206_184725
121.filtered	k119_514668	Ga0534206_005208
121.filtered	k119_98143	Ga0534206_047113
121.filtered	k119_71783	Ga0534206_000084
121.filtered	k119_227002	Ga0534206_187906
121.filtered	k119_413014	Ga0534206_105834
121.filtered	k119_226848	Ga0534206_184881
121.filtered	k119_43372	Ga0534206_145940
121.filtered	k119_480562	Ga0534206_038826
121.filtered	k119_360475	Ga0534206_025643
121.filtered	k119_368518	Ga0534206_166134
121.filtered	k119_124047	Ga0534206_076783
121.filtered	k119_76162	Ga0534206_079334
121.filtered	k119_275459	Ga0534206_005206
121.filtered	k119_382240	Ga0534206_195394
121.filtered	k119_333610	Ga0534206_183210
121.filtered	k119_72742	Ga0534206_016157
121.filtered	k119_517532	Ga0534206_059891
121.filtered	k119_524915	Ga0534206_193364
121.filtered	k119_316496	Ga0534206_091992
121.filtered	k119_75120	Ga0534206_058251
121.filtered	k119_68842	Ga0534206_139835
121.filtered	k119_260780	Ga0534206_146039
121.filtered	k119_174575	Ga0534206_126240
121.filtered	k119_447894	Ga0534206_098548
121.filtered	k119_438938	Ga0534206_143700
121.filtered	k119_378143	Ga0534206_127472
121.filtered	k119_122057	Ga0534206_041693
121.filtered	k119_61011	Ga0534206_018753
121.filtered	k119_230125	Ga0534206_050902
121.filtered	k119_133553	Ga0534206_038975
121.filtered	k119_338971	Ga0534206_067697
121.filtered	k119_353636	Ga0534206_108555
121.filtered	k119_162349	Ga0534206_121871
121.filtered	k119_93533	Ga0534206_160801
121.filtered	k119_269575	Ga0534206_109181
121.filtered	k119_501776	Ga0534206_189958
121.filtered	k119_389454	Ga0534206_117547
121.filtered	k119_250767	Ga0534206_168963
121.filtered	k119_292932	Ga0534206_100322
121.filtered	k119_393046	Ga0534206_170572
121.filtered	k119_16330	Ga0534206_069733
121.filtered	k119_438800	Ga0534206_141648
121.filtered	k119_349484	Ga0534206_041521
121.filtered	k119_298139	Ga0534206_182579
121.filtered	k119_349324	Ga0534206_038451
121.filtered	k119_229961	Ga0534206_048466
121.filtered	k119_226717	Ga0534206_182643
121.filtered	k119_140274	Ga0534206_154220
121.filtered	k119_522619	Ga0534206_155968
121.filtered	k119_414005	Ga0534206_120707
121.filtered	k119_165036	Ga0534206_170158
121.filtered	k119_136984	Ga0534206_100280
121.filtered	k119_450538	Ga0534206_143284
121.filtered	k119_110827	Ga0534206_059126
121.filtered	k119_39725	Ga0534206_075356
121.filtered	k119_459907	Ga0534206_090157
121.filtered	k119_164619	Ga0534206_162090
121.filtered	k119_339825	Ga0534206_082864
121.filtered	k119_43409	Ga0534206_146505
121.filtered	k119_145108	Ga0534206_026014
121.filtered	k119_186010	Ga0534206_116056
121.filtered	k119_434820	Ga0534206_074368
121.filtered	k119_460504	Ga0534206_099841
121.filtered	k119_323468	Ga0534206_008571
121.filtered	k119_310840	Ga0534206_198824
121.filtered	k119_196073	Ga0534206_080384
121.filtered	k119_4317	Ga0534206_069166
121.filtered	k119_272318	Ga0534206_148337
121.filtered	k119_106478	Ga0534206_193415
121.filtered	k119_175128	Ga0534206_134514
121.filtered	k119_259067	Ga0534206_119490
121.filtered	k119_236995	Ga0534206_169898
121.filtered	k119_177209	Ga0534206_166566
121.filtered	k119_209479	Ga0534206_102489
121.filtered	k119_131536	Ga0534206_197256
121.filtered	k119_15308	Ga0534206_054766
121.filtered	k119_231004	Ga0534206_066164
121.filtered	k119_499280	Ga0534206_148752
121.filtered	k119_126040	Ga0534206_114473
121.filtered	k119_228842	Ga0534206_031267
121.filtered	k119_376901	Ga0534206_106106
121.filtered	k119_266474	Ga0534206_057556
121.filtered	k119_217634	Ga0534206_038979
121.filtered	k119_430227	Ga0534206_182680
121.filtered	k119_336902	Ga0534206_032357
123	k119_466531	Ga0534206_000147
123	k119_167504	Ga0534206_000530
123	k119_167514	Ga0534206_000657
123	k119_35947	Ga0534206_001024
123	k119_323061	Ga0534206_001244
123	k119_203454	Ga0534206_001766
123	k119_263291	Ga0534206_001767
123	k119_36021	Ga0534206_002056
123	k119_514522	Ga0534206_002136
123	k119_335072	Ga0534206_002250
123	k119_155656	Ga0534206_002365
123	k119_394868	Ga0534206_002632
123	k119_359025	Ga0534206_003265
123	k119_71997	Ga0534206_003303
123	k119_406906	Ga0534206_003766
123	k119_347135	Ga0534206_003946
123	k119_371045	Ga0534206_004143
123	k119_143849	Ga0534206_004453
123	k119_383015	Ga0534206_004495
123	k119_394996	Ga0534206_004964
123	k119_12312	Ga0534206_005168
123	k119_395034	Ga0534206_005345
123	k119_12336	Ga0534206_005540
123	k119_215624	Ga0534206_005560
123	k119_60263	Ga0534206_005695
123	k119_179732	Ga0534206_006015
123	k119_454856	Ga0534206_006667
123	k119_347349	Ga0534206_006756
123	k119_96051	Ga0534206_007189
123	k119_60387	Ga0534206_007366
123	k119_96073	Ga0534206_007511
123	k119_383177	Ga0534206_007555
123	k119_239785	Ga0534206_007899
123	k119_323402	Ga0534206_007936
123	k119_347473	Ga0534206_008866
123	k119_526	Ga0534206_009360
123	k119_359456	Ga0534206_009374
123	k119_514976	Ga0534206_009390
123	k119_478905	Ga0534206_009474
123	k119_395296	Ga0534206_009824
123	k119_478983	Ga0534206_010699
123	k119_227926	Ga0534206_010907
123	k119_36399	Ga0534206_010957
123	k119_192063	Ga0534206_011879
123	k119_156246	Ga0534206_012173
123	k119_144345	Ga0534206_012248
123	k119_251952	Ga0534206_012354
123	k119_144359	Ga0534206_012651
123	k119_72528	Ga0534206_012770
123	k119_204154	Ga0534206_013090
123	k119_479135	Ga0534206_013897
123	k119_204208	Ga0534206_013986
123	k119_36586	Ga0534206_014081
123	k119_204307	Ga0534206_014936
123	k119_96482	Ga0534206_015162
123	k119_311764	Ga0534206_015590
123	k119_276102	Ga0534206_015683
123	k119_228158	Ga0534206_015969
123	k119_108541	Ga0534206_016328
123	k119_24895	Ga0534206_016960
123	k119_419601	Ga0534206_017413
123	k119_228237	Ga0534206_017633
123	k119_312015	Ga0534206_019310
123	k119_216415	Ga0534206_019510
123	k119_216438	Ga0534206_019885
123	k119_455693	Ga0534206_019887
123	k119_25150	Ga0534206_020544
123	k119_120653	Ga0534206_020557
123	k119_156699	Ga0534206_020558
123	k119_1223	Ga0534206_021289
123	k119_276388	Ga0534206_021619
123	k119_503662	Ga0534206_021712
123	k119_407987	Ga0534206_021915
123	k119_300195	Ga0534206_022026
123	k119_132565	Ga0534206_022458
123	k119_455863	Ga0534206_022508
123	k119_168971	Ga0534206_022843
123	k119_312346	Ga0534206_023192
123	k119_49194	Ga0534206_023346
123	k119_180864	Ga0534206_023460
123	k119_408116	Ga0534206_023970
123	k119_467823	Ga0534206_024611
123	k119_360408	Ga0534206_024811
123	k119_37054	Ga0534206_024906
123	k119_216806	Ga0534206_025221
123	k119_145114	Ga0534206_026223
123	k119_73405	Ga0534206_026575
123	k119_276713	Ga0534206_026689
123	k119_97102	Ga0534206_027261
123	k119_181075	Ga0534206_027636
123	k119_324572	Ga0534206_027855
123	k119_73455	Ga0534206_028411
123	k119_205083	Ga0534206_028610
123	k119_181135	Ga0534206_028775
123	k119_492213	Ga0534206_029045
123	k119_492222	Ga0534206_029154
123	k119_336737	Ga0534206_029571
123	k119_456331	Ga0534206_029652
123	k119_396558	Ga0534206_030263
123	k119_276976	Ga0534206_030478
123	k119_396588	Ga0534206_031284
123	k119_300694	Ga0534206_031311
123	k119_205283	Ga0534206_031676
123	k119_432496	Ga0534206_031715
123	k119_504163	Ga0534206_032190
123	k119_396736	Ga0534206_033505
123	k119_26003	Ga0534206_033758
123	k119_432611	Ga0534206_033797
123	k119_264996	Ga0534206_034255
123	k119_313095	Ga0534206_034310
123	k119_456594	Ga0534206_034551
123	k119_14183	Ga0534206_035535
123	k119_217397	Ga0534206_035553
123	k119_2193	Ga0534206_035664
123	k119_300924	Ga0534206_035666
123	k119_253376	Ga0534206_035703
123	k119_444431	Ga0534206_035721
123	k119_229079	Ga0534206_035769
123	k119_325103	Ga0534206_036167
123	k119_384893	Ga0534206_036436
123	k119_384908	Ga0534206_036564
123	k119_396971	Ga0534206_036568
123	k119_37699	Ga0534206_036617
123	k119_384918	Ga0534206_036660
123	k119_2302	Ga0534206_036958
123	k119_313245	Ga0534206_037268
123	k119_86110	Ga0534206_038063
123	k119_444567	Ga0534206_038179
123	k119_397065	Ga0534206_038334
123	k119_217630	Ga0534206_038817
123	k119_516528	Ga0534206_038847
123	k119_97715	Ga0534206_039064
123	k119_133573	Ga0534206_039172
123	k119_492759	Ga0534206_039185
123	k119_325306	Ga0534206_039452
123	k119_337298	Ga0534206_039737
123	k119_26284	Ga0534206_040267
123	k119_50250	Ga0534206_040541
123	k119_26314	Ga0534206_040698
123	k119_2500	Ga0534206_041102
123	k119_205912	Ga0534206_042217
123	k119_301250	Ga0534206_042304
123	k119_492997	Ga0534206_042589
123	k119_457054	Ga0534206_042627
123	k119_181972	Ga0534206_043171
123	k119_349670	Ga0534206_043594
123	k119_433145	Ga0534206_043744
123	k119_74181	Ga0534206_043840
123	k119_397449	Ga0534206_043854
123	k119_301361	Ga0534206_044251
123	k119_182076	Ga0534206_044745
123	k119_397516	Ga0534206_045038
123	k119_2672	Ga0534206_045079
123	k119_182111	Ga0534206_045420
123	k119_493172	Ga0534206_045586
123	k119_504946	Ga0534206_045646
123	k119_157983	Ga0534206_045682
123	k119_86587	Ga0534206_045809
123	k119_110107	Ga0534206_045843
123	k119_397585	Ga0534206_046131
123	k119_74357	Ga0534206_046561
123	k119_516860	Ga0534206_047398
123	k119_134173	Ga0534206_047516
123	k119_182251	Ga0534206_048192
123	k119_26835	Ga0534206_048365
123	k119_194128	Ga0534206_048628
123	k119_516973	Ga0534206_048968
123	k119_50850	Ga0534206_049080
123	k119_301655	Ga0534206_049392
123	k119_385568	Ga0534206_050168
123	k119_2956	Ga0534206_050237
123	k119_194278	Ga0534206_050767
123	k119_146570	Ga0534206_051194
123	k119_122549	Ga0534206_051447
123	k119_397957	Ga0534206_052329
123	k119_493456	Ga0534206_052513
123	k119_27046	Ga0534206_052545
123	k119_314136	Ga0534206_052615
123	k119_385769	Ga0534206_052920
123	k119_122693	Ga0534206_052946
123	k119_98417	Ga0534206_053272
123	k119_338122	Ga0534206_053484
123	k119_421659	Ga0534206_054167
123	k119_170566	Ga0534206_054225
123	k119_314238	Ga0534206_054356
123	k119_505497	Ga0534206_055080
123	k119_146857	Ga0534206_055213
123	k119_398166	Ga0534206_055513
123	k119_385893	Ga0534206_055835
123	k119_27168	Ga0534206_056102
123	k119_350415	Ga0534206_056131
123	k119_350418	Ga0534206_056154
123	k119_206704	Ga0534206_056966
123	k119_457953	Ga0534206_057049
123	k119_386009	Ga0534206_057401
123	k119_326222	Ga0534206_057512
123	k119_134701	Ga0534206_057903
123	k119_314431	Ga0534206_058157
123	k119_302175	Ga0534206_058165
123	k119_481564	Ga0534206_058297
123	k119_278550	Ga0534206_058432
123	k119_266513	Ga0534206_058775
123	k119_75148	Ga0534206_058832
123	k119_266561	Ga0534206_059084
123	k119_158688	Ga0534206_059633
123	k119_158705	Ga0534206_059791
123	k119_326374	Ga0534206_060275
123	k119_158771	Ga0534206_060428
123	k119_194845	Ga0534206_060558
123	k119_98898	Ga0534206_061696
123	k119_362537	Ga0534206_061980
123	k119_147201	Ga0534206_062041
123	k119_326467	Ga0534206_062338
123	k119_434151	Ga0534206_062416
123	k119_398611	Ga0534206_062475
123	k119_158914	Ga0534206_062655
123	k119_469775	Ga0534206_063056
123	k119_111152	Ga0534206_063139
123	k119_3901	Ga0534206_063724
123	k119_422230	Ga0534206_064052
123	k119_147361	Ga0534206_064104
123	k119_434271	Ga0534206_064354
123	k119_279002	Ga0534206_064978
123	k119_135128	Ga0534206_065911
123	k119_87830	Ga0534206_065976
123	k119_326635	Ga0534206_066308
123	k119_243720	Ga0534206_066585
123	k119_64095	Ga0534206_066670
123	k119_255413	Ga0534206_066916
123	k119_374631	Ga0534206_067181
123	k119_434419	Ga0534206_067260
123	k119_374663	Ga0534206_067777
123	k119_302763	Ga0534206_068103
123	k119_458688	Ga0534206_068180
123	k119_374704	Ga0534206_068298
123	k119_51998	Ga0534206_068851
123	k119_123617	Ga0534206_068962
123	k119_458763	Ga0534206_069362
123	k119_195424	Ga0534206_069849
123	k119_446230	Ga0534206_069882
123	k119_302963	Ga0534206_070566
123	k119_315121	Ga0534206_070568
123	k119_399261	Ga0534206_070997
123	k119_123759	Ga0534206_071427
123	k119_386846	Ga0534206_071719
123	k119_4509	Ga0534206_071779
123	k119_28070	Ga0534206_072367
123	k119_386929	Ga0534206_072944
123	k119_446435	Ga0534206_073172
123	k119_518288	Ga0534206_073210
123	k119_171669	Ga0534206_073242
123	k119_195649	Ga0534206_073362
123	k119_207687	Ga0534206_073402
123	k119_399432	Ga0534206_073935
123	k119_315378	Ga0534206_074462
123	k119_64654	Ga0534206_074861
123	k119_52457	Ga0534206_075163
123	k119_518412	Ga0534206_075511
123	k119_244306	Ga0534206_075868
123	k119_39747	Ga0534206_075893
123	k119_399565	Ga0534206_076126
123	k119_159621	Ga0534206_076527
123	k119_16735	Ga0534206_076710
123	k119_207925	Ga0534206_077160
123	k119_28459	Ga0534206_077704
123	k119_183913	Ga0534206_077943
123	k119_124099	Ga0534206_078218
123	k119_183928	Ga0534206_078377
123	k119_159784	Ga0534206_078659
123	k119_339536	Ga0534206_078690
123	k119_387342	Ga0534206_078810
123	k119_159802	Ga0534206_079080
123	k119_470751	Ga0534206_079310
123	k119_65000	Ga0534206_079733
123	k119_470796	Ga0534206_080416
123	k119_76275	Ga0534206_080886
123	k119_65085	Ga0534206_081238
123	k119_148386	Ga0534206_082173
123	k119_172163	Ga0534206_082475
123	k119_352120	Ga0534206_082689
123	k119_148458	Ga0534206_083589
123	k119_363828	Ga0534206_085112
123	k119_184229	Ga0534206_085524
123	k119_244945	Ga0534206_085887
123	k119_40370	Ga0534206_086166
123	k119_375580	Ga0534206_086254
123	k119_184267	Ga0534206_086277
123	k119_280080	Ga0534206_086530
123	k119_363882	Ga0534206_086587
123	k119_112482	Ga0534206_086624
123	k119_447167	Ga0534206_086705
123	k119_29036	Ga0534206_087062
123	k119_483308	Ga0534206_087148
123	k119_17393	Ga0534206_087331
123	k119_400268	Ga0534206_087362
123	k119_363943	Ga0534206_087503
123	k119_483328	Ga0534206_087540
123	k119_100302	Ga0534206_088098
123	k119_220878	Ga0534206_088156
123	k119_100340	Ga0534206_088817
123	k119_411924	Ga0534206_089237
123	k119_40553	Ga0534206_089422
123	k119_411982	Ga0534206_089726
123	k119_232458	Ga0534206_089819
123	k119_340268	Ga0534206_090068
123	k119_364064	Ga0534206_090304
123	k119_280334	Ga0534206_090340
123	k119_196710	Ga0534206_091345
123	k119_184578	Ga0534206_091398
123	k119_471477	Ga0534206_091810
123	k119_184617	Ga0534206_092071
123	k119_136522	Ga0534206_092152
123	k119_76879	Ga0534206_092210
123	k119_196786	Ga0534206_092407
123	k119_376028	Ga0534206_092728
123	k119_316542	Ga0534206_092875
123	k119_76899	Ga0534206_092921
123	k119_5910	Ga0534206_093021
123	k119_5915	Ga0534206_093136
123	k119_40723	Ga0534206_093410
123	k119_460106	Ga0534206_093542
123	k119_6032	Ga0534206_094403
123	k119_208955	Ga0534206_094549
123	k119_160786	Ga0534206_095245
123	k119_519400	Ga0534206_095338
123	k119_257398	Ga0534206_096491
123	k119_53622	Ga0534206_096737
123	k119_209151	Ga0534206_096804
123	k119_519475	Ga0534206_097083
123	k119_149325	Ga0534206_097288
123	k119_292754	Ga0534206_097762
123	k119_172909	Ga0534206_098506
123	k119_400948	Ga0534206_098558
123	k119_447895	Ga0534206_098563
123	k119_376456	Ga0534206_098963
123	k119_29713	Ga0534206_099624
123	k119_100903	Ga0534206_099678
123	k119_496308	Ga0534206_099780
123	k119_221630	Ga0534206_099786
123	k119_161047	Ga0534206_099956
123	k119_125230	Ga0534206_100232
123	k119_41073	Ga0534206_100237
123	k119_412687	Ga0534206_100375
123	k119_233056	Ga0534206_100458
123	k119_328664	Ga0534206_100751
123	k119_508347	Ga0534206_100817
123	k119_401081	Ga0534206_100941
123	k119_281089	Ga0534206_101414
123	k119_29850	Ga0534206_101989
123	k119_53970	Ga0534206_102869
123	k119_257840	Ga0534206_103081
123	k119_341181	Ga0534206_104128
123	k119_519951	Ga0534206_104429
123	k119_317304	Ga0534206_104556
123	k119_520013	Ga0534206_105520
123	k119_413004	Ga0534206_105707
123	k119_460937	Ga0534206_105942
123	k119_436749	Ga0534206_106240
123	k119_54155	Ga0534206_106331
123	k119_508689	Ga0534206_106481
123	k119_101221	Ga0534206_106536
123	k119_209787	Ga0534206_107162
123	k119_461038	Ga0534206_107404
123	k119_7123	Ga0534206_108502
123	k119_90310	Ga0534206_108549
123	k119_389042	Ga0534206_108891
123	k119_389056	Ga0534206_108953
123	k119_30385	Ga0534206_109371
123	k119_66795	Ga0534206_109565
123	k119_113681	Ga0534206_109912
123	k119_496988	Ga0534206_110124
123	k119_269666	Ga0534206_110258
123	k119_329310	Ga0534206_111688
123	k119_329326	Ga0534206_111859
123	k119_461417	Ga0534206_112236
123	k119_293682	Ga0534206_112904
123	k119_484797	Ga0534206_113316
123	k119_77944	Ga0534206_114277
123	k119_520465	Ga0534206_114630
123	k119_7425	Ga0534206_114665
123	k119_30652	Ga0534206_114684
123	k119_210234	Ga0534206_114911
123	k119_210250	Ga0534206_115028
123	k119_198206	Ga0534206_115099
123	k119_126085	Ga0534206_115122
123	k119_365439	Ga0534206_116229
123	k119_138009	Ga0534206_116250
123	k119_41847	Ga0534206_116787
123	k119_377439	Ga0534206_116883
123	k119_7577	Ga0534206_117028
123	k119_282247	Ga0534206_117968
123	k119_247472	Ga0534206_118061
123	k119_126306	Ga0534206_118394
123	k119_101910	Ga0534206_118737
123	k119_198432	Ga0534206_118836
123	k119_413898	Ga0534206_119212
123	k119_329771	Ga0534206_119381
123	k119_19493	Ga0534206_119710
123	k119_377598	Ga0534206_119713
123	k119_138222	Ga0534206_119787
123	k119_138248	Ga0534206_120125
123	k119_19572	Ga0534206_120321
123	k119_210591	Ga0534206_120649
123	k119_102015	Ga0534206_120654
123	k119_233903	Ga0534206_120775
123	k119_461946	Ga0534206_120940
123	k119_186380	Ga0534206_121901
123	k119_402389	Ga0534206_121935
123	k119_449276	Ga0534206_122096
123	k119_342249	Ga0534206_122220
123	k119_305966	Ga0534206_122634
123	k119_294350	Ga0534206_122912
123	k119_426047	Ga0534206_122937
123	k119_270645	Ga0534206_123263
123	k119_377845	Ga0534206_123355
123	k119_282625	Ga0534206_123359
123	k119_449390	Ga0534206_123565
123	k119_270687	Ga0534206_123790
123	k119_520935	Ga0534206_123947
123	k119_55328	Ga0534206_124025
123	k119_55402	Ga0534206_124810
123	k119_91295	Ga0534206_124954
123	k119_247990	Ga0534206_125101
123	k119_247993	Ga0534206_125369
123	k119_473176	Ga0534206_125997
123	k119_354845	Ga0534206_126091
123	k119_366065	Ga0534206_127353
123	k119_426411	Ga0534206_127959
123	k119_248163	Ga0534206_127982
123	k119_20055	Ga0534206_128095
123	k119_318733	Ga0534206_128692
123	k119_91622	Ga0534206_129410
123	k119_462516	Ga0534206_129776
123	k119_402883	Ga0534206_129933
123	k119_521216	Ga0534206_129934
123	k119_102524	Ga0534206_130389
123	k119_318866	Ga0534206_130715
123	k119_223751	Ga0534206_131246
123	k119_162976	Ga0534206_131321
123	k119_91746	Ga0534206_131428
123	k119_20314	Ga0534206_131450
123	k119_55780	Ga0534206_131583
123	k119_78823	Ga0534206_131899
123	k119_91781	Ga0534206_131999
123	k119_55839	Ga0534206_132394
123	k119_271234	Ga0534206_132434
123	k119_510325	Ga0534206_132998
123	k119_426760	Ga0534206_133193
123	k119_462753	Ga0534206_133240
123	k119_78920	Ga0534206_133318
123	k119_486063	Ga0534206_133464
123	k119_55926	Ga0534206_133783
123	k119_163096	Ga0534206_134054
123	k119_403145	Ga0534206_134145
123	k119_330869	Ga0534206_134815
123	k119_378665	Ga0534206_134902
123	k119_283372	Ga0534206_134907
123	k119_20551	Ga0534206_135008
123	k119_366520	Ga0534206_135060
123	k119_42822	Ga0534206_135551
123	k119_414996	Ga0534206_136125
123	k119_366663	Ga0534206_137447
123	k119_355507	Ga0534206_137739
123	k119_139243	Ga0534206_137820
123	k119_378814	Ga0534206_137876
123	k119_427009	Ga0534206_138068
123	k119_415134	Ga0534206_138374
123	k119_187407	Ga0534206_139062
123	k119_390820	Ga0534206_139335
123	k119_139343	Ga0534206_139470
123	k119_474093	Ga0534206_139866
123	k119_92345	Ga0534206_140269
123	k119_438689	Ga0534206_140502
123	k119_498852	Ga0534206_140510
123	k119_127450	Ga0534206_140653
123	k119_355706	Ga0534206_140725
123	k119_249136	Ga0534206_140758
123	k119_103086	Ga0534206_140830
123	k119_56457	Ga0534206_141049
123	k119_379010	Ga0534206_142253
123	k119_56544	Ga0534206_142256
123	k119_355799	Ga0534206_142285
123	k119_307151	Ga0534206_142629
123	k119_450492	Ga0534206_142697
123	k119_463491	Ga0534206_142944
123	k119_463511	Ga0534206_143384
123	k119_438940	Ga0534206_143745
123	k119_450592	Ga0534206_144110
123	k119_139637	Ga0534206_144433
123	k119_9413	Ga0534206_145190
123	k119_175908	Ga0534206_145435
123	k119_200185	Ga0534206_145469
123	k119_92697	Ga0534206_145487
123	k119_212058	Ga0534206_145572
123	k119_379163	Ga0534206_145598
123	k119_224632	Ga0534206_145647
123	k119_486924	Ga0534206_145859
123	k119_331555	Ga0534206_146251
123	k119_200260	Ga0534206_146536
123	k119_79660	Ga0534206_146622
123	k119_486979	Ga0534206_146822
123	k119_522118	Ga0534206_146978
123	k119_69365	Ga0534206_147681
123	k119_103456	Ga0534206_147717
123	k119_249570	Ga0534206_147772
123	k119_379265	Ga0534206_147870
123	k119_391499	Ga0534206_147884
123	k119_522163	Ga0534206_147892
123	k119_79734	Ga0534206_148122
123	k119_404161	Ga0534206_148491
123	k119_127872	Ga0534206_148580
123	k119_212263	Ga0534206_148614
123	k119_272381	Ga0534206_149319
123	k119_284295	Ga0534206_149337
123	k119_21693	Ga0534206_149857
123	k119_450987	Ga0534206_149931
123	k119_152845	Ga0534206_149951
123	k119_200476	Ga0534206_150035
123	k119_307600	Ga0534206_150065
123	k119_439347	Ga0534206_150092
123	k119_152909	Ga0534206_150700
123	k119_152911	Ga0534206_150925
123	k119_474835	Ga0534206_150957
123	k119_57150	Ga0534206_151164
123	k119_331860	Ga0534206_151632
123	k119_307675	Ga0534206_151770
123	k119_428100	Ga0534206_152503
123	k119_163999	Ga0534206_152625
123	k119_464307	Ga0534206_152716
123	k119_511679	Ga0534206_152748
123	k119_379538	Ga0534206_152847
123	k119_9826	Ga0534206_152925
123	k119_153075	Ga0534206_153348
123	k119_284596	Ga0534206_153653
123	k119_140227	Ga0534206_153757
123	k119_356558	Ga0534206_153991
123	k119_356574	Ga0534206_154082
123	k119_487469	Ga0534206_154084
123	k119_164112	Ga0534206_154308
123	k119_9932	Ga0534206_154714
123	k119_272706	Ga0534206_154718
123	k119_69851	Ga0534206_154811
123	k119_140350	Ga0534206_155663
123	k119_307876	Ga0534206_155733
123	k119_392081	Ga0534206_155803
123	k119_307882	Ga0534206_155868
123	k119_153266	Ga0534206_156037
123	k119_356669	Ga0534206_156197
123	k119_475147	Ga0534206_156318
123	k119_200797	Ga0534206_156336
123	k119_80172	Ga0534206_156485
123	k119_69994	Ga0534206_156846
123	k119_392208	Ga0534206_157239
123	k119_10056	Ga0534206_157386
123	k119_344499	Ga0534206_157516
123	k119_439962	Ga0534206_157622
123	k119_128435	Ga0534206_157649
123	k119_356786	Ga0534206_157719
123	k119_440019	Ga0534206_158875
123	k119_10210	Ga0534206_159656
123	k119_464783	Ga0534206_160058
123	k119_404884	Ga0534206_160246
123	k119_464791	Ga0534206_160249
123	k119_487829	Ga0534206_160608
123	k119_80509	Ga0534206_161002
123	k119_115891	Ga0534206_161004
123	k119_404957	Ga0534206_161184
123	k119_522916	Ga0534206_161199
123	k119_22436	Ga0534206_161322
123	k119_10342	Ga0534206_161488
123	k119_297002	Ga0534206_161955
123	k119_320871	Ga0534206_162036
123	k119_128728	Ga0534206_162227
123	k119_368278	Ga0534206_162355
123	k119_285149	Ga0534206_162386
123	k119_475612	Ga0534206_162678
123	k119_213077	Ga0534206_163104
123	k119_104347	Ga0534206_163358
123	k119_523136	Ga0534206_165031
123	k119_475767	Ga0534206_165219
123	k119_451957	Ga0534206_165251
123	k119_273442	Ga0534206_165323
123	k119_273456	Ga0534206_165544
123	k119_405271	Ga0534206_165671
123	k119_189102	Ga0534206_166514
123	k119_392747	Ga0534206_166536
123	k119_416894	Ga0534206_166574
123	k119_405358	Ga0534206_166993
123	k119_332831	Ga0534206_167139
123	k119_416972	Ga0534206_167430
123	k119_308646	Ga0534206_167663
123	k119_465220	Ga0534206_167684
123	k119_129109	Ga0534206_169027
123	k119_23052	Ga0534206_169099
123	k119_250796	Ga0534206_169276
123	k119_297477	Ga0534206_169495
123	k119_250809	Ga0534206_169638
123	k119_488442	Ga0534206_169728
123	k119_500659	Ga0534206_170534
123	k119_393056	Ga0534206_170670
123	k119_262262	Ga0534206_171085
123	k119_165124	Ga0534206_171171
123	k119_476183	Ga0534206_171305
123	k119_177623	Ga0534206_171844
123	k119_141488	Ga0534206_171977
123	k119_285731	Ga0534206_172174
123	k119_405644	Ga0534206_172326
123	k119_273884	Ga0534206_172663
123	k119_488661	Ga0534206_172916
123	k119_405707	Ga0534206_173024
123	k119_523689	Ga0534206_173177
123	k119_393218	Ga0534206_173193
123	k119_333162	Ga0534206_173583
123	k119_405793	Ga0534206_173753
123	k119_273965	Ga0534206_173944
123	k119_44714	Ga0534206_174046
123	k119_44716	Ga0534206_174107
123	k119_513070	Ga0534206_174908
123	k119_177884	Ga0534206_175029
123	k119_285870	Ga0534206_175352
123	k119_177905	Ga0534206_175450
123	k119_393351	Ga0534206_175825
123	k119_345605	Ga0534206_176082
123	k119_381031	Ga0534206_176337
123	k119_34130	Ga0534206_176346
123	k119_274062	Ga0534206_176443
123	k119_333278	Ga0534206_176772
123	k119_309223	Ga0534206_177214
123	k119_116862	Ga0534206_177235
123	k119_345703	Ga0534206_177854
123	k119_441238	Ga0534206_177994
123	k119_513318	Ga0534206_178342
123	k119_333402	Ga0534206_178831
123	k119_333428	Ga0534206_179194
123	k119_524011	Ga0534206_179430
123	k119_189937	Ga0534206_179835
123	k119_154792	Ga0534206_179901
123	k119_501156	Ga0534206_180003
123	k119_11586	Ga0534206_180565
123	k119_262814	Ga0534206_181103
123	k119_129874	Ga0534206_181378
123	k119_11679	Ga0534206_181414
123	k119_476756	Ga0534206_181655
123	k119_34453	Ga0534206_181703
123	k119_441530	Ga0534206_181764
123	k119_94843	Ga0534206_181941
123	k119_453112	Ga0534206_182025
123	k119_406305	Ga0534206_182414
123	k119_406308	Ga0534206_182474
123	k119_34476	Ga0534206_182483
123	k119_274416	Ga0534206_182613
123	k119_202572	Ga0534206_182936
123	k119_202598	Ga0534206_183500
123	k119_274483	Ga0534206_183996
123	k119_381531	Ga0534206_184099
123	k119_346121	Ga0534206_184352
123	k119_441748	Ga0534206_184885
123	k119_274586	Ga0534206_185622
123	k119_489630	Ga0534206_186176
123	k119_82013	Ga0534206_186215
123	k119_381679	Ga0534206_186706
123	k119_322221	Ga0534206_187217
123	k119_393933	Ga0534206_187228
123	k119_45544	Ga0534206_187458
123	k119_369795	Ga0534206_187532
123	k119_34926	Ga0534206_187575
123	k119_393982	Ga0534206_188336
123	k119_95339	Ga0534206_188426
123	k119_309897	Ga0534206_189472
123	k119_477380	Ga0534206_189996
123	k119_442099	Ga0534206_190338
123	k119_202990	Ga0534206_190411
123	k119_179105	Ga0534206_191703
123	k119_274941	Ga0534206_191915
123	k119_106312	Ga0534206_192004
123	k119_203112	Ga0534206_192308
123	k119_501962	Ga0534206_192311
123	k119_35356	Ga0534206_192350
123	k119_35372	Ga0534206_192692
123	k119_370236	Ga0534206_192943
123	k119_477643	Ga0534206_192998
123	k119_358838	Ga0534206_193128
123	k119_524909	Ga0534206_193268
123	k119_166851	Ga0534206_193518
123	k119_394379	Ga0534206_193749
123	k119_418585	Ga0534206_193818
123	k119_190955	Ga0534206_194647
123	k119_190957	Ga0534206_194680
123	k119_106643	Ga0534206_194688
123	k119_106712	Ga0534206_195335
123	k119_167168	Ga0534206_195685
123	k119_334524	Ga0534206_195979
123	k119_478043	Ga0534206_196310
123	k119_454189	Ga0534206_197748
123	k119_83122	Ga0534206_197809
123	k119_167435	Ga0534206_197878
123	k119_83267	Ga0534206_198675
123	k119_310823	Ga0534206_198713
123	k119_454506	Ga0534206_199190
123	k119_454528	Ga0534206_199288
123	k119_107630	Ga0534206_199328
123	k119_83565	Ga0534206_199349
123	k119_83612	Ga0534206_199430
123	k119_119240	Ga0534206_199556
124_sub	k119_334972	Ga0534206_000695
124_sub	k119_64	Ga0534206_000850
124_sub	k119_382808	Ga0534206_000856
124_sub	k119_67	Ga0534206_000868
124_sub	k119_227407	Ga0534206_001904
124_sub	k119_490614	Ga0534206_003295
124_sub	k119_514617	Ga0534206_003884
124_sub	k119_24183	Ga0534206_003961
124_sub	k119_418891	Ga0534206_004185
124_sub	k119_131796	Ga0534206_004447
124_sub	k119_131800	Ga0534206_004636
124_sub	k119_442909	Ga0534206_004673
124_sub	k119_191681	Ga0534206_004849
124_sub	k119_179704	Ga0534206_005233
124_sub	k119_502768	Ga0534206_005708
124_sub	k119_167898	Ga0534206_006390
124_sub	k119_299443	Ga0534206_006986
124_sub	k119_48292	Ga0534206_007094
124_sub	k119_191826	Ga0534206_007257
124_sub	k119_144081	Ga0534206_008371
124_sub	k119_215812	Ga0534206_008404
124_sub	k119_263623	Ga0534206_008951
124_sub	k119_359483	Ga0534206_009686
124_sub	k119_72376	Ga0534206_010186
124_sub	k119_72436	Ga0534206_011084
124_sub	k119_96255	Ga0534206_011329
124_sub	k119_156186	Ga0534206_011369
124_sub	k119_644	Ga0534206_011795
124_sub	k119_156233	Ga0534206_012048
124_sub	k119_132086	Ga0534206_012396
124_sub	k119_144367	Ga0534206_013324
124_sub	k119_240196	Ga0534206_013390
124_sub	k119_395559	Ga0534206_014356
124_sub	k119_359790	Ga0534206_014608
124_sub	k119_108457	Ga0534206_014614
124_sub	k119_515351	Ga0534206_016218
124_sub	k119_323960	Ga0534206_016560
124_sub	k119_479312	Ga0534206_017104
124_sub	k119_503443	Ga0534206_017867
124_sub	k119_48890	Ga0534206_018177
124_sub	k119_443571	Ga0534206_018235
124_sub	k119_479386	Ga0534206_018240
124_sub	k119_491460	Ga0534206_018329
124_sub	k119_491488	Ga0534206_018512
124_sub	k119_300024	Ga0534206_018872
124_sub	k119_479452	Ga0534206_019445
124_sub	k119_144702	Ga0534206_019645
124_sub	k119_168805	Ga0534206_020294
124_sub	k119_156694	Ga0534206_020497
124_sub	k119_108716	Ga0534206_020692
124_sub	k119_13296	Ga0534206_021265
124_sub	k119_1234	Ga0534206_021472
124_sub	k119_1271	Ga0534206_021931
124_sub	k119_300196	Ga0534206_022044
124_sub	k119_49127	Ga0534206_022123
124_sub	k119_1277	Ga0534206_022187
124_sub	k119_1344	Ga0534206_023533
124_sub	k119_97008	Ga0534206_025567
124_sub	k119_336512	Ga0534206_025791
124_sub	k119_228573	Ga0534206_025897
124_sub	k119_515859	Ga0534206_025920
124_sub	k119_13646	Ga0534206_027594
124_sub	k119_216913	Ga0534206_027849
124_sub	k119_503946	Ga0534206_028055
124_sub	k119_97151	Ga0534206_028184
124_sub	k119_97201	Ga0534206_028795
124_sub	k119_169417	Ga0534206_029960
124_sub	k119_492261	Ga0534206_030457
124_sub	k119_181215	Ga0534206_030556
124_sub	k119_456402	Ga0534206_030695
124_sub	k119_205265	Ga0534206_031439
124_sub	k119_145397	Ga0534206_031671
124_sub	k119_61877	Ga0534206_032938
124_sub	k119_109359	Ga0534206_032995
124_sub	k119_336952	Ga0534206_033287
124_sub	k119_313036	Ga0534206_033540
124_sub	k119_348930	Ga0534206_033760
124_sub	k119_516291	Ga0534206_033845
124_sub	k119_193380	Ga0534206_034431
124_sub	k119_504328	Ga0534206_034506
124_sub	k119_372723	Ga0534206_036246
124_sub	k119_277226	Ga0534206_036400
124_sub	k119_408744	Ga0534206_036472
124_sub	k119_49933	Ga0534206_036602
124_sub	k119_277228	Ga0534206_036702
124_sub	k119_372796	Ga0534206_037232
124_sub	k119_313256	Ga0534206_037542
124_sub	k119_37815	Ga0534206_039080
124_sub	k119_157610	Ga0534206_039389
124_sub	k119_74061	Ga0534206_039594
124_sub	k119_337331	Ga0534206_040204
124_sub	k119_26303	Ga0534206_040623
124_sub	k119_444742	Ga0534206_041251
124_sub	k119_480732	Ga0534206_041258
124_sub	k119_516609	Ga0534206_041270
124_sub	k119_409040	Ga0534206_041352
124_sub	k119_301191	Ga0534206_041498
124_sub	k119_229452	Ga0534206_041705
124_sub	k119_468698	Ga0534206_042285
124_sub	k119_516657	Ga0534206_042457
124_sub	k119_433094	Ga0534206_042636
124_sub	k119_433097	Ga0534206_042836
124_sub	k119_468699	Ga0534206_042879
124_sub	k119_468833	Ga0534206_044786
124_sub	k119_157912	Ga0534206_045026
124_sub	k119_254021	Ga0534206_045587
124_sub	k119_62822	Ga0534206_045624
124_sub	k119_62911	Ga0534206_046987
124_sub	k119_493267	Ga0534206_047213
124_sub	k119_409358	Ga0534206_048139
124_sub	k119_385479	Ga0534206_048163
124_sub	k119_289908	Ga0534206_049753
124_sub	k119_266035	Ga0534206_050587
124_sub	k119_445220	Ga0534206_051394
124_sub	k119_51077	Ga0534206_052648
124_sub	k119_87005	Ga0534206_053020
124_sub	k119_373981	Ga0534206_053536
124_sub	k119_445331	Ga0534206_053548
124_sub	k119_87086	Ga0534206_053890
124_sub	k119_445358	Ga0534206_054196
124_sub	k119_517213	Ga0534206_054282
124_sub	k119_517214	Ga0534206_054342
124_sub	k119_433845	Ga0534206_054806
124_sub	k119_493614	Ga0534206_054963
124_sub	k119_38673	Ga0534206_055066
124_sub	k119_481437	Ga0534206_056225
124_sub	k119_194677	Ga0534206_057082
124_sub	k119_87289	Ga0534206_058259
124_sub	k119_230527	Ga0534206_058456
124_sub	k119_182876	Ga0534206_059830
124_sub	k119_38876	Ga0534206_059922
124_sub	k119_422016	Ga0534206_059951
124_sub	k119_410125	Ga0534206_060016
124_sub	k119_194831	Ga0534206_060073
124_sub	k119_302302	Ga0534206_060786
124_sub	k119_110997	Ga0534206_061459
124_sub	k119_51527	Ga0534206_061710
124_sub	k119_326431	Ga0534206_061799
124_sub	k119_290772	Ga0534206_064849
124_sub	k119_494340	Ga0534206_065591
124_sub	k119_219349	Ga0534206_065625
124_sub	k119_494416	Ga0534206_066862
124_sub	k119_123523	Ga0534206_067448
124_sub	k119_470075	Ga0534206_067807
124_sub	k119_399066	Ga0534206_068146
124_sub	k119_4238	Ga0534206_068330
124_sub	k119_123579	Ga0534206_068408
124_sub	k119_326734	Ga0534206_068650
124_sub	k119_159206	Ga0534206_068666
124_sub	k119_243961	Ga0534206_069970
124_sub	k119_470231	Ga0534206_070556
124_sub	k119_351324	Ga0534206_070710
124_sub	k119_219742	Ga0534206_070823
124_sub	k119_291068	Ga0534206_071262
124_sub	k119_506664	Ga0534206_071289
124_sub	k119_231311	Ga0534206_071318
124_sub	k119_326959	Ga0534206_071620
124_sub	k119_147795	Ga0534206_071697
124_sub	k119_28147	Ga0534206_073434
124_sub	k119_339260	Ga0534206_073826
124_sub	k119_111843	Ga0534206_075421
124_sub	k119_327205	Ga0534206_077244
124_sub	k119_231847	Ga0534206_079753
124_sub	k119_291630	Ga0534206_079913
124_sub	k119_244632	Ga0534206_079983
124_sub	k119_518650	Ga0534206_080484
124_sub	k119_52789	Ga0534206_081174
124_sub	k119_231989	Ga0534206_081845
124_sub	k119_482991	Ga0534206_082009
124_sub	k119_352100	Ga0534206_082339
124_sub	k119_279900	Ga0534206_082941
124_sub	k119_387651	Ga0534206_083746
124_sub	k119_411599	Ga0534206_084599
124_sub	k119_196302	Ga0534206_085584
124_sub	k119_232274	Ga0534206_086308
124_sub	k119_160318	Ga0534206_086923
124_sub	k119_112512	Ga0534206_087156
124_sub	k119_471295	Ga0534206_087683
124_sub	k119_483339	Ga0534206_087864
124_sub	k119_388001	Ga0534206_090021
124_sub	k119_471423	Ga0534206_090530
124_sub	k119_124793	Ga0534206_091865
124_sub	k119_519218	Ga0534206_092541
124_sub	k119_388158	Ga0534206_092825
124_sub	k119_124936	Ga0534206_095045
124_sub	k119_29454	Ga0534206_095137
124_sub	k119_424176	Ga0534206_095349
124_sub	k119_197017	Ga0534206_095417
124_sub	k119_136696	Ga0534206_095635
124_sub	k119_519437	Ga0534206_096172
124_sub	k119_447732	Ga0534206_096415
124_sub	k119_89678	Ga0534206_096424
124_sub	k119_400891	Ga0534206_098027
124_sub	k119_113017	Ga0534206_098368
124_sub	k119_53715	Ga0534206_098538
124_sub	k119_280907	Ga0534206_098884
124_sub	k119_412577	Ga0534206_099104
124_sub	k119_245968	Ga0534206_099146
124_sub	k119_292846	Ga0534206_099426
124_sub	k119_136945	Ga0534206_099549
124_sub	k119_29735	Ga0534206_100006
124_sub	k119_496466	Ga0534206_101741
124_sub	k119_246209	Ga0534206_102541
124_sub	k119_149597	Ga0534206_102649
124_sub	k119_281203	Ga0534206_103290
124_sub	k119_472147	Ga0534206_103824
124_sub	k119_161316	Ga0534206_104858
124_sub	k119_353427	Ga0534206_105206
124_sub	k119_388880	Ga0534206_105804
124_sub	k119_209701	Ga0534206_106214
124_sub	k119_484374	Ga0534206_106219
124_sub	k119_137482	Ga0534206_107200
124_sub	k119_353568	Ga0534206_107348
124_sub	k119_281502	Ga0534206_107566
124_sub	k119_54306	Ga0534206_109041
124_sub	k119_30378	Ga0534206_109256
124_sub	k119_508869	Ga0534206_109418
124_sub	k119_341567	Ga0534206_109835
124_sub	k119_484726	Ga0534206_111592
124_sub	k119_353904	Ga0534206_112146
124_sub	k119_198078	Ga0534206_112313
124_sub	k119_329497	Ga0534206_114994
124_sub	k119_282082	Ga0534206_115338
124_sub	k119_247311	Ga0534206_116002
124_sub	k119_173955	Ga0534206_116904
124_sub	k119_198383	Ga0534206_117788
124_sub	k119_402184	Ga0534206_117918
124_sub	k119_472814	Ga0534206_118565
124_sub	k119_402301	Ga0534206_119847
124_sub	k119_150936	Ga0534206_120907
124_sub	k119_414064	Ga0534206_122335
124_sub	k119_247885	Ga0534206_123798
124_sub	k119_365871	Ga0534206_124500
124_sub	k119_138498	Ga0534206_124783
124_sub	k119_210848	Ga0534206_125615
124_sub	k119_42397	Ga0534206_126443
124_sub	k119_223563	Ga0534206_127691
124_sub	k119_8271	Ga0534206_127724
124_sub	k119_510021	Ga0534206_127726
124_sub	k119_138660	Ga0534206_127783
124_sub	k119_342802	Ga0534206_129736
124_sub	k119_366243	Ga0534206_129840
124_sub	k119_378307	Ga0534206_130431
124_sub	k119_402916	Ga0534206_130662
124_sub	k119_342879	Ga0534206_130930
124_sub	k119_186936	Ga0534206_130934
124_sub	k119_199340	Ga0534206_132419
124_sub	k119_78889	Ga0534206_132928
124_sub	k119_234695	Ga0534206_134771
124_sub	k119_343230	Ga0534206_138099
124_sub	k119_115196	Ga0534206_138869
124_sub	k119_175440	Ga0534206_138874
124_sub	k119_187410	Ga0534206_139217
124_sub	k119_403617	Ga0534206_140540
124_sub	k119_127476	Ga0534206_140874
124_sub	k119_103129	Ga0534206_141757
124_sub	k119_79578	Ga0534206_144870
124_sub	k119_272171	Ga0534206_146413
124_sub	k119_404074	Ga0534206_147470
124_sub	k119_200380	Ga0534206_148741
124_sub	k119_450907	Ga0534206_149101
124_sub	k119_127902	Ga0534206_149129
124_sub	k119_224880	Ga0534206_149944
124_sub	k119_224895	Ga0534206_150072
124_sub	k119_331841	Ga0534206_151480
124_sub	k119_140166	Ga0534206_152885
124_sub	k119_80024	Ga0534206_153635
124_sub	k119_416230	Ga0534206_156419
124_sub	k119_80167	Ga0534206_156442
124_sub	k119_80170	Ga0534206_156467
124_sub	k119_225288	Ga0534206_157055
124_sub	k119_487668	Ga0534206_158251
124_sub	k119_10106	Ga0534206_158301
124_sub	k119_153428	Ga0534206_158814
124_sub	k119_261653	Ga0534206_159814
124_sub	k119_250324	Ga0534206_160670
124_sub	k119_261737	Ga0534206_161683
124_sub	k119_140777	Ga0534206_161690
124_sub	k119_500221	Ga0534206_163952
124_sub	k119_465121	Ga0534206_165399
124_sub	k119_116142	Ga0534206_165640
124_sub	k119_250706	Ga0534206_168251
124_sub	k119_440566	Ga0534206_168968
124_sub	k119_297493	Ga0534206_169840
124_sub	k119_33685	Ga0534206_170053
124_sub	k119_189435	Ga0534206_171121
124_sub	k119_58442	Ga0534206_171245
124_sub	k119_250908	Ga0534206_171599
124_sub	k119_104764	Ga0534206_171604
124_sub	k119_10991	Ga0534206_171857
124_sub	k119_380817	Ga0534206_172628
124_sub	k119_321443	Ga0534206_173148
124_sub	k119_321546	Ga0534206_174887
124_sub	k119_429842	Ga0534206_175474
124_sub	k119_309153	Ga0534206_175914
124_sub	k119_345643	Ga0534206_176862
124_sub	k119_141829	Ga0534206_177582
124_sub	k119_345680	Ga0534206_177717
124_sub	k119_274209	Ga0534206_179277
124_sub	k119_262804	Ga0534206_181054
124_sub	k119_274329	Ga0534206_181182
124_sub	k119_309451	Ga0534206_181263
124_sub	k119_393715	Ga0534206_182340
124_sub	k119_393718	Ga0534206_182402
124_sub	k119_322035	Ga0534206_184652
124_sub	k119_393828	Ga0534206_184669
124_sub	k119_466391	Ga0534206_184908
124_sub	k119_322077	Ga0534206_185315
124_sub	k119_286440	Ga0534206_186584
124_sub	k119_381677	Ga0534206_186652
124_sub	k119_298439	Ga0534206_187165
124_sub	k119_346351	Ga0534206_187335
124_sub	k119_190537	Ga0534206_188538
124_sub	k119_418217	Ga0534206_188914
124_sub	k119_418219	Ga0534206_189134
124_sub	k119_190585	Ga0534206_189195
124_sub	k119_45679	Ga0534206_190179
124_sub	k119_298661	Ga0534206_190818
124_sub	k119_346603	Ga0534206_190941
124_sub	k119_179061	Ga0534206_191065
124_sub	k119_502031	Ga0534206_193064
124_sub	k119_275085	Ga0534206_193980
124_sub	k119_46058	Ga0534206_194809
124_sub	k119_442429	Ga0534206_195024
124_sub	k119_370466	Ga0534206_195296
124_sub	k119_35653	Ga0534206_195493
124_sub	k119_334476	Ga0534206_195539
124_sub	k119_179399	Ga0534206_196114
124_sub	k119_394658	Ga0534206_196756
124_sub	k119_143343	Ga0534206_196892
124_sub	k119_82919	Ga0534206_197074
124_sub	k119_83199	Ga0534206_198353
124_sub	k119_107335	Ga0534206_198522
126.filtered	k119_184001	Ga0534206_080295
126.filtered	k119_229327	Ga0534206_039548
126.filtered	k119_72959	Ga0534206_019156
126.filtered	k119_300857	Ga0534206_034832
126.filtered	k119_85062	Ga0534206_022173
126.filtered	k119_281226	Ga0534206_103598
126.filtered	k119_177290	Ga0534206_167690
126.filtered	k119_274123	Ga0534206_177519
126.filtered	k119_49655	Ga0534206_032887
126.filtered	k119_448954	Ga0534206_117181
126.filtered	k119_182372	Ga0534206_049908
126.filtered	k119_38891	Ga0534206_060123
126.filtered	k119_153416	Ga0534206_158491
126.filtered	k119_267655	Ga0534206_076476
126.filtered	k119_91249	Ga0534206_124123
126.filtered	k119_370704	Ga0534206_196916
126.filtered	k119_158683	Ga0534206_059585
126.filtered	k119_404617	Ga0534206_155276
126.filtered	k119_401383	Ga0534206_105222
126.filtered	k119_206286	Ga0534206_049463
126.filtered	k119_127265	Ga0534206_136718
126.filtered	k119_185982	Ga0534206_115760
126.filtered	k119_201103	Ga0534206_160474
126.filtered	k119_52004	Ga0534206_068930
126.filtered	k119_436833	Ga0534206_107425
126.filtered	k119_290787	Ga0534206_065070
126.filtered	k119_402384	Ga0534206_121872
126.filtered	k119_387990	Ga0534206_089746
126.filtered	k119_136492	Ga0534206_091547
126.filtered	k119_350128	Ga0534206_050643
126.filtered	k119_303131	Ga0534206_074435
126.filtered	k119_182217	Ga0534206_047678
126.filtered	k119_452240	Ga0534206_169270
126.filtered	k119_315287	Ga0534206_072940
126.filtered	k119_232182	Ga0534206_085135
126.filtered	k119_187238	Ga0534206_136497
126.filtered	k119_248193	Ga0534206_128399
126.filtered	k119_19145	Ga0534206_114425
126.filtered	k119_321547	Ga0534206_174941
126.filtered	k119_362163	Ga0534206_055355
126.filtered	k119_398712	Ga0534206_063431
126.filtered	k119_396145	Ga0534206_024043
126.filtered	k119_21212	Ga0534206_143889
126.filtered	k119_125531	Ga0534206_105573
126.filtered	k119_368216	Ga0534206_161597
126.filtered	k119_68542	Ga0534206_134970
126.filtered	k119_393539	Ga0534206_179076
126.filtered	k119_20191	Ga0534206_129915
126.filtered	k119_500120	Ga0534206_162524
126.filtered	k119_154982	Ga0534206_182570
126.filtered	k119_369145	Ga0534206_176568
126.filtered	k119_200142	Ga0534206_144776
126.filtered	k119_379402	Ga0534206_150650
126.filtered	k119_295372	Ga0534206_138647
126.filtered	k119_449957	Ga0534206_134468
126.filtered	k119_369026	Ga0534206_174988
126.filtered	k119_429767	Ga0534206_173990
126.filtered	k119_238849	Ga0534206_196569
126.filtered	k119_328518	Ga0534206_098614
126.filtered	k119_5587	Ga0534206_088325
126.filtered	k119_93713	Ga0534206_163730
126.filtered	k119_32568	Ga0534206_150294
126.filtered	k119_64074	Ga0534206_066032
126.filtered	k119_467066	Ga0534206_010827
126.filtered	k119_363769	Ga0534206_084557
126.filtered	k119_499712	Ga0534206_155849
126.filtered	k119_499801	Ga0534206_157266
126.filtered	k119_121464	Ga0534206_031949
126.filtered	k119_276006	Ga0534206_013925
126.filtered	k119_287501	Ga0534206_008250
126.filtered	k119_47653	Ga0534206_199930
126.filtered	k119_294550	Ga0534206_126489
126.filtered	k119_367211	Ga0534206_146206
126.filtered	k119_180806	Ga0534206_021967
126.filtered	k119_143106	Ga0534206_195088
126.filtered	k119_63811	Ga0534206_061164
126.filtered	k119_364265	Ga0534206_093570
126.filtered	k119_48439	Ga0534206_009383
126.filtered	k119_191037	Ga0534206_195570
126.filtered	k119_114740	Ga0534206_131167
126.filtered	k119_179799	Ga0534206_007353
126.filtered	k119_210471	Ga0534206_118010
126.filtered	k119_220682	Ga0534206_084454
126.filtered	k119_154786	Ga0534206_179809
126.filtered	k119_232341	Ga0534206_087363
126.filtered	k119_357983	Ga0534206_181344
126.filtered	k119_54339	Ga0534206_110142
126.filtered	k119_333053	Ga0534206_171324
126.filtered	k119_324391	Ga0534206_024707
126.filtered	k119_343723	Ga0534206_145269
126.filtered	k119_460493	Ga0534206_099498
126.filtered	k119_97108	Ga0534206_027339
126.filtered	k119_251270	Ga0534206_001196
126.filtered	k119_336827	Ga0534206_031134
126.filtered	k119_46667	Ga0534206_198225
126.filtered	k119_168132	Ga0534206_010000
126.filtered	k119_460811	Ga0534206_104399
126.filtered	k119_333727	Ga0534206_185783
126.filtered	k119_58349	Ga0534206_169230
126.filtered	k119_430280	Ga0534206_183235
126.filtered	k119_474752	Ga0534206_149566
126.filtered	k119_160327	Ga0534206_087235
126.filtered	k119_82641	Ga0534206_194371
126.filtered	k119_119772	Ga0534206_002468
126.filtered	k119_401220	Ga0534206_102783
126.filtered	k119_425267	Ga0534206_110651
126.filtered	k119_17432	Ga0534206_087939
126.filtered	k119_497382	Ga0534206_115111
126.filtered	k119_257690	Ga0534206_101026
126.filtered	k119_133940	Ga0534206_044333
126.filtered	k119_486004	Ga0534206_132710
126.filtered	k119_255549	Ga0534206_069582
126.filtered	k119_130764	Ga0534206_191109
126.filtered	k119_435275	Ga0534206_081412
126.filtered	k119_509185	Ga0534206_115330
126.filtered	k119_8120	Ga0534206_124963
126.filtered	k119_453449	Ga0534206_186803
126.filtered	k119_367541	Ga0534206_151230
126.filtered	k119_138974	Ga0534206_132766
126.filtered	k119_266823	Ga0534206_064176
126.filtered	k119_333246	Ga0534206_175428
126.filtered	k119_316439	Ga0534206_091418
126.filtered	k119_15658	Ga0534206_059083
126.filtered	k119_374265	Ga0534206_059857
126.filtered	k119_70440	Ga0534206_163295
126.filtered	k119_91725	Ga0534206_130800
126.filtered	k119_172257	Ga0534206_084551
126.filtered	k119_232406	Ga0534206_088504
126.filtered	k119_22368	Ga0534206_160230
126.filtered	k119_350515	Ga0534206_057591
126.filtered	k119_349019	Ga0534206_034806
126.filtered	k119_471001	Ga0534206_084180
126.filtered	k119_404640	Ga0534206_155833
126.filtered	k119_168033	Ga0534206_008642
126.filtered	k119_138802	Ga0534206_130178
126.filtered	k119_409283	Ga0534206_046126
126.filtered	k119_89880	Ga0534206_100047
126.filtered	k119_325045	Ga0534206_034970
126.filtered	k119_424413	Ga0534206_098925
126.filtered	k119_518642	Ga0534206_080375
126.filtered	k119_386506	Ga0534206_066393
126.filtered	k119_339376	Ga0534206_075784
126.filtered	k119_189010	Ga0534206_165309
126.filtered	k119_32587	Ga0534206_150544
126.filtered	k119_105403	Ga0534206_182852
126.filtered	k119_262537	Ga0534206_176585
126.filtered	k119_497296	Ga0534206_113877
126.filtered	k119_289206	Ga0534206_037732
126.filtered	k119_150808	Ga0534206_119892
126.filtered	k119_323940	Ga0534206_015706
126.filtered	k119_487545	Ga0534206_154878
126.filtered	k119_359758	Ga0534206_014138
126.filtered	k119_47692	Ga0534206_199949
126.filtered	k119_364984	Ga0534206_108247
126.filtered	k119_306203	Ga0534206_126227
126.filtered	k119_179048	Ga0534206_190992
126.filtered	k119_402607	Ga0534206_125255
126.filtered	k119_119853	Ga0534206_003486
126.filtered	k119_62922	Ga0534206_047152
126.filtered	k119_74669	Ga0534206_051238
126.filtered	k119_524708	Ga0534206_191652
126.filtered	k119_356478	Ga0534206_152935
126.filtered	k119_183923	Ga0534206_078164
126.filtered	k119_397572	Ga0534206_045948
126.filtered	k119_73426	Ga0534206_027528
126.filtered	k119_279139	Ga0534206_068936
126.filtered	k119_182662	Ga0534206_055348
126.filtered	k119_41434	Ga0534206_108024
126.filtered	k119_503938	Ga0534206_027996
126.filtered	k119_311528	Ga0534206_009697
126.filtered	k119_213700	Ga0534206_172365
126.filtered	k119_494943	Ga0534206_076538
126.filtered	k119_301705	Ga0534206_050108
126.filtered	k119_267087	Ga0534206_067860
126.filtered	k119_358631	Ga0534206_191493
126.filtered	k119_357654	Ga0534206_173479
126.filtered	k119_493214	Ga0534206_046047
126.filtered	k119_247607	Ga0534206_120604
126.filtered	k119_200451	Ga0534206_149518
126.filtered	k119_473652	Ga0534206_133312
126.filtered	k119_522801	Ga0534206_159188
126.filtered	k119_437587	Ga0534206_120728
126.filtered	k119_447610	Ga0534206_094433
126.filtered	k119_265149	Ga0534206_036665
126.filtered	k119_32033	Ga0534206_140183
126.filtered	k119_175096	Ga0534206_133835
126.filtered	k119_422186	Ga0534206_063053
126.filtered	k119_77264	Ga0534206_101571
126.filtered	k119_116691	Ga0534206_174169
126.filtered	k119_5048	Ga0534206_079949
126.filtered	k119_296195	Ga0534206_149348
126.filtered	k119_468980	Ga0534206_048144
126.filtered	k119_14460	Ga0534206_041648
126.filtered	k119_85694	Ga0534206_031478
126.filtered	k119_446967	Ga0534206_082918
126.filtered	k119_200283	Ga0534206_147219
126.filtered	k119_25926	Ga0534206_033060
126.filtered	k119_191007	Ga0534206_195376
126.filtered	k119_356040	Ga0534206_145740
126.filtered	k119_344197	Ga0534206_152851
126.filtered	k119_350317	Ga0534206_053961
126.filtered	k119_474069	Ga0534206_139148
126.filtered	k119_292036	Ga0534206_087297
126.filtered	k119_166684	Ga0534206_191986
126.filtered	k119_486048	Ga0534206_133283
126.filtered	k119_332900	Ga0534206_168371
126.filtered	k119_408298	Ga0534206_027139
126.filtered	k119_81002	Ga0534206_168773
126.filtered	k119_11276	Ga0534206_175745
126.filtered	k119_404503	Ga0534206_153571
126.filtered	k119_493326	Ga0534206_048403
126.filtered	k119_336130	Ga0534206_019616
126.filtered	k119_159176	Ga0534206_068140
126.filtered	k119_319638	Ga0534206_142983
126.filtered	k119_400498	Ga0534206_090788
126.filtered	k119_316889	Ga0534206_099096
126.filtered	k119_151334	Ga0534206_126911
126.filtered	k119_164273	Ga0534206_156294
126.filtered	k119_402830	Ga0534206_128491
126.filtered	k119_417019	Ga0534206_168014
126.filtered	k119_299160	Ga0534206_002543
126.filtered	k119_357324	Ga0534206_167668
126.filtered	k119_388540	Ga0534206_099625
126.filtered	k119_483082	Ga0534206_083643
126.filtered	k119_479574	Ga0534206_022229
126.filtered	k119_407704	Ga0534206_017183
126.filtered	k119_215380	Ga0534206_001684
126.filtered	k119_185783	Ga0534206_112603
126.filtered	k119_323186	Ga0534206_003482
126.filtered	k119_242775	Ga0534206_054431
126.filtered	k119_104828	Ga0534206_172416
126.filtered	k119_25406	Ga0534206_025247
126.filtered	k119_517590	Ga0534206_060832
126.filtered	k119_386655	Ga0534206_069260
126.filtered	k119_442086	Ga0534206_190068
126.filtered	k119_282517	Ga0534206_121656
126.filtered	k119_163613	Ga0534206_145198
126.filtered	k119_494338	Ga0534206_065540
126.filtered	k119_272114	Ga0534206_145806
126.filtered	k119_86098	Ga0534206_037976
126.filtered	k119_518973	Ga0534206_087488
126.filtered	k119_41370	Ga0534206_106771
126.filtered	k119_361886	Ga0534206_050593
126.filtered	k119_170070	Ga0534206_045756
126.filtered	k119_163127	Ga0534206_134688
126.filtered	k119_269416	Ga0534206_106529
126.filtered	k119_9664	Ga0534206_149086
126.filtered	k119_499127	Ga0534206_146245
126.filtered	k119_402908	Ga0534206_130357
126.filtered	k119_218680	Ga0534206_056138
126.filtered	k119_184934	Ga0534206_097261
126.filtered	k119_159557	Ga0534206_074992
126.filtered	k119_110147	Ga0534206_046895
126.filtered	k119_342632	Ga0534206_127263
126.filtered	k119_206436	Ga0534206_052042
126.filtered	k119_56251	Ga0534206_138720
126.filtered	k119_471131	Ga0534206_085697
126.filtered	k119_422453	Ga0534206_067954
126.filtered	k119_68410	Ga0534206_133337
126.filtered	k119_295480	Ga0534206_140351
126.filtered	k119_320813	Ga0534206_160994
126.filtered	k119_112580	Ga0534206_088022
126.filtered	k119_384506	Ga0534206_030555
126.filtered	k119_411615	Ga0534206_084908
126.filtered	k119_109138	Ga0534206_029482
126.filtered	k119_379413	Ga0534206_150737
126.filtered	k119_471498	Ga0534206_091988
126.filtered	k119_68007	Ga0534206_127042
126.filtered	k119_427729	Ga0534206_148927
126.filtered	k119_253381	Ga0534206_035739
126.filtered	k119_67795	Ga0534206_124212
126.filtered	k119_184603	Ga0534206_091648
126.filtered	k119_190327	Ga0534206_185747
126.filtered	k119_59104	Ga0534206_181948
126.filtered	k119_327417	Ga0534206_080658
126.filtered	k119_216702	Ga0534206_023689
126.filtered	k119_221102	Ga0534206_091680
126.filtered	k119_159307	Ga0534206_070244
126.filtered	k119_375272	Ga0534206_080521
126.filtered	k119_434903	Ga0534206_075381
126.filtered	k119_360159	Ga0534206_020660
126.filtered	k119_78283	Ga0534206_120948
126.filtered	k119_445166	Ga0534206_050241
126.filtered	k119_402412	Ga0534206_122329
126.filtered	k119_47701	Ga0534206_199954
126.filtered	k119_129087	Ga0534206_168791
126.filtered	k119_178810	Ga0534206_187769
126.filtered	k119_248172	Ga0534206_128055
126.filtered	k119_170584	Ga0534206_054364
126.filtered	k119_384344	Ga0534206_028215
126.filtered	k119_445168	Ga0534206_050488
126.filtered	k119_66026	Ga0534206_096959
126.filtered	k119_318999	Ga0534206_132530
126.filtered	k119_176774	Ga0534206_159532
126.filtered	k119_259971	Ga0534206_133861
126.filtered	k119_348020	Ga0534206_018541
126.filtered	k119_335719	Ga0534206_013559
[truncated: 22,707 more rows]

## Sheet: Table S7
Table S7. MAG supplemental information
MAG ID	Completeness (%)	Contamination (%)	Genome size (bp)	GTDB classification	Closest Silva match to 16S rRNA gene (if present; multiple 16S rRNA sequences separated with '/')	% identity to Silva sequence	16S rRNA gene length	Relative abundance in the metagenome (%; average of 3 replicates)	Total relative expression (transcripts per million reads)	NCBI Genome Accession
GH1	90.1111	5	2390649	d__Bacteria;p__Actinobacteriota;c__Coriobacteriia;o__OPB41;f__UBA3086;g__UBA3086;s__	GU565251.1.1520 Bacteria;Actinobacteriota;Coriobacteriia;OPB41;uncultured bacterium	95.973	449	0.237593	1898.75	JAQIBK000000000
GH2	91.7018	3.86873	3006600	d__Bacteria;p__Proteobacteria;c__Gammaproteobacteria;o__Xanthomonadales;f__Rhodanobacteraceae;g__Oleiagrimonas;s__				0.878263	39149.3	JAQIBU000000000
GH3	97.0813	1.7814	2820881	d__Bacteria;p__Proteobacteria;c__Gammaproteobacteria;o__Xanthomonadales;f__Wenzhouxiangellaceae;g__JAHJQV01;s__	EF632661.1.1540 Bacteria;Proteobacteria;Gammaproteobacteria;Gammaproteobacteria Incertae Sedis;Unknown Family;uncultured;uncultured bacterium	99.233	1437	0.344319	430.196	JAQIBM000000000
GH4	96.1957	3.65338	4325536	d__Bacteria;p__Proteobacteria;c__Gammaproteobacteria;o__Nevskiales;f__Salinisphaeraceae;g__Salinisphaera;s__				1.30453	34358	JAQIBT000000000
GH5	84.1276	2.7926	2345550	d__Bacteria;p__Proteobacteria;c__Gammaproteobacteria;o__SZUA-229;f__SZUA-229;g__SZUA-116;s__				0.241575	3623.02	JAQICG000000000
GH6	73.8821	0.813008	2368642	d__Bacteria;p__Proteobacteria;c__Gammaproteobacteria;o__Thiomicrospirales;f__Thiomicrospiraceae;g__Thiomicrorhabdus;s__Thiomicrorhabdus sp006222135	HQ395191.1.1485 Bacteria;Bacteroidota;Bacteroidia;Sphingobacteriales;Lentimicrobiaceae;Lentimicrobium;uncultured bacterium/KX088605.1.1508 Bacteria;Bacteroidota;Bacteroidia;Bacteroidales;Marinilabiliaceae;uncultured;uncultured bacterium Bacteria;Bacteroidota;Bacteroidia;Bacteroidales;Marinilabiliaceae;uncultured;uncultured bacterium	95.828/92.58	1521/1513	3.51135	8005.31	JAQIDE000000000
GH7	95.8812	7.18391	3335231	d__Bacteria;p__Proteobacteria;c__Gammaproteobacteria;o__Halothiobacillales;f__Halothiobacillaceae;g__Halothiobacillus;s__				0.420733	50105.8	JAQICL000000000
GH8	58.834	1.55873	2678017	d__Bacteria;p__Proteobacteria;c__Alphaproteobacteria;o__Rhodobacterales;f__Rhodobacteraceae;g__Roseovarius;s__				0.178331	135.801	JAQICR000000000
GH9	66.2017	1.61616	2731982	d__Bacteria;p__Proteobacteria;c__Alphaproteobacteria;o__Rhodobacterales;f__Rhodobacteraceae;g__Acidimangrovimonas;s__	KX099618.1.1434 Bacteria;Proteobacteria;Alphaproteobacteria;Rhodobacterales;Rhodobacteraceae;Defluviimonas;Defluviimonas sp.	99.582	483	0.264625	1477.75	JAQICH000000000
GH10	90.2041	2.85714	2131675	d__Bacteria;p__Campylobacterota;c__Campylobacteria;o__Campylobacterales;f__Sulfurimonadaceae;g__Sulfurimonas;s__				0.203755	1645.03	JAQIBW000000000
GH11	96.9512	3.55691	2604155	d__Bacteria;p__Campylobacterota;c__Campylobacteria;o__Campylobacterales;f__Sulfurimonadaceae;g__S145-25;s__				0.2482	1193.83	JAQIBF000000000
GH12	81.2867	5.87558	5346883	d__Bacteria;p__Desulfobacterota;c__Desulfobacteria;o__Desulfobacterales;f__Desulfobacteraceae;g__Desulfobacula;s__				0.317762	5232.85	JAQICW000000000
GH13	98.0645	0.668203	3984066	d__Bacteria;p__Desulfobacterota;c__Desulfobacteria;o__Desulfobacterales;f__Desulfobacteraceae;g__Desulfobacula;s__				0.663406	6293.3	JAQIBP000000000
GH14	95.5556	4.51613	4851172	d__Bacteria;p__Desulfobacterota;c__Desulfobacteria;o__Desulfobacterales;f__SURF-3;g__SURF-3;s__				0.350013	19075.6	JAQIBZ000000000
GH15	56.0453	0.892857	1632636	d__Bacteria;p__Desulfobacterota;c__Desulfobulbia;o__Desulfobulbales;f__Desulfurivibrionaceae;g__BM506;s__				0.148539	774.01	JAQICN000000000
GH16	95.5357	3.59347	2854066	d__Bacteria;p__Desulfobacterota;c__Desulfobulbia;o__Desulfobulbales;f__Desulfurivibrionaceae;g__;s__	AM774314.1.1519 Bacteria;Desulfobacterota;Desulfobacteria;Desulfobacterales;Desulfobacteraceae;Desulfobacula;delta proteobacterium JS_SRB50Hy	91.588	846	4.1262	88657.9	JAQIBE000000000
GH17	94.8387	1.29032	2779093	d__Bacteria;p__Desulfobacterota;c__Desulfuromonadia;o__Desulfuromonadales;f__Geopsychrobacteraceae;g__Desulfuromusa;s__				9.39741	203101	JAQIBX000000000
GH18	84.4803	2.58065	3668108	d__Bacteria;p__Myxococcota;c__Polyangia;o__HGW-17;f__HGW-17;g__;s__	JN535381.1.1443 Bacteria;Myxococcota;Polyangia;UASB-TL25;uncultured organism	87.021	1008	0.247333	1847.59	JAQICJ000000000
GH19	93.9189	3.40776	5931720	d__Bacteria;p__Verrucomicrobiota;c__Kiritimatiellae;o__RFP12;f__UBA1067;g__;s__				0.41085	8619.41	JAQIBS000000000
GH20	89.1892	2.7027	4033302	d__Bacteria;p__Verrucomicrobiota;c__Kiritimatiellae;o__;f__;g__;s__				0.505822	782.62	JAQICX000000000
GH21	73.6491	1.76868	3267553	d__Bacteria;p__Verrucomicrobiota;c__Kiritimatiellae;o__SS1-B-03-39;f__UBA6053;g__UBA6053;s__				0.189959	4530.42	JAQICI000000000
GH22	95.7885	1.07527	5585031	d__Bacteria;p__Planctomycetota;c__UBA11346;o__UBA11346;f__UBA11346;g__;s__				0.412379	3603.02	JAQIBG000000000
GH23	76.9129	2.13333	3103069	d__Bacteria;p__Spirochaetota;c__Spirochaetia;o__Spirochaetales_E;f__Spirochaetaceae_B;g__;s__	KF741574.1.1503 Bacteria;Spirochaetota;Spirochaetia;Spirochaetales;Spirochaetaceae;Spirochaeta 2;uncultured bacterium	95.673	421	0.182575	3841.83	JAQICO000000000
GH24	94.5333	1.06667	4361219	d__Bacteria;p__Spirochaetota;c__Spirochaetia;o__Spirochaetales_E;f__Spirochaetaceae_B;g__Oceanispirochaeta;s__	KC261848.1.1490 Bacteria;Spirochaetota;Spirochaetia;Spirochaetales;Spirochaetaceae;Spirochaeta 2;Spirochaeta sp. K1	97.859	1418	0.248422	3948.28	JAQIBL000000000
GH25	75.0667	5.46667	4088164	d__Bacteria;p__Spirochaetota;c__Spirochaetia;o__Spirochaetales_E;f__Spirochaetaceae_B;g__Spirochaeta_F;s__				0.235932	1188.34	JAQIDI000000000
GH26	89.7059	1.13636	4210453	d__Bacteria;p__Spirochaetota;c__Spirochaetia;o__B11-G9;f__B11-G9;g__;s__				0.289106	902.643	JAQIBN000000000
GH27	95.0667	4.65412	4375711	d__Bacteria;p__Spirochaetota;c__Spirochaetia;o__DSM-27196;f__Alkalispirochaetaceae;g__Alkalispirochaeta;s__	FR749931.1.1534 Bacteria;Spirochaetota;Spirochaetia;Spirochaetales;Spirochaetaceae;Spirochaeta 2;Spirochaeta isovalerica	97.758	223	0.254255	18409.3	JAQIBO000000000
GH28	57.1747	6.55992	4132807	d__Bacteria;p__Spirochaetota;c__Spirochaetia;o__Sphaerochaetales;f__;g__;s__	FJ516985.1.1529 Bacteria;Spirochaetota;Spirochaetia;Spirochaetales;Spirochaetaceae;uncultured;uncultured bacterium/FPLS01000857.17.1459 Bacteria;Verrucomicrobiota;Chlamydiae;Chlamydiales;Simkaniaceae;metagenome/HQ405620.1.1473 Bacteria;Elusimicrobiota;Elusimicrobia;Lineage IV;bacterium enrichment culture clone AOM-SR-B36/AJ867278.1.1787 Eukaryota;SAR;Stramenopiles;Ochrophyta;Diatomea;Bacillarioph…	87.589/89.806/98.519/99.032/99.837	1564/1457/575/935/615	0.159172	1675.46	JAQIDG000000000
GH29	96.6292	1.1236	3352184	d__Bacteria;p__Spirochaetota;c__UBA4802;o__UBA4802;f__JAFGJZ01;g__JAFGRW01;s__				0.487903	10821.5	JAQIBV000000000
GH30	93.956	6.65805	3755576	d__Bacteria;p__Delongbacteria;c__UBA4055;o__UBA4055;f__UBA4055;g__WTAK01;s__				0.580883	703.353	JAQICF000000000
GH31	84.8416	0	2418414	d__Bacteria;p__Delongbacteria;c__UBA4055;o__UBA4055;f__UBA4055;g__WTAK01;s__	KX088579.1.1505 Bacteria;LCP-89;uncultured bacterium	97.826	375	0.467606	543.543	JAQIDB000000000
GH32	81.4372	1.0989	2291172	d__Bacteria;p__Cloacimonadota;c__Cloacimonadia;o__Cloacimonadales;f__TCS61;g__JABIME01;s__				0.192669	478.971	JAQICU000000000
GH33	89.011	0.549451	1793854	d__Bacteria;p__Marinisomatota;c__AB16;o__AB16;f__46-47;g__TCS52;s__				0.363672	352.147	JAQICE000000000
GH34	85.7377	3.2969	2678654	d__Bacteria;p__Bacteroidota;c__Kapabacteria;o__Kapabacteriales;f__UBA2268;g__;s__				0.202139	738.964	JAQIDA000000000
GH35	86.1453	0	2968141	d__Bacteria;p__Bacteroidota;c__Ignavibacteria;o__Ignavibacteriales;f__Melioribacteraceae;g__1-14-2-50-31-20;s__				0.214144	134.42	JAQICK000000000
GH36	95	1.11111	3616109	d__Bacteria;p__Bacteroidota;c__Bacteroidia;o__Bacteroidales;f__UBA12077;g__UBA12077;s__				0.595205	388.001	JAQIBH000000000
GH37	78.3386	5.7963	3038781	d__Bacteria;p__Bacteroidota;c__Bacteroidia;o__Bacteroidales;f__UBA12077;g__;s__				0.219309	633.031	JAQICY000000000
GH38	98.3871	1.34409	3606526	d__Bacteria;p__Bacteroidota;c__Bacteroidia;o__Bacteroidales;f__ML635J-15;g__;s__				0.629081	2433.73	JAQIBY000000000
GH39	83.4409	0.806452	2505470	d__Bacteria;p__Bacteroidota;c__Bacteroidia;o__Bacteroidales;f__ML635J-15;g__;s__				0.203685	934.321	JAQIDD000000000
GH40	90.3226	1.34409	3559344	d__Bacteria;p__Bacteroidota;c__Bacteroidia;o__Bacteroidales;f__Prolixibacteraceae;g__SKHV01;s__				0.735473	730.302	JAQICD000000000
GH41	85.8423	2.59857	3689124	d__Bacteria;p__Bacteroidota;c__Bacteroidia;o__Bacteroidales;f__Prolixibacteraceae;g__SKHV01;s__				3.92327	3265.73	JAQIDF000000000
GH42	91.2903	2.70609	4703410	d__Bacteria;p__Bacteroidota;c__Bacteroidia;o__Bacteroidales;f__Prolixibacteraceae;g__SKHV01;s__				0.20072	275.864	JAQIBQ000000000
GH43	55.4953	3.51254	2551186	d__Bacteria;p__Bacteroidota;c__Bacteroidia;o__Bacteroidales;f__UBA5342;g__UBA5342;s__				0.139505	428.715	JAQICM000000000
GH44	92.381	2.15873	4252023	d__Bacteria;p__Bacteroidota;c__Bacteroidia;o__Bacteroidales;f__Salinivirgaceae;g__;s__				0.331967	4675.45	JAQICA000000000
GH45	97.8495	4.6595	5989328	d__Bacteria;p__Bacteroidota;c__Bacteroidia;o__Bacteroidales;f__SZUA-534;g__JAEINW01;s__	JN207184.1.1485 Bacteria;Bacteroidota;Bacteroidia;Bacteroidales;Bacteroidetes BD2-2;uncultured bacterium	94.646	1102	0.387349	1484.52	JAQICC000000000
GH46	64.0828	9.62854	3717461	d__Bacteria;p__Bacteroidota;c__Bacteroidia;o__Bacteroidales;f__GCA-2748055;g__M55B112;s__				0.147284	647.357	JAQIDH000000000
GH47	96.7742	2.95699	3982135	d__Bacteria;p__Bacteroidota;c__Bacteroidia;o__Bacteroidales;f__F082;g__UBA5536;s__UBA5536 sp018830105				0.99797	51561.3	JAQIBI000000000
GH48	91.9355	1.34409	3462441	d__Bacteria;p__Bacteroidota;c__Bacteroidia;o__Bacteroidales;f__UBA12170;g__UBA12170;s__				0.86077	624.941	JAQIBR000000000
GH49	95.6989	0.537634	2916762	d__Bacteria;p__Bacteroidota;c__Bacteroidia;o__Bacteroidales;f__UBA1715;g__WQTX01;s__				1.07843	3540.7	JAQICB000000000
GH50	97.3333	1.33333	1710316	d__Bacteria;p__Firmicutes;c__Bacilli;o__Izemoplasmatales;f__UBA5603;g__Zrk29;s__				1.31858	625.305	JAQIBJ000000000
GH51	86.8149	1.566	3158660	d__Bacteria;p__Firmicutes_A;c__Clostridia;o__Lachnospirales;f__Vallitaleaceae;g__;s__				0.173857	229.492	JAQICP000000000
GH52	88.747	2.24719	1633126	d__Bacteria;p__CG03;c__SLGR01;o__;f__;g__;s__				0.243935	23517.4	JAQICQ000000000
GH53	71.7822	0	1431675	d__Bacteria;p__Patescibacteria;c__ABY1;o__BM507;f__BM507;g__BM507;s__	GQ143770.1.1478 Bacteria;Patescibacteria;ABY1;Candidatus Falkowbacteria;uncultured Parcubacteria group bacterium	90.762	1482	1.97425	1209.32	JAQIDC000000000
GH54	80.4583	1.1236	916355	d__Bacteria;p__Patescibacteria;c__ABY1;o__BM507;f__UBA12465;g__JAACPL01;s__	KX123590.1.1477 Bacteria;Patescibacteria;ABY1;Candidatus Falkowbacteria;Candidatus Falkowbacteria bacterium GW2011_GWF2_43_32	93.442	1481	0.289391	99.9529	JAQICS000000000
GH55	61.8075	7.19101	976442	d__Bacteria;p__Patescibacteria;c__Paceibacteria;o__Moranbacterales;f__UBA2193;g__UBA2193;s__	EU700190.1.1454 Bacteria;Patescibacteria;Parcubacteria;Candidatus Moranbacteria;uncultured bacterium	96.296	1172	0.183707	58.5323	JAQICT000000000
GH56	76.1682	0	1770664	d__Archaea;p__Nanoarchaeota;c__Nanoarchaeia;o__Woesearchaeales;f__UBA583;g__UBA583;s__	KP308726.7174.8621 Archaea;Nanoarchaeota;Nanoarchaeia;Woesearchaeales;SCGC AAA286-E23;uncultured archaeon	90.858	1411	0.509559	736.925	JAQICV000000000
GH57	67.0561	0	1351709	d__Archaea;p__Nanoarchaeota;c__Nanoarchaeia;o__Pacearchaeales;f__GW2011-AR1;g__GW2011-AR1;s__	MWBV01000002.35883.37325 Archaea;Nanoarchaeota;Nanoarchaeia;Woesearchaeales;SCGC AAA011-D5;Candidatus Diapherotrites archaeon ADurb.Bin253	90.306	1405	0.445989	281.705	JAQICZ000000000

## Sheet: Table S8
Table S8. Taxonomic classification of genes of interest with mapped transcripts
cbbLM
Gene locus_tag	Gene name	Gene ID	Genome	Genome classification	JGI Phylo_dist gene classification	average TPM (transcripts per million reads)
Ga0534206_014791_9713_11185	ribulose-bisphosphate carboxylase large chain	KO:K01601	NA	NA	Eukaryota;Bacillariophyta;Coscinodiscophyceae;Thalassiosirales;Thalassiosiraceae;Thalassiosira;Thalassiosira pseudonana;Thalassiosira pseudonana CCMP 1335	34.3186
Ga0534206_018250_27_1511	ribulose-bisphosphate carboxylase large chain	KO:K01601	NA	NA	Bacteria;Proteobacteria;Betaproteobacteria;Burkholderiales;unclassified Burkholderiales;Leptothrix;Leptothrix mobilis;Leptothrix mobilis DSM 10617	0.396863
Ga0534206_020204_4588_6009	ribulose-bisphosphate carboxylase large chain	KO:K01601	18_sub.filtered	d__Bacteria;p__Proteobacteria;c__Gammaproteobacteria;o__Halothiobacillales;f__Halothiobacillaceae;g__Halothiobacillus;s__	Bacteria;Proteobacteria;Betaproteobacteria;Nitrosomonadales;Sulfuricellaceae;Sulfuriferula;unclassified Sulfuriferula;Sulfuriferula sp. AH1 re-analysis	11.7756
Ga0534206_023119_786_2165	ribulose-bisphosphate carboxylase large chain	KO:K01601	megahit_coassembly_maxbin2000.005_sub.filtered	d__Bacteria;p__Proteobacteria;c__Gammaproteobacteria;o__Thiomicrospirales;f__Thiomicrospiraceae;g__Thiomicrorhabdus;s__Thiomicrorhabdus sp006222135	Bacteria;Proteobacteria;Gammaproteobacteria;Thiotrichales;Piscirickettsiaceae;Thiomicrorhabdus;Thiomicrorhabdus arctica;Thiomicrorhabdus arctica DSM 13458	61.4057
Ga0534206_026995_1446_2825	ribulose-bisphosphate carboxylase large chain	KO:K01601	18_sub.filtered	d__Bacteria;p__Proteobacteria;c__Gammaproteobacteria;o__Halothiobacillales;f__Halothiobacillaceae;g__Halothiobacillus;s__	Bacteria;Proteobacteria;Gammaproteobacteria;Chromatiales;Halothiobacillaceae;Halothiobacillus;Halothiobacillus neapolitanus;Halothiobacillus neapolitanus c2, ATCC 23641	0.0315364
Ga0534206_032489_1_552	ribulose-bisphosphate carboxylase large chain	KO:K01601	NA	NA	Bacteria;Proteobacteria;Gammaproteobacteria;Thiotrichales;Piscirickettsiaceae;Hydrogenovibrio;Hydrogenovibrio marinus;Hydrogenovibrio marinus DSM 11271	0.594479
Ga0534206_039241_1_540	ribulose-bisphosphate carboxylase large chain	KO:K01601	NA	NA	Bacteria;Proteobacteria;Gammaproteobacteria;Chromatiales;Granulosicoccaceae;Sulfuriflexus;Sulfuriflexus mobilis;Sulfuriflexus mobilis aks1	0.496991
Ga0534206_068298_1_972	ribulose-bisphosphate carboxylase large chain	KO:K01601	123	d__Bacteria;p__Proteobacteria;c__Alphaproteobacteria;o__Rhodobacterales;f__Rhodobacteraceae;g__Acidimangrovimonas;s__	Bacteria;Proteobacteria;Alphaproteobacteria;Rhodobacterales;Rhodobacteraceae;Thioclava;Thioclava sp. L04-15;Thioclava sp. L04-15	0.147397
Ga0534206_106981_268_1689	ribulose-bisphosphate carboxylase large chain	KO:K01601	NA	NA	Bacteria;Proteobacteria;Gammaproteobacteria;Chromatiales;Halothiobacillaceae;Halothiobacillus;Halothiobacillus sp. WRN-7;Halothiobacillus sp. WRN-7	0.920036
Ga0534206_107633_1_1125	ribulose-bisphosphate carboxylase large chain	KO:K01601	121.filtered	d__Bacteria;p__Proteobacteria;c__Gammaproteobacteria;o__SZUA-229;f__SZUA-229;g__SZUA-116;s__	Bacteria;Proteobacteria;Gammaproteobacteria;Thiotrichales;Thiotrichaceae;Thiothrix;Thiothrix lacustris;Thiothrix lacustris DSM 21227	0.412579
Ga0534206_121248_571_2052	ribulose-bisphosphate carboxylase large chain	KO:K01601	NA	NA	Bacteria;Proteobacteria;Gammaproteobacteria;Thiotrichales;Piscirickettsiaceae;Thiomicrospira;unclassified Thiomicrospira;Thiomicrospira sp. KP2	39.0969
Ga0534206_122438_364_1536	ribulose-bisphosphate carboxylase large chain	KO:K01601	NA	NA	Bacteria;Proteobacteria;Gammaproteobacteria;Chromatiales;Granulosicoccaceae;Sulfuriflexus;Sulfuriflexus mobilis;Sulfuriflexus mobilis aks1	0.399704
Ga0534206_126808_1633_3012	ribulose-bisphosphate carboxylase large chain	KO:K01601	NA	NA	Bacteria;Proteobacteria;Gammaproteobacteria;Thiotrichales;Piscirickettsiaceae;Thiomicrorhabdus;Thiomicrorhabdus arctica;Thiomicrorhabdus arctica DSM 13458	2.22623
Ga0534206_126808_5307_6776	ribulose-bisphosphate carboxylase large chain	KO:K01601	NA	NA	Bacteria;Proteobacteria;Gammaproteobacteria;Thiotrichales;Piscirickettsiaceae;Thiomicrorhabdus;Thiomicrorhabdus arctica;Thiomicrorhabdus arctica DSM 13458	19.0244
Ga0534206_134907_502_1965	ribulose-bisphosphate carboxylase large chain	KO:K01601	123	d__Bacteria;p__Proteobacteria;c__Alphaproteobacteria;o__Rhodobacterales;f__Rhodobacteraceae;g__Acidimangrovimonas;s__	Bacteria;Proteobacteria;Alphaproteobacteria;Rhodobacterales;Roseobacteraceae;Salipiger;Salipiger profundus;Salipiger profundus JLT2016	0.187679
Ga0534206_135980_5418_6797	ribulose-bisphosphate carboxylase large chain	KO:K01601	121.filtered	d__Bacteria;p__Proteobacteria;c__Gammaproteobacteria;o__SZUA-229;f__SZUA-229;g__SZUA-116;s__	Bacteria;Proteobacteria;Gammaproteobacteria;unclassified Gammaproteobacteria;unclassified Gammaproteobacteria;Dechloromarinus;Dechloromarinus chlorophilus;Dechloromarinus chlorophilus NSS	1.29442
Ga0534206_151698_6042_7526	ribulose-bisphosphate carboxylase large chain	KO:K01601	NA	NA	Bacteria;Proteobacteria;Betaproteobacteria;Burkholderiales;unclassified Burkholderiales;Leptothrix;Leptothrix mobilis;Leptothrix mobilis DSM 10617	1.05483
Ga0534206_160232_671_2089	ribulose-bisphosphate carboxylase large chain	KO:K01601	NA	NA	Bacteria;Proteobacteria;Gammaproteobacteria;Thiotrichales;Piscirickettsiaceae;Thiomicrospira;unclassified Thiomicrospira;Thiomicrospira sp. SC-1	3.61467
Ga0534206_165481_2_739	ribulose-bisphosphate carboxylase large chain	KO:K01601	NA	NA	Bacteria;Proteobacteria;Gammaproteobacteria;Chromatiales;Ectothiorhodospiraceae;Ectothiorhodosinus;Ectothiorhodosinus mongolicus;Ectothiorhodosinus mongolicus M9	0.349294
Ga0534206_184505_173_1483	ribulose-bisphosphate carboxylase large chain	KO:K01601	NA	NA	Bacteria;Proteobacteria;Gammaproteobacteria;Alteromonadales;Alteromonadaceae;unclassified Alteromonadaceae;Alteromonadaceae bacterium 2719K.STB50.0a.01;Alteromonadaceae bacterium 2719K.STB50.0a.01	0.00553271
Ga0534206_190527_169_1548	ribulose-bisphosphate carboxylase large chain	KO:K01601	NA	NA	Bacteria;Proteobacteria;Gammaproteobacteria;Thiotrichales;Piscirickettsiaceae;Thiomicrorhabdus;Thiomicrorhabdus chilensis;Thiomicrorhabdus chilensis DSM 12352	0.576887
Ga0534206_191416_3_611	ribulose-bisphosphate carboxylase large chain	KO:K01601	NA	NA	Bacteria;Proteobacteria;Gammaproteobacteria;Thiotrichales;Thiotrichaceae;Thiothrix;Thiothrix nivea;Thiothrix nivea JP2, DSM 5205	0.142924
Ga0534206_075602_352_669	ribulose-bisphosphate carboxylase large chain	KO:K01601	NA	NA	Bacteria;Proteobacteria;Acidithiobacillia;Acidithiobacillales;Acidithiobacillaceae;Acidithiobacillus;Acidithiobacillus ferrivorans;Acidithiobacillus ferrivorans SS3	0.0129419
Ga0534206_186811_58_525	ribulose-bisphosphate carboxylase large chain	KO:K01601	NA	NA	Bacteria;Proteobacteria;Betaproteobacteria;Ferrovales;Ferrovaceae;Ferrovum;Ferrovum myxofaciens;Ferrovum myxofaciens PN-J185	0.0175876
Ga0534206_001881_1850_2113	ribulose 1,5-bisphosphate carboxylase large subunit-like protein	COG1850	NA	NA	NA	0.636224
aclB
Gene locus_tag	Gene name	Gene ID	Genome	Genome classification	JGI Phylo_dist gene classification	average TPM (transcripts per million reads)
Ga0534206_030222_2_541	ATP-citrate lyase beta-subunit	KO:K15231	NA	NA	Bacteria;Proteobacteria;Epsilonproteobacteria;Campylobacterales;Sulfurovaceae;Sulfurovum;Sulfurovum sp. AR;Sulfurovum sp. AR	0.0882145
Ga0534206_041786_18366_19163	ATP-citrate lyase beta-subunit	KO:K15231	13	d__Bacteria;p__Myxococcota;c__Polyangia;o__HGW-17;f__HGW-17;g__;s__	Bacteria;Aquificae;Aquificae;Aquificales;Hydrogenothermaceae;Venenivibrio;Venenivibrio stagnispumantis;Venenivibrio stagnispumantis DSM 18763	0.0908945
Ga0534206_122944_3_890	ATP-citrate lyase beta-subunit	KO:K15231	NA	NA	Bacteria;Proteobacteria;Epsilonproteobacteria;Campylobacterales;Sulfurovaceae;Sulfurovum;Sulfurovum sp. NBC37-1;Sulfurovum sp. NBC37-1	0.0653458
Ga0534206_188649_705_2084	ATP-citrate lyase beta-subunit	KO:K15231	bin.41_sub.filtered.filtered	d__Bacteria;p__Campylobacterota;c__Campylobacteria;o__Campylobacterales;f__Sulfurimonadaceae;g__Sulfurimonas;s__	Bacteria;Proteobacteria;Epsilonproteobacteria;Campylobacterales;Thiovulaceae;Sulfurimonas;Sulfurimonas gotlandica;Sulfurimonas gotlandica GD 1	1.52596
Ga0534206_197932_1527_2846	ATP-citrate lyase beta-subunit	KO:K15231	16.filtered	d__Bacteria;p__Campylobacterota;c__Campylobacteria;o__Campylobacterales;f__Sulfurimonadaceae;g__S145-25;s__	Bacteria;Proteobacteria;Epsilonproteobacteria;Campylobacterales;Thiovulaceae;Sulfuricurvum;Sulfuricurvum kujiense;Sulfuricurvum kujiense YK-1, DSM 16994	0.37483
aclA
Gene locus_tag	Gene name	Gene ID	Genome	Genome classification	JGI Phylo_dist gene classification	average TPM (transcripts per million reads)
Ga0534206_166842_3_350	ATP-citrate lyase alpha-subunit	KO:K15230	NA	NA	Bacteria;Proteobacteria;Epsilonproteobacteria;Campylobacterales;Thiovulaceae;Sulfuricurvum;Sulfuricurvum kujiense;Sulfuricurvum kujiense YK-1, DSM 16994	2.50221
Ga0534206_188649_2094_3908	ATP-citrate lyase alpha-subunit	KO:K15230	bin.41_sub.filtered.filtered	d__Bacteria;p__Campylobacterota;c__Campylobacteria;o__Campylobacterales;f__Sulfurimonadaceae;g__Sulfurimonas;s__	Bacteria;Proteobacteria;Epsilonproteobacteria;Campylobacterales;Thiovulaceae;Sulfurimonas;Sulfurimonas gotlandica;Sulfurimonas gotlandica GD 1	2.75486
Ga0534206_197932_3_1517	ATP-citrate lyase alpha-subunit	KO:K15230	16.filtered	d__Bacteria;p__Campylobacterota;c__Campylobacteria;o__Campylobacterales;f__Sulfurimonadaceae;g__S145-25;s__	Bacteria;Proteobacteria;Epsilonproteobacteria;Campylobacterales;Thiovulaceae;Sulfuricurvum;Sulfuricurvum kujiense;Sulfuricurvum kujiense YK-1, DSM 16994	2.14121
acsB
Gene locus_tag	Gene name	Gene ID	Genome	Genome classification	JGI Phylo_dist gene classification	average TPM (transcripts per million reads)
Ga0534206_032680_7303_9531	acetyl-CoA synthase	KO:K14138	bin.56_sub	d__Bacteria;p__Desulfobacterota;c__Desulfobacteria;o__Desulfobacterales;f__SURF-3;g__SURF-3;s__	Bacteria;Proteobacteria;Deltaproteobacteria;Desulfobacterales;Desulfobacteraceae;Desulfobacterium;Desulfobacterium autotrophicum;Desulfobacterium autotrophicum HRM2, DSM 3382	1.51166
Ga0534206_038210_16111_18291	acetyl-CoA synthase	KO:K14138	50.filtered	d__Bacteria;p__Actinobacteriota;c__Coriobacteriia;o__OPB41;f__UBA3086;g__UBA3086;s__	Bacteria;Proteobacteria;Deltaproteobacteria;Desulfovibrionales;Desulfohalobiaceae;Desulfonatronospira;Desulfonatronospira thiodismutans;Desulfonatronospira thiodismutans ASO3-1	0.372229
Ga0534206_056545_48613_50823	acetyl-CoA synthase	KO:K14138	NA	NA	Bacteria;Proteobacteria;Deltaproteobacteria;Desulfobacterales;Desulfobacteraceae;Desulfosarcina;Desulfosarcina sp. BuS5;Desulfosarcina sp. BuS5	9.61555
Ga0534206_064014_45719_47932	acetyl-CoA synthase	KO:K14138	megahit_coassembly_maxbin2000.015_sub.filtered	d__Bacteria;p__Desulfobacterota;c__Desulfobacteria;o__Desulfobacterales;f__Desulfobacteraceae;g__NBML01;s__	Bacteria;Proteobacteria;Deltaproteobacteria;Desulfobacterales;Desulfobacteraceae;Desulfospira;Desulfospira joergensenii;Desulfospira joergensenii DSM 10085	5.32069
Ga0534206_076117_2_1729	acetyl-CoA synthase	KO:K14138	NA	NA	Bacteria;Proteobacteria;Deltaproteobacteria;Desulfobacterales;Desulfobacteraceae;Desulfosalsimonas;Desulfosalsimonas propionicica;Desulfosalsimonas propionicica DSM 17721	2.71526
Ga0534206_090615_3_620	acetyl-CoA synthase	KO:K14138	NA	NA	Bacteria;Proteobacteria;Deltaproteobacteria;Desulfobacterales;Desulfobacteraceae;Desulfococcus;Desulfococcus oleovorans;Desulfococcus oleovorans Hxd3	0.264794
Ga0534206_114426_5098_7308	acetyl-CoA synthase	KO:K14138	69	d__Bacteria;p__Desulfobacterota;c__Desulfobacteria;o__Desulfobacterales;f__Desulfobacteraceae;g__Desulfobacula;s__	Bacteria;Proteobacteria;Deltaproteobacteria;Desulfobacterales;Desulfobacteraceae;Desulfospira;Desulfospira joergensenii;Desulfospira joergensenii DSM 10085	3.73715
Ga0534206_121117_1427_3634	acetyl-CoA synthase	KO:K14138	31	d__Bacteria;p__Desulfobacterota;c__Desulfobulbia;o__Desulfobulbales;f__Desulfurivibrionaceae;g__BM506;s__	Bacteria;Proteobacteria;Deltaproteobacteria;Desulfobacterales;Desulfobulbaceae;Desulfocapsa;Desulfocapsa sulfexigens;Desulfocapsa sulfexigens DSM 10523	0.0925884
Ga0534206_125278_2163_4376	acetyl-CoA synthase	KO:K14138	99_sub	d__Bacteria;p__Desulfobacterota;c__Desulfobacteria;o__Desulfobacterales;f__Desulfobacteraceae;g__Desulfobacula;s__	Bacteria;Proteobacteria;Deltaproteobacteria;Desulfobacterales;Desulfobacteraceae;Desulfosarcina;Desulfosarcina sp. BuS5;Desulfosarcina sp. BuS5	1.18111
Ga0534206_138099_17136_19343	acetyl-CoA synthase	KO:K14138	124_sub	d__Bacteria;p__Desulfobacterota;c__Desulfobulbia;o__Desulfobulbales;f__Desulfurivibrionaceae;g__;s__	Bacteria;Proteobacteria;Deltaproteobacteria;Desulfobacterales;Desulfobulbaceae;Desulfocapsa;Desulfocapsa sulfexigens;Desulfocapsa sulfexigens DSM 10523	17.8344
Ga0534206_139119_2_1606	acetyl-CoA synthase	KO:K14138	megahit_coassembly_maxbin2000.046_sub	d__Bacteria;p__Spirochaetota;c__Spirochaetia;o__Sphaerochaetales;f__;g__;s__	Bacteria;Proteobacteria;Deltaproteobacteria;unclassified Deltaproteobacteria;unclassified Deltaproteobacteria;Dissulfuribacter;Dissulfuribacter thermophilus;Dissulfuribacter thermophilus S69	0.209754
Ga0534206_141171_3_506	acetyl-CoA synthase	KO:K14138	NA	NA	Bacteria;Proteobacteria;Deltaproteobacteria;Desulfobacterales;Desulfobulbaceae;Desulfocapsa;Desulfocapsa sulfexigens;Desulfocapsa sulfexigens DSM 10523	0.302224
Ga0534206_169458_3_512	acetyl-CoA synthase	KO:K14138	NA	NA	Bacteria;Proteobacteria;Deltaproteobacteria;Desulfobacterales;Desulfobulbaceae;Desulfocapsa;Desulfocapsa sulfexigens;Desulfocapsa sulfexigens DSM 10523	0.283643
Ga0534206_175356_150_2165	acetyl-CoA synthase	KO:K14138	NA	NA	Bacteria;Thermodesulfobacteria;Thermodesulfobacteria;Thermodesulfobacteriales;Thermodesulfobacteriaceae;Thermodesulfatator;Thermodesulfatator atlanticus;Thermodesulfatator atlanticus DSM 21156	2.23385
Ga0534206_194630_3_1358	acetyl-CoA synthase	KO:K14138	NA	NA	Bacteria;Proteobacteria;Deltaproteobacteria;Desulfobacterales;Desulfobacteraceae;Desulfotignum;Desulfotignum phosphitoxidans;Desulfotignum phosphitoxidans FiPS-3, DSM 13687	0.41166
Ga0534206_052341_2_460	acetyl-CoA synthase	KO:K14138	NA	NA	Bacteria;Proteobacteria;Deltaproteobacteria;Desulfobacterales;Desulfobacteraceae;Desulfospira;Desulfospira joergensenii;Desulfospira joergensenii DSM 10085	0.928725
Ga0534206_077177_3_647	acetyl-CoA synthase	KO:K14138	NA	NA	Bacteria;Thermodesulfobacteria;Thermodesulfobacteria;Thermodesulfobacteriales;Thermodesulfobacteriaceae;Thermosulfurimonas;Thermosulfurimonas dismutans;Thermosulfurimonas dismutans S95	0.0300412
Ga0534206_152852_493_594	acetyl-CoA synthase	KO:K14138	NA	NA	Bacteria;Proteobacteria;Deltaproteobacteria;Desulfobacterales;Desulfobacteraceae;Desulfosalsimonas;Desulfosalsimonas propionicica;Desulfosalsimonas propionicica DSM 17721	6.26889
Ga0534206_172996_2_562	acetyl-CoA synthase	KO:K14138	NA	NA	Bacteria;Proteobacteria;Deltaproteobacteria;Desulfovibrionales;Desulfohalobiaceae;Desulfonatronospira;Desulfonatronospira thiodismutans;Desulfonatronospira thiodismutans ASO3-1	0.138157
Ga0534206_024116_2_730	acetyl-CoA synthase	KO:K14138	NA	NA	Bacteria;Proteobacteria;Deltaproteobacteria;Desulfobacterales;Desulfobacteraceae;Desulfobacula;Desulfobacula toluolica;Desulfobacula toluolica Tol2	0.0225817
Ga0534206_062622_1_1035	acetyl-CoA synthase	KO:K14138	NA	NA	Bacteria;Proteobacteria;Deltaproteobacteria;Desulfovibrionales;Desulfohalobiaceae;Desulfonatronospira;Desulfonatronospira thiodismutans;Desulfonatronospira thiodismutans ASO3-1	0.0596451
Ga0534206_172996_2_562	acetyl-CoA synthase	KO:K14138	NA	NA	Bacteria;Proteobacteria;Deltaproteobacteria;Desulfovibrionales;Desulfohalobiaceae;Desulfonatronospira;Desulfonatronospira thiodismutans;Desulfonatronospira thiodismutans ASO3-1	0.132048
Ga0534206_039470_2239_2427	CO dehydrogenase/acetyl-CoA synthase beta subunit	COG1614	bin.31_sub	d__Bacteria;p__Firmicutes;c__Bacilli;o__Izemoplasmatales;f__Izemoplasmataceae;g__Izemoplasma_B;s__	NA	0.0383777
Ga0534206_060366_4009_4752	CO dehydrogenase/acetyl-CoA synthase beta subunit	COG1614	bin.56_sub	d__Bacteria;p__Desulfobacterota;c__Desulfobacteria;o__Desulfobacterales;f__SURF-3;g__SURF-3;s__	Bacteria;Proteobacteria;Deltaproteobacteria;Desulfobacterales;Desulfobacteraceae;Desulfococcus;Desulfococcus oleovorans;Desulfococcus oleovorans Hxd3	0.705997
Ga0534206_194356_36_779	CO dehydrogenase/acetyl-CoA synthase beta subunit	COG1614	NA	NA	Bacteria;Proteobacteria;Deltaproteobacteria;Desulfobacterales;Desulfobacteraceae;Desulfococcus;Desulfococcus oleovorans;Desulfococcus oleovorans Hxd3	0.027658
coxL
Gene locus_tag	Gene name	Gene ID	Genome	Genome classification	JGI Phylo_dist gene classification	average TPM (transcripts per million reads)
Ga0534206_035703_109_2472	carbon-monoxide dehydrogenase large subunit	KO:K03520	123	d__Bacteria;p__Proteobacteria;c__Alphaproteobacteria;o__Rhodobacterales;f__Rhodobacteraceae;g__Acidimangrovimonas;s__	Bacteria;Proteobacteria;Alphaproteobacteria;Rhodobacterales;Rhodobacteraceae;Defluviimonas;Defluviimonas sp. 20V17;Defluviimonas sp. 20V17	0.38217
Ga0534206_044767_2_1069	carbon-monoxide dehydrogenase large subunit	KO:K03520	NA	NA	Bacteria;Proteobacteria;Alphaproteobacteria;Rhodobacterales;Roseobacteraceae;Roseovarius;Roseovarius marisflavi;Roseovarius marisflavi DSM 29327	0.0407493
Ga0534206_035553_401_2695	carbon-monoxide dehydrogenase large subunit	KO:K03520	123	d__Bacteria;p__Proteobacteria;c__Alphaproteobacteria;o__Rhodobacterales;f__Rhodobacteraceae;g__Acidimangrovimonas;s__	Bacteria;Proteobacteria;Alphaproteobacteria;Rhodobacterales;Rhodobacteraceae;Defluviimonas;Defluviimonas sp. 20V17;Defluviimonas sp. 20V17	0.0035865
Ga0534206_121904_1_582	carbon-monoxide dehydrogenase large subunit	KO:K03520	NA	NA	Bacteria;Proteobacteria;Alphaproteobacteria;Rhodobacterales;Rhodobacteraceae;Defluviimonas;Defluviimonas sp. 20V17;Defluviimonas sp. 20V17	0.240425
Ga0534206_151522_119_1597	carbon-monoxide dehydrogenase large subunit	KO:K03520	NA	NA	Bacteria;Proteobacteria;Alphaproteobacteria;Rhodobacterales;Roseobacteraceae;Roseovarius;Roseovarius lutimaris;Roseovarius lutimaris DSM 28463	0.0946094
Ga0534206_171666_2_997	carbon-monoxide dehydrogenase large subunit	KO:K03520	NA	NA	Bacteria;Proteobacteria;Alphaproteobacteria;Rhodobacterales;Rhodobacteraceae;Nioella;Nioella sediminis;Nioella sediminis JS7-11	0.0247922
Ga0534206_175204_44_688	carbon-monoxide dehydrogenase large subunit	KO:K03520	NA	NA	Bacteria;Proteobacteria;Alphaproteobacteria;Rhodobacterales;Rhodobacteraceae;Defluviimonas;Defluviimonas sp. 20V17;Defluviimonas sp. 20V17	0.140374
Ga0534206_193818_3939_4781	carbon-monoxide dehydrogenase large subunit	KO:K03520	123	d__Bacteria;p__Proteobacteria;c__Alphaproteobacteria;o__Rhodobacterales;f__Rhodobacteraceae;g__Acidimangrovimonas;s__	Bacteria;Proteobacteria;Alphaproteobacteria;Rhodobacterales;Rhodobacteraceae;Defluviimonas;Defluviimonas sp. 20V17;Defluviimonas sp. 20V17	0.0292919
psbA
Gene locus_tag	Gene name	Gene ID	Genome	Genome classification	JGI Phylo_dist gene classification	average TPM (transcripts per million reads)	Closest match in NCBI nr database (BLASTp)
Ga0534206_013573_1039_2121	photosystem II P680 reaction center D1 protein	KO:K02703	NA	NA	Bacteria;Cyanobacteria;unclassified Cyanobacteria;Nostocales;Calotrichaceae;Calothrix;Calothrix desertica;Calothrix desertica PCC 7102	334.226	YP_003735037.1 (photosystem II reaction center protein D1 (chloroplast) [Durinskia baltica]) (99.2% identity)
psbB
Gene locus_tag	Gene name	Gene ID	Genome	Genome classification	JGI Phylo_dist gene classification	average TPM (transcripts per million reads)	Closest match in NCBI nr database (BLASTp)
Ga0534206_137503_4567_6096	photosystem II CP47 chlorophyll apoprotein	KO:K02704	NA	NA	Eukaryota;Bacillariophyta;Coscinodiscophyceae;Thalassiosirales;Thalassiosiraceae;Thalassiosira;Thalassiosira pseudonana;Thalassiosira pseudonana CCMP 1335	17.3526	YP_003734979.1 (photosystem II chlorophyll A core antenna apoprotein (chloroplast) [Durinskia baltica]) (99.6% identity)
psaA
Gene locus_tag	Gene name	Gene ID	Genome	Genome classification	JGI Phylo_dist gene classification	average TPM (transcripts per million reads)	Closest match in NCBI nr database (BLASTp)
Ga0534206_014791_3574_5832	photosystem I P700 chlorophyll a apoprotein A1	KO:K02689	NA	NA	Bacteria;Cyanobacteria;unclassified Cyanobacteria;Oscillatoriales;Coleofasciculaceae;Geitlerinema;Geitlerinema sp. PCC 7407;Geitlerinema sp. PCC 7407	6.12741	QXV92795.1 (P700 apoprotein A1 of photosystem I (chloroplast) [Nitzschia anatoliensis]) (99.2%)
psaB
Gene locus_tag	Gene name	Gene ID	Genome	Genome classification	JGI Phylo_dist gene classification	average TPM (transcripts per million reads)	Closest match in NCBI nr database (BLASTp)
Ga0534206_014791_5924_8125	photosystem I P700 chlorophyll a apoprotein A2	KO:K02690	NA	NA	Eukaryota;Bacillariophyta;Coscinodiscophyceae;Thalassiosirales;Thalassiosiraceae;Thalassiosira;Thalassiosira pseudonana;Thalassiosira pseudonana CCMP 1335	6.32747	QXV92796.1 (P700 apoprotein A2 of photosystem I (chloroplast) [Nitzschia anatoliensis]) (98.8% identity)
pufM
Gene locus_tag	Gene name	Gene ID	Genome	Genome classification	JGI Phylo_dist gene classification	average TPM (transcripts per million reads)
Ga0534206_005955_3_548	photosynthetic reaction center M subunit	KO:K08929	NA	NA	Bacteria;Proteobacteria;Alphaproteobacteria;Rhodobacterales;Roseobacteraceae;Roseovarius;Roseovarius tolerans;Roseovarius tolerans EL164	0.120601
hydB2A2
Gene locus_tag	Gene name	Gene ID	Genome	Genome classification	JGI Phylo_dist gene classification	average TPM (transcripts per million reads)
Ga0534206_025949_345_1907	[NiFe] hydrogenase large subunit	KO:K00437	50.filtered	d__Bacteria;p__Actinobacteriota;c__Coriobacteriia;o__OPB41;f__UBA3086;g__UBA3086;s__	Bacteria;Actinobacteria;Coriobacteriia;Eggerthellales;Eggerthellaceae;Denitrobacterium;Denitrobacterium detoxificans;Denitrobacterium detoxificans DSM 21843	1.52172
Ga0534206_045185_2_235	[NiFe] hydrogenase large subunit	KO:K00437	NA	NA	Bacteria;Proteobacteria;Deltaproteobacteria;Desulfobacterales;Desulfobacteraceae;Desulfatibacillum;Desulfatibacillum alkenivorans;Desulfatibacillum alkenivorans DSM 16219	0.929045
Ga0534206_058594_3_1472	[NiFe] hydrogenase large subunit	KO:K00437	NA	NA	Bacteria;Actinobacteria;Coriobacteriia;Eggerthellales;Eggerthellaceae;Denitrobacterium;Denitrobacterium detoxificans;Denitrobacterium detoxificans DSM 21843	7.29857
Ga0534206_108721_2_544	[NiFe] hydrogenase large subunit	KO:K00437	NA	NA	Bacteria;Proteobacteria;Deltaproteobacteria;Desulfobacterales;Desulfobacteraceae;Desulfosarcina;Desulfosarcina cetonica;Desulfosarcina cetonica JCM 12296	0.100185
Ga0534206_115719_3_1538	[NiFe] hydrogenase large subunit	KO:K00437	NA	NA	Bacteria;Actinobacteria;Coriobacteriia;Eggerthellales;Eggerthellaceae;Denitrobacterium;Denitrobacterium detoxificans;Denitrobacterium detoxificans DSM 21843	0.0242478
Ga0534206_133700_860_1051	[NiFe] hydrogenase large subunit	KO:K00437	NA	NA	Bacteria;Proteobacteria;Deltaproteobacteria;Desulfobacterales;Desulfobacteraceae;Desulfosarcina;Desulfosarcina variabilis;Desulfosarcina variabilis Montpellier	0.801387
Ga0534206_141894_1953_2837	[NiFe] hydrogenase large subunit	KO:K00437	NA	NA	Bacteria;Proteobacteria;Deltaproteobacteria;Desulfobacterales;Desulfobacteraceae;Desulfosarcina;Desulfosarcina variabilis;Desulfosarcina variabilis Montpellier	0.179847
Ga0534206_152592_1263_1943	[NiFe] hydrogenase large subunit	KO:K00437	NA	NA	Bacteria;Proteobacteria;Deltaproteobacteria;Desulfobacterales;Desulfobacteraceae;Desulfofaba;Desulfofaba hansenii;Desulfofaba hansenii DSM 12642	0.458529
Ga0534206_179048_3038_4687	[NiFe] hydrogenase large subunit	KO:K00437	NA	NA	Bacteria;Proteobacteria;Deltaproteobacteria;Desulfobacterales;Desulfobacteraceae;Desulfosarcina;Desulfosarcina variabilis;Desulfosarcina variabilis Montpellier	0.207464
Ga0534206_195868_1067_1279	[NiFe] hydrogenase large subunit	KO:K00437	NA	NA	Bacteria;Proteobacteria;Deltaproteobacteria;unclassified Deltaproteobacteria;unclassified Deltaproteobacteria;unclassified Deltaproteobacteria;delta proteobacterium NaphS2;delta proteobacterium NaphS2	0.255401
Ga0534206_133700_1130_1729	[NiFe] hydrogenase large subunit	KO:K00437	NA	NA	Bacteria;Proteobacteria;Deltaproteobacteria;Desulfobacterales;Desulfobacteraceae;Desulfosarcina;Desulfosarcina variabilis;Desulfosarcina variabilis Montpellier	1.64701
Ga0534206_134261_402_1961	[NiFe] hydrogenase large subunit	KO:K00437	27	d__Bacteria;p__Actinobacteriota;c__Coriobacteriia;o__OPB41;f__;g__;s__	Bacteria;Actinobacteria;Coriobacteriia;Eggerthellales;Eggerthellaceae;Denitrobacterium;Denitrobacterium detoxificans;Denitrobacterium detoxificans DSM 21843	0.110802
Ga0534206_133700_3_809	[NiFe] hydrogenase small subunit	KO:K18008	NA	NA	Bacteria;Proteobacteria;Deltaproteobacteria;Desulfobacterales;Desulfobacteraceae;Desulfatirhabdium;Desulfatirhabdium butyrativorans;Desulfatirhabdium butyrativorans DSM 18734	0.499109
Ga0534206_179048_2043_2987	[NiFe] hydrogenase small subunit	KO:K18008	NA	NA	Bacteria;Proteobacteria;Deltaproteobacteria;Desulfobacterales;Desulfobacteraceae;Desulfatirhabdium;Desulfatirhabdium butyrativorans;Desulfatirhabdium butyrativorans DSM 18734	0.192706
Ga0534206_141894_953_1903	[NiFe] hydrogenase small subunit	KO:K18008	NA	NA	Bacteria;Proteobacteria;Deltaproteobacteria;Desulfobacterales;Desulfobacteraceae;Desulfatirhabdium;Desulfatirhabdium butyrativorans;Desulfatirhabdium butyrativorans DSM 18734	0.380825
Ga0534206_146729_331_1266	NiFe hydrogenase small subunit HydA	TIGR00391	megahit_coassembly_maxbin2000.046_sub	d__Bacteria;p__Spirochaetota;c__Spirochaetia;o__Sphaerochaetales;f__;g__;s__	Bacteria;Proteobacteria;Deltaproteobacteria;Desulfobacterales;Desulfobulbaceae;Desulfopila;Desulfopila aestuarii;Desulfopila aestuarii DSM 18488	0.0542454
hydA3B3
Gene locus_tag	Gene name	Gene ID	Genome	Genome classification	JGI Phylo_dist gene classification	average TPM (transcripts per million reads)
Ga0534206_012015_116_565	quinone-reactive Ni/Fe-hydrogenase large subunit	KO:K05922	NA	NA	Bacteria;Proteobacteria;Epsilonproteobacteria;Campylobacterales;Campylobacteraceae;Sulfurospirillum;Sulfurospirillum arcachonense;Sulfurospirillum arcachonense DSM 9755	0.0805931
Ga0534206_042578_485_901	quinone-reactive Ni/Fe-hydrogenase large subunit	KO:K05922	NA	NA	Bacteria;Proteobacteria;Epsilonproteobacteria;Campylobacterales;Thiovulaceae;Sulfurimonas;Sulfurimonas autotrophica;Sulfurimonas autotrophica OK10, DSM 16294	0.0446577
Ga0534206_044671_1_156	quinone-reactive Ni/Fe-hydrogenase large subunit	KO:K05922	NA	NA	Bacteria;Proteobacteria;Epsilonproteobacteria;Campylobacterales;Campylobacteraceae;Malaciobacter;Malaciobacter pacificus;Malaciobacter pacificus LMG 26638	0.185984
Ga0534206_079252_253_1950	quinone-reactive Ni/Fe-hydrogenase large subunit	KO:K05922	16.filtered	d__Bacteria;p__Campylobacterota;c__Campylobacteria;o__Campylobacterales;f__Sulfurimonadaceae;g__S145-25;s__	Bacteria;Proteobacteria;Epsilonproteobacteria;Campylobacterales;Sulfurovaceae;Sulfurovum;Sulfurovum sp. AR;Sulfurovum sp. AR	0.288388
Ga0534206_098717_1411_3159	quinone-reactive Ni/Fe-hydrogenase large subunit	KO:K05922	bin.41_sub.filtered.filtered	d__Bacteria;p__Campylobacterota;c__Campylobacteria;o__Campylobacterales;f__Sulfurimonadaceae;g__Sulfurimonas;s__	Bacteria;Proteobacteria;Epsilonproteobacteria;Campylobacterales;Thiovulaceae;Sulfurimonas;Sulfurimonas gotlandica;Sulfurimonas gotlandica GD 1	0.369602
Ga0534206_114126_48_530	quinone-reactive Ni/Fe-hydrogenase large subunit	KO:K05922	NA	NA	Bacteria;Proteobacteria;Epsilonproteobacteria;Campylobacterales;Thiovulaceae;Sulfuricurvum;Sulfuricurvum kujiense;Sulfuricurvum kujiense YK-1, DSM 16994	0.0150174
Ga0534206_118507_3457_5115	quinone-reactive Ni/Fe-hydrogenase large subunit	KO:K05922	bin.41_sub.filtered.filtered	d__Bacteria;p__Campylobacterota;c__Campylobacteria;o__Campylobacterales;f__Sulfurimonadaceae;g__Sulfurimonas;s__	Bacteria;Proteobacteria;Epsilonproteobacteria;Campylobacterales;Thiovulaceae;Sulfurimonas;Sulfurimonas gotlandica;Sulfurimonas gotlandica GD 1	0.125832
Ga0534206_128277_649_1890	quinone-reactive Ni/Fe-hydrogenase large subunit	KO:K05922	NA	NA	Bacteria;Proteobacteria;Epsilonproteobacteria;Campylobacterales;Campylobacteraceae;Sulfurospirillum;Sulfurospirillum sp. Am-N;Sulfurospirillum sp. Am-N	0.229007
Ga0534206_131637_290_1222	quinone-reactive Ni/Fe-hydrogenase large subunit	KO:K05922	megahit_coassembly_maxbin2000.046_sub	d__Bacteria;p__Spirochaetota;c__Spirochaetia;o__Sphaerochaetales;f__;g__;s__	Bacteria;Proteobacteria;Gammaproteobacteria;Thiotrichales;Piscirickettsiaceae;Hydrogenovibrio;Hydrogenovibrio crunogenus;Hydrogenovibrio crunogenus XCL-2	0.0855168
Ga0534206_177221_2759_3256	quinone-reactive Ni/Fe-hydrogenase large subunit	KO:K05922	megahit_coassembly_maxbin2000.046_sub	d__Bacteria;p__Spirochaetota;c__Spirochaetia;o__Sphaerochaetales;f__;g__;s__	Bacteria;Proteobacteria;Gammaproteobacteria;Thiotrichales;Piscirickettsiaceae;Hydrogenovibrio;Hydrogenovibrio crunogenus;Hydrogenovibrio crunogenus XCL-2	0.12241
Ga0534206_076826_18856_20634	quinone-reactive Ni/Fe-hydrogenase large subunit	KO:K05922	16.filtered	d__Bacteria;p__Campylobacterota;c__Campylobacteria;o__Campylobacterales;f__Sulfurimonadaceae;g__S145-25;s__	Bacteria;Proteobacteria;Epsilonproteobacteria;Campylobacterales;Thiovulaceae;Sulfuricurvum;Sulfuricurvum kujiense;Sulfuricurvum kujiense YK-1, DSM 16994	0.0347008
Ga0534206_026741_9245_11593	quinone-reactive Ni/Fe-hydrogenase small subunit	KO:K05927	bin.41_sub.filtered.filtered	d__Bacteria;p__Campylobacterota;c__Campylobacteria;o__Campylobacterales;f__Sulfurimonadaceae;g__Sulfurimonas;s__	Bacteria;Proteobacteria;Epsilonproteobacteria;Campylobacterales;Thiovulaceae;Sulfurimonas;Sulfurimonas gotlandica;Sulfurimonas gotlandica GD 1	0.0494058
Ga0534206_044671_140_892	quinone-reactive Ni/Fe-hydrogenase small subunit	KO:K05927	NA	NA	Bacteria;Proteobacteria;Epsilonproteobacteria;Campylobacterales;Thiovulaceae;Sulfurimonas;Sulfurimonas gotlandica;Sulfurimonas gotlandica GD1	0.0385306
Ga0534206_076826_20634_21866	quinone-reactive Ni/Fe-hydrogenase small subunit	KO:K05927	16.filtered	d__Bacteria;p__Campylobacterota;c__Campylobacteria;o__Campylobacterales;f__Sulfurimonadaceae;g__S145-25;s__	Bacteria;Proteobacteria;Epsilonproteobacteria;Campylobacterales;Thiovulaceae;Sulfuricurvum;Sulfuricurvum kujiense;Sulfuricurvum kujiense YK-1, DSM 16994	0.181072
Ga0534206_079252_1943_4381	quinone-reactive Ni/Fe-hydrogenase small subunit	KO:K05927	16.filtered	d__Bacteria;p__Campylobacterota;c__Campylobacteria;o__Campylobacterales;f__Sulfurimonadaceae;g__S145-25;s__	Bacteria;Proteobacteria;Epsilonproteobacteria;Campylobacterales;Sulfurovaceae;Sulfurovum;Sulfurovum sp. AR;Sulfurovum sp. AR	1.53556
Ga0534206_080525_1_816	quinone-reactive Ni/Fe-hydrogenase small subunit	KO:K05927	NA	NA	Bacteria;Proteobacteria;Epsilonproteobacteria;Campylobacterales;Thiovulaceae;Sulfurimonas;Sulfurimonas gotlandica;Sulfurimonas gotlandica GD 1	0.0177779
Ga0534206_098717_185_1411	quinone-reactive Ni/Fe-hydrogenase small subunit	KO:K05927	bin.41_sub.filtered.filtered	d__Bacteria;p__Campylobacterota;c__Campylobacteria;o__Campylobacterales;f__Sulfurimonadaceae;g__Sulfurimonas;s__	Bacteria;Proteobacteria;Epsilonproteobacteria;Campylobacterales;Thiovulaceae;Sulfurimonas;Sulfurimonas gotlandica;Sulfurimonas gotlandica GD1	0.358004
Ga0534206_128277_1_630	quinone-reactive Ni/Fe-hydrogenase small subunit	KO:K05927	NA	NA	Bacteria;Proteobacteria;Epsilonproteobacteria;Campylobacterales;Campylobacteraceae;Sulfurospirillum;Sulfurospirillum arcachonense;Sulfurospirillum arcachonense DSM 9755	0.0230266
Ga0534206_131637_1250_3034	quinone-reactive Ni/Fe-hydrogenase small subunit	KO:K05927	megahit_coassembly_maxbin2000.046_sub	d__Bacteria;p__Spirochaetota;c__Spirochaetia;o__Sphaerochaetales;f__;g__;s__	Bacteria;Proteobacteria;Gammaproteobacteria;Thiotrichales;Piscirickettsiaceae;Hydrogenovibrio;Hydrogenovibrio crunogenus;Hydrogenovibrio crunogenus XCL-2	0.164106
frhA
Gene locus_tag	Gene name	Gene ID	Genome	Genome classification	JGI Phylo_dist gene classification	average TPM (transcripts per million reads)
Ga0534206_054150_5691_5786	coenzyme F420-reducing hydrogenase alpha subunit	COG3259	50.filtered	d__Bacteria;p__Actinobacteriota;c__Coriobacteriia;o__OPB41;f__UBA3086;g__UBA3086;s__	NA	0.453336
Ga0534206_123916_2_772	coenzyme F420-reducing hydrogenase alpha subunit	COG3259	NA	NA	Bacteria;Proteobacteria;Deltaproteobacteria;Desulfobacterales;Desulfobulbaceae;Desulfopila;Desulfopila sp. IMCC35005;Desulfopila sp. IMCC35005	0.0574487
Ga0534206_166400_2865_4280	coenzyme F420-reducing hydrogenase alpha subunit	COG3259	50.filtered	d__Bacteria;p__Actinobacteriota;c__Coriobacteriia;o__OPB41;f__UBA3086;g__UBA3086;s__	Archaea;Euryarchaeota;Methanomicrobia;Methanocellales;Methanocellaceae;Methanocella;Methanocella conradii;Methanocella conradii HZ254	0.629382
frhB
Gene locus_tag	Gene name	Gene ID	Genome	Genome classification	JGI Phylo_dist gene classification	average TPM (transcripts per million reads)
Ga0534206_035896_1225_2343	coenzyme F420 hydrogenase subunit beta	KO:K00441	NA	NA	Bacteria;Proteobacteria;Deltaproteobacteria;Desulfobacterales;Desulfobacteraceae;Desulfobacterium;Desulfobacterium autotrophicum;Desulfobacterium autotrophicum HRM2, DSM 3382	0.376422
Ga0534206_042815_1990_3339	coenzyme F420 hydrogenase subunit beta	KO:K00441	NA	NA	Bacteria;Cyanobacteria;unclassified Cyanobacteria;Nostocales;Nostocaceae;Nostoc;Nostoc sp. ATCC 53789;Nostoc sp. ATCC 53789	0.257898
Ga0534206_042815_606_1976	coenzyme F420 hydrogenase subunit beta	KO:K00441	NA	NA	Bacteria;Bacteroidetes;Bacteroidia;Marinilabiliales;Marinilabiliaceae;Marinilabilia;Marinilabilia salmonicolor;Marinilabilia salmonicolor JCM 21150	0.121683
Ga0534206_046411_6060_7178	coenzyme F420 hydrogenase subunit beta	KO:K00441	NA	NA	Bacteria;Proteobacteria;Deltaproteobacteria;Desulfobacterales;Desulfobacteraceae;Desulfobacterium;Desulfobacterium autotrophicum;Desulfobacterium autotrophicum HRM2, DSM 3382	2.12294
Ga0534206_076073_1072_1422	coenzyme F420 hydrogenase subunit beta	KO:K00441	NA	NA	Bacteria;Proteobacteria;Deltaproteobacteria;Desulfobacterales;Desulfobacteraceae;Desulfatibacillum;Desulfatibacillum alkenivorans;Desulfatibacillum alkenivorans DSM 16219	0.524395
Ga0534206_094551_6040_7368	coenzyme F420 hydrogenase subunit beta	KO:K00441	bin.77	d__Bacteria;p__Bacteroidota;c__Bacteroidia;o__Bacteroidales;f__ML635J-15;g__;s__	Bacteria;Cyanobacteria;unclassified Cyanobacteria;Synechococcales;Merismopediaceae;Aphanocapsa;Aphanocapsa montana;Aphanocapsa montana BDHKU210001	0.00545777
Ga0534206_098395_259_1353	coenzyme F420 hydrogenase subunit beta	KO:K00441	69	d__Bacteria;p__Desulfobacterota;c__Desulfobacteria;o__Desulfobacterales;f__Desulfobacteraceae;g__Desulfobacula;s__	Bacteria;Proteobacteria;Deltaproteobacteria;Desulfobacterales;Desulfobacteraceae;Desulfonema;Desulfonema limicola;Desulfonema limicola Jadebusen, DSM 2076	0.119234
Ga0534206_123255_2808_3452	coenzyme F420 hydrogenase subunit beta	KO:K00441	99_sub	d__Bacteria;p__Desulfobacterota;c__Desulfobacteria;o__Desulfobacterales;f__Desulfobacteraceae;g__Desulfobacula;s__	Bacteria;Proteobacteria;Deltaproteobacteria;Desulfobacterales;Desulfobacteraceae;Desulfobacterium;Desulfobacterium vacuolatum;Desulfobacterium vacuolatum DSM 3385	0.0562278
Ga0534206_134294_2187_3602	coenzyme F420 hydrogenase subunit beta	KO:K00441	bin.31_sub	d__Bacteria;p__Firmicutes;c__Bacilli;o__Izemoplasmatales;f__Izemoplasmataceae;g__Izemoplasma_B;s__	Bacteria;Proteobacteria;Alphaproteobacteria;Sphingomonadales;Sphingomonadaceae;Sphingopyxis;Sphingopyxis sp. 113P3;Sphingopyxis sp. 113P3	0.0358571
Ga0534206_154658_1_1101	coenzyme F420 hydrogenase subunit beta	KO:K00441	NA	NA	Bacteria;Proteobacteria;Deltaproteobacteria;Desulfobacterales;Desulfobacteraceae;Desulfobacterium;Desulfobacterium vacuolatum;Desulfobacterium vacuolatum DSM 3385	0.0966717
Ga0534206_158085_1_816	coenzyme F420 hydrogenase subunit beta	KO:K00441	NA	NA	Bacteria;Proteobacteria;Deltaproteobacteria;Desulfobacterales;Desulfobacteraceae;Desulfobacterium;Desulfobacterium vacuolatum;Desulfobacterium vacuolatum DSM 3385	0.477711
Ga0534206_168847_351_1418	coenzyme F420 hydrogenase subunit beta	KO:K00441	NA	NA	Bacteria;Proteobacteria;Deltaproteobacteria;Desulfobacterales;Desulfobacteraceae;Desulfobacterium;Desulfobacterium vacuolatum;Desulfobacterium vacuolatum DSM 3385	0.061124
Ga0534206_180268_1150_2331	coenzyme F420 hydrogenase subunit beta	KO:K00441	NA	NA	Bacteria;Proteobacteria;Gammaproteobacteria;Enterobacterales;Enterobacteriaceae;Escherichia;Escherichia albertii;Escherichia albertii NIAH_Bird_23	0.0490923
Ga0534206_071390_132_509	coenzyme F420 hydrogenase subunit beta	KO:K00441	NA	NA	Archaea;Euryarchaeota;Methanobacteria;Methanobacteriales;Methanobacteriaceae;Methanothermobacter;Methanothermobacter thermautotrophicus;Methanothermobacter thermautotrophicus Delta H	1.69161
Ga0534206_094587_7396_8514	coenzyme F420 hydrogenase subunit beta	KO:K00441	megahit_coassembly_maxbin2000.015_sub.filtered	d__Bacteria;p__Desulfobacterota;c__Desulfobacteria;o__Desulfobacterales;f__Desulfobacteraceae;g__NBML01;s__	Bacteria;Proteobacteria;Deltaproteobacteria;Desulfobacterales;Desulfobacteraceae;Desulfobacterium;Desulfobacterium vacuolatum;Desulfobacterium vacuolatum DSM 3385	0.702141
[truncated: 1,568 more rows]
