# Supplementary material for: Sulfur-cycling chemolithoautotrophic microbial community dominates a cold, anoxic, hypersaline Arctic spring
Source: Microbiome. 2023 Sep 11;11:203. doi: 10.1186/s40168-023-01628-5 (PMC10494364; doi:10.1186/s40168-023-01628-5)
Supplement: Supplementary file 2 — Additional file 1: Figure S1.a. Photograph of GH-4 primary outlet and downstream channels (July 2019). A fine layer of gypsum coats the area around the springs. b. Location of the Gypsum Hill springs on Axel Heiberg Island, Nunavut, Canada (indicated with red dot). Map generated in QGIS with the Natural Earth dataset. c. Photograph of the Gypsum Hill springs area in which GH-4 is located. Photos: E. Magnuson. Figure S2. Phylogenetic tree of DsrAB sequences. Figure S3. Phylogenetic tree of DsrA sequences. Figure S4. Phylogenetic tree of DsrB sequences. Figure S5. Phylogenetic trees of DsrA and DsrB sequences. Figure S6. Relative abundance of reads in the metagenome and metatranscriptome classified by Kaiju using the NCBI non-redundant database (nr_euk). Relative abundance was averaged between replicates for both the metagenome and metatranscriptome. Figure S7. Level of taxonomic novelty of ASVs (2,885 ASVs in total). Figure S8. Spearman’s rank correlation of the top 50 most abundant taxa in the subset of thirteen 16S rRNA gene sequencing data sets with environmental parameters. Metadata for this plot is located in Table S4. Figure S9. NMDS plot with Bray Curtis dissimilarity matrix for 16S rRNA gene amplicon sequences from GH and comparable environments. Metadata for this plot is located in Table S4. Table S1. Physical and chemical parameters in GH-4. Table S2. Sequencing library statistics. Table S3. Metagenome co-assembly statistics. Table S4. Metadata for amplicon metagenome libraries used in beta diversity analysis. Table S5. Taxonomic count table used for beta diversity analysis. Table S6. List of contigs in each MAG. Table S7. MAG supplemental information. Table S8. Taxonomic classification of genes of interest with mapped transcripts. Table S9. Gene content of MAGs. Table S10. Relative expression of genes of interest in MAGs. Table S11. Total tpm per genome feature product ID. Table S12. Gene counts and relative expression of genes of interest in the metagenom [file 40168_2023_1628_MOESM1_ESM.zip › Magnuson2023_TablesS9-S14.xlsx]

## Sheet: Sheet1
Supplementary tables for "Sulfur-cycling chemolithoautotrophic microbial community dominates a cold, anoxic, hypersaline Arctic spring", Magnuson, E., Altshuler, I., Freyria, N.J., Leveille, R.J., Whyte, L.G.
Table	Description
S9	Gene content of MAGs
S10	Relative expression of genes of interest in MAGs
S11	Total tpm per genome feature product ID
S12	Gene counts and relative expression of genes of interest in the metagenome
S13	Complete BLAST output of elemental sulfur reduction proteins queried against Desulfuromusa sp. GH17
S14	Relative expression of all genes

## Sheet: Table S9
Table S9. Gene content of MAGs
				GH1	GH2	GH3	GH4	GH5	GH6	GH7	GH8	GH9	GH10	GH11	GH12	GH13	GH14	GH15	GH16	GH17	GH18	GH19	GH20	GH21	GH22	GH23	GH24	GH25	GH26	GH27	GH28	GH29	GH30	GH31	GH32	GH33	GH34	GH35	GH36	GH37	GH38	GH39	GH40	GH41	GH42	GH43	GH44	GH45	GH46
Pathway	Gene shorthand	Gene name	Gene ID
Core metabolism
TCA	criteria for presence: at least one gene detected
	gltA	Citrate synthase	K01647	1	1	1	2	2	1	2	NA	1	1	1	4	2	2	1	1	1	NA	1	1	1	2	1	4	1	2	2	NA	1	NA	NA	NA	NA	1	NA	1	NA	NA	NA	1	1	1	NA	1	1	2
			COG0372	NA	NA	NA	NA	NA	NA	NA	NA	NA	NA	NA	1	NA	NA	NA	NA	NA	NA	NA	NA	NA	NA	NA	NA	NA	1	NA	NA	NA	NA	NA	NA	NA	NA	NA	NA	NA	NA	NA	NA	NA	NA	NA	NA	NA	NA
			TIGR01800	NA	NA	NA	NA	NA	NA	NA	NA	NA	NA	NA	NA	NA	NA	NA	NA	NA	NA	NA	NA	NA	NA	NA	NA	NA	NA	NA	NA	NA	NA	NA	NA	NA	NA	NA	NA	NA	NA	NA	NA	NA	NA	NA	NA	NA	NA
			TIGR01798	NA	NA	NA	NA	NA	NA	NA	NA	NA	NA	NA	NA	NA	NA	NA	NA	NA	NA	NA	NA	NA	NA	NA	NA	NA	NA	NA	NA	NA	NA	NA	NA	NA	NA	NA	NA	NA	NA	NA	NA	NA	NA	NA	NA	NA	NA
			TIGR01793	NA	NA	NA	NA	NA	NA	NA	NA	NA	NA	NA	NA	NA	NA	NA	NA	NA	NA	NA	NA	NA	NA	NA	NA	NA	NA	NA	NA	NA	NA	NA	NA	NA	NA	NA	NA	NA	NA	NA	NA	NA	NA	NA	NA	NA	NA
		citrate (Re)-synthase	K05942	NA	NA	NA	NA	NA	NA	NA	NA	NA	NA	NA	NA	NA	NA	NA	NA	NA	NA	NA	NA	NA	NA	NA	NA	NA	NA	NA	NA	NA	NA	NA	NA	NA	NA	NA	NA	NA	NA	NA	NA	NA	NA	NA	NA	NA	NA
	ACO/acnA	aconitate hydratase (aconitase)	K01681	NA	4	1	3	1	NA	NA	2	2	NA	NA	2	2	NA	1	1	1	1	1	1	2	1	1	1	1	4	1	1	1	NA	NA	1	NA	1	1	1	NA	NA	NA	1	1	1	1	1	1	2
			COG1048	NA	NA	NA	NA	NA	NA	NA	NA	NA	NA	NA	NA	NA	NA	NA	NA	NA	NA	NA	NA	NA	NA	NA	NA	NA	NA	NA	NA	NA	NA	NA	NA	NA	NA	NA	NA	NA	NA	NA	NA	NA	NA	NA	NA	NA	NA
			TIGR01340	NA	NA	NA	NA	NA	NA	NA	NA	NA	NA	NA	NA	NA	NA	NA	NA	NA	NA	NA	NA	NA	NA	NA	NA	NA	NA	NA	NA	NA	NA	NA	NA	NA	NA	NA	NA	NA	NA	NA	NA	NA	NA	NA	NA	NA	NA
			TIGR01341	NA	NA	NA	NA	NA	NA	NA	NA	NA	NA	NA	NA	NA	NA	NA	NA	NA	NA	NA	NA	NA	NA	NA	NA	NA	NA	NA	NA	NA	NA	NA	NA	NA	NA	NA	NA	NA	NA	NA	NA	NA	NA	NA	NA	NA	NA
			TIGR01342	NA	NA	NA	NA	NA	NA	NA	NA	NA	NA	NA	NA	NA	NA	NA	NA	NA	NA	NA	NA	NA	NA	NA	NA	NA	NA	NA	NA	NA	NA	NA	NA	NA	NA	NA	NA	NA	NA	NA	NA	NA	NA	NA	NA	NA	NA
	acnB	aconitate hydratase 2 / 2-methylisocitrate dehydratase	K01682	NA	NA	NA	NA	1	1	NA	NA	NA	2	1	NA	NA	1	NA	NA	1	NA	NA	NA	NA	1	NA	NA	NA	NA	NA	1	NA	NA	NA	NA	NA	NA	NA	NA	NA	NA	NA	NA	NA	NA	NA	NA	NA	NA
			COG1049	NA	NA	NA	NA	NA	NA	NA	NA	NA	NA	NA	NA	NA	1	NA	NA	NA	NA	NA	NA	NA	NA	NA	NA	NA	NA	NA	NA	NA	NA	NA	NA	NA	NA	NA	NA	NA	NA	NA	NA	NA	1	NA	NA	NA	NA
			TIGR00117	NA	NA	NA	NA	NA	NA	NA	NA	NA	NA	NA	NA	NA	NA	NA	NA	NA	NA	NA	NA	NA	NA	NA	NA	NA	NA	NA	NA	NA	NA	NA	NA	NA	NA	NA	NA	NA	NA	NA	NA	NA	NA	NA	NA	NA	NA
	icd	Isocitrate dehydrogenase	K00031	NA	1	1	1	NA	NA	1	2	1	1	1	2	1	1	1	1	1	NA	2	1	1	1	1	1	1	1	2	1	1	NA	NA	2	NA	1	1	1	NA	NA	NA	2	1	2	1	1	1	NA
			COG0538	NA	NA	NA	NA	NA	NA	NA	NA	NA	NA	NA	NA	NA	NA	NA	NA	NA	NA	NA	NA	NA	NA	NA	NA	NA	NA	NA	NA	NA	NA	NA	NA	NA	NA	NA	NA	NA	NA	NA	NA	NA	NA	NA	NA	NA	NA
			TIGR02924	NA	NA	NA	NA	NA	NA	NA	NA	NA	NA	NA	NA	NA	NA	NA	NA	NA	NA	NA	NA	NA	NA	NA	NA	NA	NA	NA	NA	NA	NA	NA	NA	NA	NA	NA	NA	NA	NA	NA	NA	NA	NA	NA	NA	NA	NA
			TIGR00127	NA	NA	NA	NA	NA	NA	NA	NA	NA	NA	NA	NA	NA	NA	NA	NA	NA	NA	NA	NA	NA	NA	NA	NA	NA	NA	NA	NA	NA	NA	NA	NA	NA	NA	NA	NA	NA	NA	NA	NA	NA	NA	NA	NA	NA	NA
			TIGR00175	NA	NA	NA	NA	NA	NA	NA	NA	NA	NA	NA	NA	NA	NA	NA	NA	NA	NA	NA	NA	NA	NA	NA	NA	NA	NA	NA	NA	NA	NA	NA	NA	NA	NA	NA	NA	NA	NA	NA	NA	NA	NA	NA	NA	NA	NA
			TIGR00178	NA	NA	NA	NA	NA	NA	NA	NA	NA	NA	NA	NA	NA	NA	NA	NA	NA	NA	NA	NA	NA	NA	NA	NA	NA	NA	NA	NA	NA	NA	NA	NA	NA	NA	NA	NA	NA	NA	NA	NA	NA	NA	NA	NA	NA	NA
			TIGR00183	NA	NA	NA	NA	NA	NA	NA	NA	NA	NA	NA	NA	NA	NA	NA	NA	NA	NA	NA	NA	NA	NA	NA	NA	NA	NA	NA	NA	NA	NA	NA	NA	NA	NA	NA	NA	NA	NA	NA	NA	NA	NA	NA	NA	NA	NA
	idh3	isocitrate dehydrogenase (NAD+)	K00030	3	1	1	1	NA	NA	NA	NA	NA	NA	NA	NA	NA	NA	NA	NA	1	1	NA	NA	NA	NA	NA	NA	NA	NA	NA	NA	NA	NA	2	1	1	NA	1	1	1	1	1	NA	NA	NA	NA	1	1	1
	HICDH	isocitrate--homoisocitrate dehydrogenase	K17753	NA	NA	NA	NA	NA	NA	NA	NA	NA	NA	NA	NA	NA	NA	NA	NA	NA	NA	NA	NA	NA	NA	NA	NA	NA	NA	NA	NA	NA	NA	NA	NA	NA	NA	NA	NA	NA	NA	NA	NA	NA	NA	NA	NA	NA	NA
		Alpha-ketoglutarate dehydrogenase					NA															NA	NA
	sucA	2-oxoglutarate dehydrogenase E1 component	K00154	NA	NA	1	NA	NA	NA	NA	NA	NA	NA	NA	NA	NA	1	NA	NA	NA	NA	NA	NA	NA	NA	NA	NA	NA	NA	NA	NA	NA	NA	NA	NA	NA	NA	NA	NA	NA	NA	NA	NA	NA	NA	NA	NA	NA	NA
			COG0567	NA	NA	NA	NA	NA	NA	NA	NA	NA	NA	NA	NA	NA	NA	NA	NA	NA	NA	NA	NA	NA	NA	NA	NA	NA	NA	NA	NA	NA	NA	NA	NA	NA	NA	NA	NA	NA	NA	NA	NA	NA	NA	NA	NA	NA	NA
	sucB	2-oxoglutarate dehydrogenase E2 component (dihydrolipoamide succinyltransferase)	K00658	NA	1	1	1	2	NA	NA	NA	2	NA	NA	NA	NA	NA	NA	NA	1	NA	NA	NA	1	1	NA	1	NA	NA	1	NA	NA	NA	NA	NA	NA	NA	NA	2	NA	1	NA	2	2	2	NA	4	3	1
			COG0508	NA	NA	NA	2	NA	NA	NA	NA	1	NA	NA	NA	NA	NA	NA	NA	NA	NA	2	1	NA	1	NA	NA	NA	NA	2	NA	NA	NA	NA	NA	1	NA	1	NA	NA	NA	NA	NA	NA	1	NA	NA	NA	2
			TIGR02927	NA	NA	NA	NA	NA	NA	NA	NA	NA	NA	NA	NA	NA	NA	NA	NA	NA	NA	NA	NA	NA	NA	NA	NA	NA	NA	NA	NA	NA	NA	NA	NA	NA	NA	NA	NA	NA	NA	NA	NA	NA	NA	NA	NA	NA	NA
	korA/oorA/oforA	2-oxoglutarate/2-oxoacid ferredoxin oxidoreductase subunit alpha	K00174	1	NA	1	NA	NA	NA	NA	NA	NA	2	1	6	4	2	NA	2	1	2	2	2	NA	1	1	1	3	2	2	3	1	3	1	2	2	1	2	2	2	2	2	1	2	2	1	2	2	1
	korB/oorB/oforB	2-oxoglutarate/2-oxoacid ferredoxin oxidoreductase subunit beta	K00175	1	NA	1	NA	NA	NA	NA	NA	NA	2	1	5	4	2	NA	2	NA	2	1	2	NA	1	1	1	1	2	2	3	1	4	3	2	1	1	2	2	2	2	2	1	2	2	1	2	2	1
			TIGR02177	NA	NA	NA	NA	NA	NA	NA	NA	NA	NA	NA	NA	NA	NA	NA	NA	NA	NA	NA	NA	NA	NA	NA	NA	NA	NA	NA	NA	NA	NA	NA	NA	NA	NA	NA	NA	NA	NA	NA	NA	NA	NA	NA	NA	NA	NA
	korC/oorC	2-oxoglutarate ferredoxin oxidoreductase subunit gamma	K00177	NA	NA	NA	NA	NA	NA	NA	NA	NA	1	1	2	2	2	NA	1	NA	1	NA	1	NA	NA	1	NA	2	1	2	1	NA	2	2	2	NA	NA	1	1	1	1	1	NA	1	1	1	1	1	NA
			TIGR02175	NA	NA	NA	NA	NA	NA	NA	NA	NA	NA	NA	1	1	1	NA	NA	NA	NA	NA	NA	NA	NA	NA	NA	NA	NA	NA	NA	NA	NA	NA	NA	NA	NA	NA	NA	NA	NA	NA	NA	NA	NA	NA	NA	NA	NA
	korD/oorD	2-oxoglutarate ferredoxin oxidoreductase subunit delta	K00176	NA	NA	NA	NA	NA	NA	NA	NA	NA	1	1	2	2	2	NA	1	NA	1	NA	1	NA	NA	1	NA	1	1	2	1	NA	3	1	2	NA	NA	1	1	1	1	NA	NA	NA	1	1	1	1	1
			TIGR02179	NA	NA	NA	NA	NA	NA	NA	NA	NA	NA	NA	NA	NA	NA	NA	NA	NA	NA	NA	NA	NA	NA	NA	NA	NA	NA	NA	NA	NA	NA	NA	NA	NA	NA	NA	NA	NA	NA	NA	NA	NA	NA	NA	NA	NA	NA
	sucD	Succinyl-CoA synthetase	K01902	NA	1	1	1	1	1	1	2	NA	1	1	3	1	1	NA	1	1	NA	NA	NA	1	1	NA	1	1	2	4	NA	NA	1	NA	1	1	NA	NA	1	1	1	1	1	1	1	2	1	1	1
			COG0074	NA	NA	NA	NA	NA	NA	NA	1	NA	NA	NA	NA	NA	NA	NA	NA	NA	NA	NA	NA	NA	NA	NA	NA	NA	NA	NA	NA	NA	NA	NA	1	NA	NA	NA	NA	NA	NA	NA	NA	NA	NA	NA	NA	NA	NA
			TIGR01019	NA	NA	NA	NA	NA	NA	NA	NA	NA	NA	NA	NA	NA	NA	NA	NA	NA	NA	NA	NA	NA	NA	NA	NA	NA	NA	NA	NA	NA	NA	NA	NA	NA	NA	NA	NA	NA	NA	NA	NA	NA	NA	NA	NA	NA	NA
	sucC	succinyl-CoA synthetase beta subunit	K01903	NA	1	1	1	2	1	1	1	NA	1	1	2	1	1	NA	1	1	NA	NA	NA	1	1	NA	1	1	2	3	NA	NA	1	NA	1	1	NA	1	1	1	1	1	1	1	1	1	1	1	1
			COG0045	NA	NA	NA	NA	NA	NA	NA	NA	NA	NA	NA	1	1	1	NA	1	NA	NA	1	NA	NA	NA	NA	NA	NA	1	NA	1	NA	NA	NA	NA	NA	NA	NA	NA	NA	NA	NA	NA	NA	NA	NA	NA	NA	NA
			TIGR01016	NA	NA	NA	NA	NA	NA	NA	NA	NA	NA	NA	NA	NA	NA	NA	NA	NA	NA	NA	NA	NA	NA	NA	NA	NA	NA	NA	NA	NA	NA	NA	NA	NA	NA	NA	NA	NA	NA	NA	NA	NA	NA	NA	NA	NA	NA
	LSC1	succinyl-CoA synthetase alpha subunit	K01899	NA	NA	NA	NA	NA	NA	NA	NA	NA	NA	NA	NA	NA	NA	NA	NA	NA	NA	NA	NA	NA	NA	NA	NA	NA	NA	NA	NA	NA	NA	NA	NA	NA	NA	NA	NA	NA	NA	NA	NA	NA	NA	NA	NA	NA	NA
	LSC2	succinyl-CoA synthetase beta subunit	K01900	NA	NA	NA	NA	NA	NA	NA	NA	NA	NA	NA	NA	NA	NA	NA	NA	NA	NA	NA	NA	NA	NA	NA	NA	NA	NA	NA	NA	NA	NA	NA	NA	NA	NA	NA	NA	NA	NA	NA	NA	NA	NA	NA	NA	NA	NA
	aarC/cat1	succinyl-CoA:acetate CoA-transferase	K18118	NA	1	NA	NA	NA	NA	NA	NA	NA	NA	NA	NA	NA	NA	NA	NA	NA	NA	NA	NA	1	NA	NA	NA	NA	NA	1	NA	NA	NA	NA	NA	NA	NA	NA	NA	NA	NA	NA	NA	NA	NA	NA	NA	NA	NA
			TIGR03458	NA	NA	NA	NA	NA	NA	NA	NA	NA	NA	NA	NA	NA	NA	NA	NA	NA	NA	NA	NA	NA	1	NA	NA	NA	NA	NA	NA	NA	NA	NA	NA	NA	NA	NA	NA	NA	NA	NA	NA	NA	NA	NA	NA	NA	NA
	SDH	Succinate dehydrogenase					NA															NA	NA
	sdhA/frdA	succinate dehydrogenase, fumarate reductase, flavoprotein subunit	K00239	NA	2	1	2	1	1	2	1	1	1	1	NA	1	1	1	1	1	NA	NA	NA	2	2	NA	1	NA	NA	1	NA	NA	NA	NA	NA	NA	1	1	1	1	1	1	NA	1	1	1	1	1	1
			COG1053	NA	NA	NA	NA	NA	NA	1	NA	NA	NA	1	NA	NA	2	NA	NA	1	NA	1	1	NA	NA	NA	1	1	NA	NA	NA	NA	1	NA	1	1	NA	NA	NA	NA	NA	NA	NA	NA	NA	NA	NA	NA	NA
			TIGR01811	NA	NA	NA	NA	NA	NA	NA	NA	NA	NA	NA	NA	NA	NA	NA	NA	NA	NA	NA	NA	NA	NA	NA	NA	NA	NA	NA	NA	NA	NA	NA	NA	NA	NA	NA	NA	NA	NA	NA	NA	NA	NA	NA	NA	NA	NA
			TIGR01812	NA	NA	NA	NA	NA	NA	NA	NA	NA	NA	1	NA	NA	NA	NA	NA	NA	NA	NA	NA	NA	NA	NA	NA	NA	NA	NA	NA	NA	NA	NA	NA	NA	NA	NA	NA	NA	NA	NA	NA	NA	NA	NA	NA	NA	NA
			TIGR01816	NA	NA	NA	NA	NA	NA	NA	NA	NA	NA	NA	NA	NA	NA	NA	NA	NA	NA	NA	NA	NA	NA	NA	NA	NA	NA	NA	NA	NA	NA	NA	NA	NA	NA	NA	NA	NA	NA	NA	NA	NA	NA	NA	NA	NA	NA
	sdhB/frdB	succinate dehydrogenase / fumarate reductase, iron-sulfur subunit	K00240	NA	2	1	2	1	1	1	1	1	1	2	NA	1	1	1	4	1	NA	NA	NA	1	1	NA	1	NA	NA	2	NA	NA	NA	NA	NA	NA	1	1	1	1	1	1	NA	1	1	2	1	1	1
			COG0479	NA	NA	NA	NA	NA	NA	NA	NA	NA	NA	NA	NA	NA	NA	NA	NA	NA	NA	NA	NA	NA	NA	NA	NA	NA	NA	NA	NA	NA	NA	NA	NA	NA	NA	NA	NA	NA	NA	NA	NA	NA	1	NA	NA	NA	NA
			TIGR00384	NA	NA	NA	NA	NA	NA	NA	NA	NA	NA	NA	NA	NA	NA	NA	NA	NA	NA	NA	NA	NA	NA	NA	NA	NA	NA	NA	NA	NA	NA	NA	NA	NA	NA	NA	NA	NA	NA	NA	NA	NA	NA	NA	NA	NA	NA
	sdhC/frdC	succinate dehydrogenase / fumarate reductase, cytochrome b subunit	K00241	NA	2	1	2	NA	1	1	1	1	1	2	NA	1	1	1	1	1	NA	NA	NA	1	1	NA	NA	NA	NA	NA	NA	NA	NA	NA	NA	NA	1	1	1	1	1	1	NA	1	1	1	1	1	1
			COG2009	NA	NA	NA	NA	NA	NA	1	NA	NA	NA	NA	NA	NA	NA	NA	NA	NA	NA	NA	NA	NA	NA	NA	NA	NA	NA	NA	NA	NA	NA	NA	NA	NA	NA	NA	NA	NA	NA	NA	NA	NA	NA	NA	NA	NA	NA
			TIGR02046	NA	NA	NA	NA	NA	NA	NA	NA	NA	NA	NA	NA	NA	NA	NA	NA	NA	NA	NA	NA	NA	NA	NA	NA	NA	NA	NA	NA	NA	NA	NA	NA	NA	NA	NA	NA	NA	NA	NA	NA	NA	NA	NA	NA	NA	NA
			TIGR02970	NA	NA	NA	NA	NA	NA	NA	NA	NA	NA	NA	NA	NA	NA	NA	NA	NA	NA	NA	NA	NA	NA	NA	NA	NA	NA	NA	NA	NA	NA	NA	NA	NA	NA	NA	NA	NA	NA	NA	NA	NA	NA	NA	NA	NA	NA
	sdhD/frdD	succinate dehydrogenase / fumarate reductase, membrane anchor subunit	K00242	NA	2	1	2	NA	1	1	1	1	NA	NA	NA	NA	NA	NA	NA	NA	NA	NA	NA	NA	1	NA	NA	NA	NA	NA	NA	NA	NA	NA	NA	NA	NA	NA	NA	NA	NA	NA	NA	NA	NA	NA	NA	NA	NA
			COG2142	NA	NA	NA	NA	NA	NA	NA	NA	NA	1	NA	NA	NA	NA	NA	NA	NA	NA	NA	NA	NA	NA	NA	NA	NA	NA	NA	1	NA	NA	NA	NA	NA	NA	1	NA	NA	NA	NA	NA	NA	NA	NA	NA	1	NA
			TIGR02968	NA	NA	NA	NA	NA	NA	NA	NA	NA	NA	NA	NA	NA	NA	NA	NA	NA	NA	NA	NA	NA	NA	NA	NA	NA	NA	NA	NA	NA	NA	NA	NA	NA	NA	NA	NA	NA	NA	NA	NA	NA	NA	NA	NA	NA	NA
	frdA	fumarate reductase flavoprotein subunit	K00244	NA	NA	NA	NA	NA	NA	NA	1	1	NA	1	1	1	NA	NA	NA	NA	NA	NA	NA	NA	NA	NA	NA	NA	NA	NA	NA	1	NA	NA	NA	NA	NA	NA	NA	NA	NA	NA	NA	NA	NA	NA	NA	NA	NA
			COG1053	NA	NA	NA	NA	NA	NA	1	NA	NA	NA	1	NA	NA	2	NA	NA	1	NA	1	1	NA	NA	NA	1	1	NA	NA	NA	NA	1	NA	1	1	NA	NA	NA	NA	NA	NA	NA	NA	NA	NA	NA	NA	NA
			TIGR01176	NA	NA	NA	NA	NA	NA	NA	NA	NA	NA	NA	NA	NA	NA	NA	NA	NA	NA	NA	NA	NA	NA	NA	NA	NA	NA	NA	NA	NA	NA	NA	NA	NA	NA	NA	NA	NA	NA	NA	NA	NA	NA	NA	NA	NA	NA
	frdB	fumarate reductase iron-sulfur subunit	K00245	NA	NA	NA	NA	NA	NA	NA	NA	NA	NA	1	1	1	NA	NA	NA	NA	NA	NA	NA	NA	NA	NA	NA	NA	NA	NA	NA	1	NA	NA	NA	NA	NA	NA	NA	NA	NA	NA	NA	NA	NA	NA	NA	NA	NA
			COG0479	NA	NA	NA	NA	NA	NA	NA	NA	NA	NA	NA	NA	NA	NA	NA	NA	NA	NA	NA	NA	NA	NA	NA	NA	NA	NA	NA	NA	NA	NA	NA	NA	NA	NA	NA	NA	NA	NA	NA	NA	NA	1	NA	NA	NA	NA
	frdC	fumarate reductase subunit C	K00246	NA	NA	NA	NA	NA	NA	NA	1	NA	NA	1	1	1	NA	NA	NA	NA	NA	NA	NA	NA	NA	NA	NA	NA	NA	NA	NA	1	NA	NA	NA	NA	NA	NA	NA	NA	NA	NA	NA	NA	NA	NA	NA	NA	NA
			COG3029	NA	NA	NA	NA	NA	NA	NA	NA	NA	NA	NA	NA	NA	NA	NA	NA	NA	NA	NA	NA	NA	NA	NA	NA	NA	NA	NA	NA	1	NA	NA	NA	NA	NA	NA	NA	NA	NA	NA	NA	NA	NA	NA	NA	NA	NA
	frdD	fumarate reductase subunit D	K00247	NA	NA	NA	NA	NA	NA	NA	1	NA	NA	NA	NA	NA	NA	NA	NA	NA	NA	NA	NA	NA	NA	NA	NA	NA	NA	NA	NA	NA	NA	NA	NA	NA	NA	NA	NA	NA	NA	NA	NA	NA	NA	NA	NA	NA	NA
			COG3080	NA	NA	NA	NA	NA	NA	NA	NA	NA	NA	NA	NA	NA	NA	NA	NA	NA	NA	NA	NA	NA	NA	NA	NA	NA	NA	NA	NA	NA	NA	NA	NA	NA	NA	NA	NA	NA	NA	NA	NA	NA	NA	NA	NA	NA	NA
	sdhD/frdD	putative succinate dehydrogenase / fumarate reductase, subunit D	K18860	NA	NA	NA	NA	NA	NA	NA	NA	NA	NA	NA	NA	NA	NA	NA	NA	NA	NA	NA	NA	NA	NA	NA	NA	NA	NA	NA	NA	NA	NA	NA	NA	NA	NA	NA	NA	NA	NA	NA	NA	NA	NA	NA	NA	NA	NA
	SDHA/SDH1	succinate dehydrogenase (ubiquinone) flavoprotein subunit	K00234	NA	NA	NA	NA	NA	NA	NA	NA	NA	NA	NA	NA	NA	NA	NA	NA	NA	NA	NA	NA	NA	NA	NA	NA	NA	NA	NA	NA	NA	NA	NA	NA	NA	NA	NA	NA	NA	NA	NA	NA	NA	NA	NA	NA	NA	NA
			COG1053	NA	NA	NA	NA	NA	NA	1	NA	NA	NA	1	NA	NA	2	NA	NA	1	NA	1	1	NA	NA	NA	1	1	NA	NA	NA	NA	1	NA	1	1	NA	NA	NA	NA	NA	NA	NA	NA	NA	NA	NA	NA	NA
	SDHB, SDH2	succinate dehydrogenase (ubiquinone) iron-sulfur subunit	K00235	NA	NA	NA	NA	NA	NA	NA	NA	NA	NA	NA	NA	NA	NA	NA	NA	NA	NA	NA	NA	NA	NA	NA	NA	NA	NA	NA	NA	NA	NA	NA	NA	NA	NA	NA	NA	NA	NA	NA	NA	NA	NA	NA	NA	NA	NA
			COG0479	NA	NA	NA	NA	NA	NA	NA	NA	NA	NA	NA	NA	NA	NA	NA	NA	NA	NA	NA	NA	NA	NA	NA	NA	NA	NA	NA	NA	NA	NA	NA	NA	NA	NA	NA	NA	NA	NA	NA	NA	NA	1	NA	NA	NA	NA
	SDHC, SDH3	succinate dehydrogenase (ubiquinone) cytochrome b560 subunit	K00236	NA	NA	NA	NA	NA	NA	NA	NA	NA	NA	NA	NA	NA	NA	NA	NA	NA	NA	NA	NA	NA	NA	NA	NA	NA	NA	NA	NA	NA	NA	NA	NA	NA	NA	NA	NA	NA	NA	NA	NA	NA	NA	NA	NA	NA	NA
			COG2009	NA	NA	NA	NA	NA	NA	1	NA	NA	NA	NA	NA	NA	NA	NA	NA	NA	NA	NA	NA	NA	NA	NA	NA	NA	NA	NA	NA	NA	NA	NA	NA	NA	NA	NA	NA	NA	NA	NA	NA	NA	NA	NA	NA	NA	NA
	SDHD, SDH4	succinate dehydrogenase (ubiquinone) membrane anchor subunit	K00237	NA	NA	NA	NA	NA	NA	NA	NA	NA	NA	NA	NA	NA	NA	NA	NA	NA	NA	NA	NA	NA	NA	NA	NA	NA	NA	NA	NA	NA	NA	NA	NA	NA	NA	NA	NA	NA	NA	NA	NA	NA	NA	NA	NA	NA	NA
			COG2142	NA	NA	NA	NA	NA	NA	NA	NA	NA	1	NA	NA	NA	NA	NA	NA	NA	NA	NA	NA	NA	NA	NA	NA	NA	NA	NA	1	NA	NA	NA	NA	NA	NA	1	NA	NA	NA	NA	NA	NA	NA	NA	NA	1	NA
	sdhD, frdD	succinate dehydrogenase / fumarate reductase, subunit D	K18859	NA	NA	NA	NA	NA	NA	NA	NA	NA	NA	NA	NA	NA	NA	NA	NA	NA	NA	NA	NA	NA	NA	NA	NA	NA	NA	NA	NA	NA	NA	NA	NA	NA	NA	NA	NA	NA	NA	NA	NA	NA	NA	NA	NA	NA	NA
	fumAB	fumarate hydratase, class I	K01676	NA	NA	NA	NA	NA	NA	NA	NA	NA	1	NA	1	1	2	NA	NA	1	1	1	1	1	2	NA	NA	NA	NA	NA	NA	NA	NA	NA	NA	NA	NA	NA	1	NA	NA	NA	1	1	1	NA	NA	1	NA
			COG1838	NA	NA	NA	NA	NA	NA	NA	NA	NA	NA	NA	NA	NA	NA	NA	NA	NA	NA	NA	NA	NA	NA	NA	NA	NA	NA	NA	NA	NA	NA	NA	NA	NA	NA	NA	NA	NA	NA	NA	NA	NA	NA	NA	NA	NA	NA
			COG1951	NA	NA	NA	NA	NA	NA	NA	NA	NA	NA	NA	NA	NA	NA	NA	NA	NA	NA	NA	NA	NA	NA	NA	NA	NA	NA	NA	NA	NA	NA	NA	NA	NA	NA	NA	NA	NA	NA	NA	NA	NA	NA	NA	NA	NA	NA
			TIGR00722	NA	NA	NA	NA	NA	NA	NA	NA	NA	NA	NA	NA	NA	NA	NA	NA	NA	NA	NA	NA	NA	NA	NA	NA	NA	NA	NA	NA	NA	NA	NA	NA	NA	NA	NA	NA	NA	NA	NA	NA	NA	NA	NA	NA	NA	NA
			TIGR00723	NA	NA	NA	NA	NA	NA	NA	NA	NA	NA	NA	NA	NA	NA	NA	NA	NA	NA	2	NA	NA	NA	NA	NA	NA	NA	NA	NA	NA	NA	NA	NA	NA	NA	NA	NA	NA	NA	NA	NA	NA	NA	NA	NA	NA	NA
	fumC	fumarate hydratase, class II	K01679	NA	2	1	2	1	NA	1	1	NA	1	1	2	1	NA	1	2	1	NA	NA	NA	2	1	NA	2	NA	NA	2	NA	NA	NA	NA	NA	NA	NA	1	NA	1	1	NA	NA	NA	NA	NA	1	3	NA
			COG0114	NA	NA	NA	NA	NA	NA	NA	NA	NA	NA	NA	NA	NA	NA	NA	NA	NA	NA	NA	NA	NA	NA	NA	1	NA	NA	NA	NA	NA	NA	NA	NA	NA	NA	NA	NA	NA	NA	NA	NA	NA	NA	NA	NA	NA	NA
			TIGR00979	NA	NA	NA	NA	NA	NA	NA	NA	NA	NA	NA	NA	NA	NA	NA	NA	NA	NA	NA	NA	NA	NA	NA	NA	NA	NA	NA	NA	NA	NA	NA	NA	NA	NA	NA	NA	NA	NA	NA	NA	NA	NA	NA	NA	NA	NA
	fumA	fumarate hydratase subunit alpha	K01677	1	NA	NA	NA	NA	NA	NA	NA	NA	1	NA	NA	NA	NA	NA	1	NA	NA	NA	NA	NA	NA	1	NA	1	1	NA	1	1	1	NA	1	1	NA	NA	NA	NA	1	1	NA	NA	NA	NA	NA	NA	NA
			COG1951	NA	NA	NA	NA	NA	NA	NA	NA	NA	NA	NA	NA	NA	NA	NA	NA	NA	NA	NA	NA	NA	NA	NA	NA	NA	NA	NA	NA	NA	NA	NA	NA	NA	NA	NA	NA	NA	NA	NA	NA	NA	NA	NA	NA	NA	NA
	fumB	fumarate hydratase subunit beta	K01678	1	NA	NA	NA	NA	NA	NA	NA	NA	1	NA	NA	NA	NA	NA	1	NA	NA	NA	NA	NA	NA	1	NA	1	1	NA	1	1	1	NA	1	1	NA	NA	NA	NA	1	1	NA	NA	NA	NA	NA	NA	NA
			COG1838	NA	NA	NA	NA	NA	NA	NA	NA	NA	NA	NA	NA	NA	NA	NA	NA	NA	NA	NA	NA	NA	NA	NA	NA	NA	NA	NA	NA	NA	NA	NA	NA	NA	NA	NA	NA	NA	NA	NA	NA	NA	NA	NA	NA	NA	NA
	MDH1	Malate dehydrogenase	K00025	NA	NA	NA	NA	NA	NA	NA	NA	NA	NA	NA	NA	NA	NA	NA	NA	NA	NA	NA	NA	NA	NA	NA	NA	NA	NA	NA	NA	NA	NA	NA	NA	NA	NA	NA	NA	NA	NA	NA	NA	NA	NA	NA	NA	NA	NA
			TIGR01757	NA	NA	NA	NA	NA	NA	NA	NA	NA	NA	NA	NA	NA	NA	NA	NA	NA	NA	NA	NA	NA	NA	NA	NA	NA	NA	NA	NA	NA	NA	NA	NA	NA	NA	NA	NA	NA	NA	NA	NA	NA	NA	NA	NA	NA	NA
			TIGR01758	NA	NA	NA	NA	NA	NA	NA	NA	NA	NA	NA	NA	NA	NA	NA	NA	NA	NA	NA	NA	NA	NA	NA	NA	NA	NA	NA	NA	NA	NA	NA	NA	NA	NA	NA	NA	NA	NA	NA	NA	NA	NA	NA	NA	NA	NA
			TIGR01759	NA	NA	NA	NA	NA	NA	NA	NA	NA	NA	NA	NA	NA	NA	NA	NA	NA	NA	NA	NA	NA	NA	NA	NA	NA	NA	NA	NA	NA	NA	NA	NA	NA	NA	NA	NA	NA	NA	NA	NA	NA	NA	NA	NA	NA	NA
			TIGR01763	NA	NA	NA	NA	NA	NA	NA	NA	NA	NA	NA	NA	NA	NA	NA	NA	NA	NA	NA	NA	NA	NA	NA	NA	NA	NA	NA	NA	NA	NA	NA	NA	NA	NA	NA	NA	NA	NA	NA	NA	NA	NA	NA	NA	NA	NA
			TIGR01320	NA	NA	NA	NA	NA	NA	NA	NA	NA	NA	NA	NA	NA	NA	NA	NA	NA	NA	NA	NA	NA	NA	NA	NA	NA	NA	NA	NA	NA	NA	NA	NA	NA	NA	NA	NA	NA	NA	NA	NA	NA	NA	NA	NA	NA	NA
			TIGR01772	NA	NA	NA	NA	NA	NA	NA	NA	NA	NA	NA	NA	NA	NA	NA	NA	NA	NA	NA	NA	NA	NA	NA	NA	NA	NA	NA	NA	NA	NA	NA	NA	NA	NA	NA	NA	NA	NA	NA	NA	NA	NA	NA	NA	NA	NA
	MDH2	malate dehydrogenase	K00026	NA	NA	NA	NA	NA	NA	NA	NA	NA	NA	NA	NA	NA	NA	NA	NA	NA	NA	NA	NA	NA	NA	NA	NA	NA	NA	NA	NA	NA	NA	NA	NA	NA	NA	NA	NA	NA	NA	NA	NA	NA	NA	NA	NA	NA	NA
	mdh	malate dehydrogenase	K00024	1	1	1	1	1	NA	NA	1	NA	NA	1	NA	1	2	1	1	1	NA	NA	NA	1	1	NA	NA	NA	NA	2	NA	NA	NA	NA	NA	NA	1	1	NA	NA	NA	NA	1	1	1	NA	2	1	1
			COG0039	NA	NA	NA	NA	NA	NA	NA	NA	NA	NA	NA	1	NA	NA	NA	NA	NA	NA	NA	NA	NA	NA	NA	NA	NA	NA	NA	NA	NA	NA	NA	NA	NA	NA	NA	NA	NA	NA	NA	NA	NA	NA	NA	NA	NA	NA
	mqo	malate dehydrogenase (quinone)	K00116	NA	NA	NA	NA	1	1	NA	NA	NA	1	NA	NA	NA	NA	NA	NA	NA	NA	NA	NA	NA	NA	NA	NA	NA	NA	NA	NA	NA	NA	NA	NA	NA	NA	NA	1	NA	NA	NA	NA	NA	NA	NA	NA	NA	NA
Entner-Douderoff	criteria for presence: at least one gene present
	G6PD	Glucose 6-phosphate dehydrogenase	K00036	1	3	NA	2	1	1	2	2	2	NA	1	NA	NA	NA	NA	NA	NA	NA	1	1	1	1	1	1	1	1	1	NA	1	NA	NA	1	NA	NA	1	NA	NA	NA	NA	1	1	1	NA	NA	1	2
			COG0364	NA	NA	NA	NA	NA	NA	NA	NA	NA	NA	NA	NA	NA	NA	NA	NA	NA	NA	NA	NA	NA	NA	NA	NA	NA	NA	NA	NA	NA	NA	NA	NA	NA	NA	NA	NA	NA	NA	NA	NA	NA	NA	NA	NA	NA	NA
			TIGR00871	NA	NA	NA	NA	NA	NA	NA	NA	NA	NA	NA	NA	NA	NA	NA	NA	NA	NA	NA	NA	NA	NA	NA	NA	NA	NA	NA	NA	NA	NA	NA	NA	NA	NA	NA	NA	NA	NA	NA	NA	NA	NA	NA	NA	NA	NA
			TIGR03554	NA	NA	NA	NA	NA	NA	NA	NA	NA	NA	NA	NA	NA	NA	NA	NA	NA	NA	NA	NA	NA	NA	NA	NA	NA	NA	NA	NA	NA	NA	NA	NA	NA	NA	NA	NA	NA	NA	NA	NA	NA	NA	NA	NA	NA	NA
	PGLS	6-phosphogluconolactonase	K01057	NA	1	NA	1	1	1	1	1	1	NA	1	NA	NA	NA	NA	NA	NA	NA	NA	NA	NA	1	1	1	2	1	NA	NA	1	NA	NA	1	NA	NA	2	NA	NA	NA	NA	1	1	1	NA	NA	1	1
			COG0363	NA	NA	NA	NA	NA	NA	NA	NA	NA	NA	NA	NA	NA	NA	NA	NA	NA	NA	NA	NA	NA	NA	NA	NA	NA	NA	NA	NA	NA	NA	NA	NA	NA	NA	NA	NA	NA	NA	NA	NA	NA	NA	NA	NA	NA	NA
	pglS	6-phosphogluconolactonase	K07404	NA	NA	NA	NA	NA	NA	NA	NA	NA	NA	NA	NA	NA	NA	NA	NA	NA	NA	1	NA	1	1	NA	1	1	NA	NA	NA	NA	NA	NA	NA	NA	NA	1	NA	NA	NA	NA	NA	1	1	NA	NA	NA	1
			COG2706	NA	NA	NA	NA	NA	NA	NA	NA	NA	NA	NA	NA	NA	NA	NA	NA	NA	NA	NA	NA	NA	NA	NA	NA	NA	NA	NA	1	1	NA	NA	NA	NA	NA	NA	NA	NA	NA	NA	NA	NA	NA	NA	NA	1	NA
			TIGR01198	NA	NA	NA	NA	NA	NA	NA	NA	NA	NA	NA	NA	NA	NA	NA	NA	NA	NA	NA	NA	NA	NA	NA	NA	NA	NA	NA	NA	NA	NA	NA	NA	NA	NA	NA	NA	NA	NA	NA	NA	NA	NA	NA	NA	NA	NA
	edd	Phosphogluconate dehydratase	K01690	NA	1	NA	1	NA	NA	NA	2	NA	NA	1	NA	NA	NA	NA	NA	NA	NA	NA	NA	NA	NA	NA	NA	NA	NA	NA	NA	NA	NA	NA	NA	NA	NA	NA	NA	NA	NA	NA	NA	NA	NA	NA	NA	NA	NA
			COG0129	NA	NA	NA	NA	NA	NA	NA	NA	2	NA	NA	NA	NA	NA	NA	NA	NA	NA	NA	NA	NA	NA	NA	NA	NA	NA	NA	NA	NA	NA	NA	NA	NA	NA	NA	NA	NA	NA	NA	NA	NA	NA	NA	NA	NA	NA
			TIGR01196	NA	NA	NA	NA	NA	NA	NA	NA	NA	NA	NA	NA	NA	NA	NA	NA	NA	NA	NA	NA	NA	NA	NA	NA	NA	NA	NA	NA	NA	NA	NA	NA	NA	NA	NA	NA	NA	NA	NA	NA	NA	NA	NA	NA	NA	NA
	eda	2-dehydro-3-deoxyphosphogluconate aldolase	K01625	NA	1	NA	2	NA	NA	NA	1	NA	NA	1	NA	NA	NA	NA	NA	1	NA	2	1	NA	1	1	3	1	NA	1	1	1	NA	NA	NA	NA	NA	NA	NA	NA	NA	NA	1	2	2	1	NA	1	1
			COG0800	NA	NA	NA	NA	NA	NA	NA	NA	NA	NA	NA	NA	NA	NA	NA	NA	NA	NA	NA	NA	NA	NA	NA	NA	1	NA	NA	NA	NA	NA	NA	NA	NA	NA	NA	NA	NA	NA	NA	NA	NA	NA	NA	NA	NA	NA
			TIGR01182	NA	NA	NA	NA	NA	NA	NA	NA	NA	NA	NA	NA	NA	NA	NA	NA	NA	NA	NA	NA	NA	NA	NA	NA	NA	NA	NA	NA	NA	NA	NA	NA	NA	NA	NA	NA	NA	NA	NA	NA	NA	NA	NA	NA	NA	NA
Pentose phosphate	criteria for presence: at least one gene present
	G6PD	Glucose 6-phosphate dehydrogenase	K00036	1	3	NA	2	1	1	2	2	2	NA	1	NA	NA	NA	NA	NA	NA	NA	1	1	1	1	1	1	1	1	1	NA	1	NA	NA	1	NA	NA	1	NA	NA	NA	NA	1	1	1	NA	NA	1	2
			COG0364	NA	NA	NA	NA	NA	NA	NA	NA	NA	NA	NA	NA	NA	NA	NA	NA	NA	NA	NA	NA	NA	NA	NA	NA	NA	NA	NA	NA	NA	NA	NA	NA	NA	NA	NA	NA	NA	NA	NA	NA	NA	NA	NA	NA	NA	NA
			TIGR00871	NA	NA	NA	NA	NA	NA	NA	NA	NA	NA	NA	NA	NA	NA	NA	NA	NA	NA	NA	NA	NA	NA	NA	NA	NA	NA	NA	NA	NA	NA	NA	NA	NA	NA	NA	NA	NA	NA	NA	NA	NA	NA	NA	NA	NA	NA
			TIGR03554	NA	NA	NA	NA	NA	NA	NA	NA	NA	NA	NA	NA	NA	NA	NA	NA	NA	NA	NA	NA	NA	NA	NA	NA	NA	NA	NA	NA	NA	NA	NA	NA	NA	NA	NA	NA	NA	NA	NA	NA	NA	NA	NA	NA	NA	NA
	H6PD	hexose-6-phosphate dehydrogenase	K13937	NA	NA	NA	NA	NA	NA	NA	NA	NA	NA	NA	NA	NA	NA	NA	NA	NA	NA	NA	NA	NA	NA	NA	NA	NA	NA	NA	NA	NA	NA	NA	NA	NA	NA	NA	NA	NA	NA	NA	NA	NA	NA	NA	NA	NA	NA
			TIGR01198	NA	NA	NA	NA	NA	NA	NA	NA	NA	NA	NA	NA	NA	NA	NA	NA	NA	NA	NA	NA	NA	NA	NA	NA	NA	NA	NA	NA	NA	NA	NA	NA	NA	NA	NA	NA	NA	NA	NA	NA	NA	NA	NA	NA	NA	NA
	azf	NAD+ dependent glucose-6-phosphate dehydrogenase	K19243	NA	NA	NA	NA	NA	NA	NA	NA	NA	NA	NA	NA	NA	NA	NA	NA	NA	NA	NA	NA	NA	NA	NA	NA	NA	NA	NA	NA	NA	NA	NA	NA	NA	NA	NA	NA	NA	NA	NA	NA	NA	NA	NA	NA	NA	NA
	PGLS	6-phosphogluconolactonase	K01057	NA	1	NA	1	1	1	1	1	1	NA	1	NA	NA	NA	NA	NA	NA	NA	NA	NA	NA	1	1	1	2	1	NA	NA	1	NA	NA	1	NA	NA	2	NA	NA	NA	NA	1	1	1	NA	NA	1	1
			COG0363	NA	NA	NA	NA	NA	NA	NA	NA	NA	NA	NA	NA	NA	NA	NA	NA	NA	NA	NA	NA	NA	NA	NA	NA	NA	NA	NA	NA	NA	NA	NA	NA	NA	NA	NA	NA	NA	NA	NA	NA	NA	NA	NA	NA	NA	NA
	pglS	6-phosphogluconolactonase	K07404	NA	NA	NA	NA	NA	NA	NA	NA	NA	NA	NA	NA	NA	NA	NA	NA	NA	NA	1	NA	1	1	NA	1	1	NA	NA	NA	NA	NA	NA	NA	NA	NA	1	NA	NA	NA	NA	NA	1	1	NA	NA	NA	1
			COG2706	NA	NA	NA	NA	NA	NA	NA	NA	NA	NA	NA	NA	NA	NA	NA	NA	NA	NA	NA	NA	NA	NA	NA	NA	NA	NA	NA	1	1	NA	NA	NA	NA	NA	NA	NA	NA	NA	NA	NA	NA	NA	NA	NA	1	NA
			TIGR01198	NA	NA	NA	NA	NA	NA	NA	NA	NA	NA	NA	NA	NA	NA	NA	NA	NA	NA	NA	NA	NA	NA	NA	NA	NA	NA	NA	NA	NA	NA	NA	NA	NA	NA	NA	NA	NA	NA	NA	NA	NA	NA	NA	NA	NA	NA
	PGD	6-phosphogluconate dehydrogenase	K00033	NA	1	NA	4	2	NA	2	1	2	NA	NA	NA	NA	NA	NA	NA	NA	NA	1	1	1	1	1	2	1	1	1	NA	1	NA	NA	1	NA	NA	1	NA	NA	NA	NA	1	1	1	1	NA	2	NA
			COG0362	NA	NA	NA	NA	NA	NA	NA	NA	NA	NA	NA	NA	NA	NA	NA	NA	NA	NA	NA	NA	NA	NA	NA	NA	NA	NA	NA	NA	NA	NA	NA	NA	NA	NA	NA	NA	NA	NA	NA	NA	NA	NA	NA	NA	NA	NA
			COG1023	NA	NA	NA	NA	NA	NA	NA	NA	NA	NA	NA	NA	NA	NA	NA	NA	NA	NA	NA	NA	NA	NA	NA	NA	NA	NA	NA	NA	NA	NA	NA	NA	NA	NA	NA	NA	NA	NA	NA	NA	NA	NA	NA	NA	NA	NA
			TIGR00872	NA	NA	NA	NA	NA	NA	NA	NA	NA	NA	NA	NA	NA	NA	NA	NA	NA	NA	NA	NA	NA	NA	NA	NA	NA	NA	NA	NA	NA	NA	NA	NA	NA	NA	NA	NA	NA	NA	NA	NA	NA	NA	NA	NA	NA	NA
			TIGR00873	NA	NA	NA	NA	NA	NA	NA	NA	NA	NA	NA	NA	NA	NA	NA	NA	NA	NA	NA	NA	NA	NA	NA	NA	NA	NA	NA	NA	NA	NA	NA	NA	NA	NA	NA	NA	NA	NA	NA	NA	NA	NA	NA	NA	NA	NA
	rpiA	ribose 5-phosphate isomerase A	K01807	NA	1	1	1	1	1	2	NA	NA	NA	NA	NA	NA	NA	NA	NA	NA	NA	NA	NA	NA	NA	NA	NA	NA	NA	1	NA	NA	NA	NA	NA	NA	NA	1	NA	NA	NA	NA	NA	NA	NA	NA	NA	NA	NA
			COG0120	NA	NA	NA	NA	NA	NA	NA	NA	NA	NA	NA	NA	NA	NA	NA	NA	NA	NA	NA	NA	NA	NA	NA	NA	NA	NA	NA	NA	NA	NA	NA	NA	NA	NA	NA	NA	NA	NA	NA	NA	NA	NA	NA	NA	NA	NA
			TIGR00021	NA	NA	NA	NA	NA	NA	NA	NA	NA	NA	NA	NA	NA	NA	NA	NA	NA	NA	NA	NA	NA	NA	NA	NA	NA	NA	NA	NA	NA	NA	NA	NA	NA	NA	NA	NA	NA	NA	NA	NA	NA	NA	NA	NA	NA	NA
	rpiB	ribose 5-phosphate isomerase B	K01808	1	NA	NA	1	NA	NA	NA	NA	NA	1	1	1	1	1	NA	1	1	1	NA	1	NA	2	1	3	3	3	2	2	1	1	1	NA	1	NA	NA	1	NA	1	1	1	NA	1	NA	2	1	NA
			COG0698	NA	NA	NA	NA	NA	NA	NA	NA	NA	NA	NA	NA	NA	NA	NA	NA	NA	NA	NA	NA	NA	NA	1	NA	NA	NA	NA	NA	NA	1	NA	NA	NA	NA	NA	NA	NA	NA	NA	NA	NA	NA	NA	NA	NA	NA
			TIGR01120	NA	NA	NA	NA	NA	NA	NA	NA	NA	NA	NA	NA	NA	NA	NA	NA	NA	NA	NA	NA	NA	NA	NA	NA	NA	NA	NA	NA	NA	NA	NA	NA	NA	NA	NA	NA	NA	NA	NA	NA	NA	NA	NA	NA	NA	NA
			TIGR00689	NA	NA	NA	NA	NA	NA	NA	NA	NA	NA	NA	NA	NA	NA	NA	NA	NA	NA	NA	NA	NA	NA	NA	NA	NA	NA	NA	NA	NA	NA	NA	NA	NA	NA	NA	NA	NA	NA	NA	NA	NA	NA	NA	NA	NA	NA
	RPE	Ribulose 5-phosphate 3-epimerase	K01783	1	2	1	2	1	1	1	1	1	1	1	1	1	1	NA	1	1	1	1	1	NA	1	1	1	NA	2	2	1	1	1	1	1	1	1	1	1	1	1	1	1	1	1	1	1	1	1
			COG0036	NA	NA	NA	NA	NA	NA	NA	NA	NA	NA	NA	NA	NA	NA	NA	NA	NA	NA	NA	NA	NA	NA	NA	1	NA	NA	NA	NA	NA	NA	NA	NA	NA	NA	NA	NA	1	NA	NA	NA	NA	NA	NA	NA	NA	NA
			TIGR01163	NA	NA	NA	NA	NA	NA	NA	NA	NA	NA	NA	NA	NA	NA	NA	NA	NA	NA	NA	NA	NA	NA	NA	NA	NA	NA	NA	NA	NA	NA	NA	NA	NA	NA	NA	NA	NA	NA	NA	NA	NA	NA	NA	NA	NA	NA
	tktAB	Transketolase	K00615	3	2	1	2	1	1	2	2	6	3	1	2	1	2	NA	1	NA	1	1	1	NA	2	1	9	8	3	13	6	2	1	1	1	2	2	NA	2	2	4	4	4	1	NA	1	6	1	4
			COG0021	NA	NA	NA	NA	NA	NA	NA	NA	NA	NA	NA	NA	NA	NA	NA	NA	NA	NA	1	NA	NA	NA	NA	NA	NA	NA	NA	NA	1	1	NA	NA	NA	NA	NA	NA	NA	NA	NA	NA	NA	NA	NA	NA	NA	NA
			TIGR00232	NA	NA	NA	NA	NA	NA	NA	NA	NA	NA	NA	NA	NA	NA	NA	NA	NA	NA	NA	NA	NA	NA	NA	NA	NA	NA	NA	NA	NA	NA	NA	NA	NA	NA	NA	NA	NA	NA	NA	NA	NA	NA	NA	NA	NA	NA
	talAB	Transaldolase	K00616	1	2	NA	4	1	NA	2	NA	1	1	1	1	1	NA	NA	2	1	NA	NA	1	NA	1	NA	1	NA	2	NA	1	NA	NA	NA	1	NA	1	2	1	1	1	NA	1	NA	NA	NA	2	1	1
			COG0176	NA	NA	NA	NA	NA	NA	NA	NA	NA	NA	NA	NA	NA	NA	NA	NA	NA	NA	NA	NA	NA	NA	NA	NA	NA	NA	NA	NA	NA	NA	NA	NA	NA	NA	NA	NA	NA	NA	NA	NA	NA	NA	NA	NA	NA	NA
			TIGR00874	NA	NA	NA	NA	NA	NA	NA	NA	NA	NA	NA	NA	NA	NA	NA	NA	NA	NA	NA	NA	NA	NA	NA	NA	NA	NA	NA	NA	NA	NA	NA	NA	NA	NA	NA	NA	NA	NA	NA	NA	NA	NA	NA	NA	NA	NA
	GPI, pgi	glucose-6-phosphate isomerase	K01810	NA	3	1	4	1	1	1	NA	3	1	1	2	NA	1	1	NA	1	1	1	1	1	2	1	1	1	1	2	3	1	1	1	1	1	1	NA	1	1	NA	1	1	1	1	1	1	1	NA
			COG0166	1	NA	NA	NA	NA	NA	NA	NA	NA	NA	NA	NA	NA	NA	NA	NA	NA	NA	NA	NA	NA	NA	NA	NA	NA	NA	NA	NA	NA	NA	NA	NA	NA	NA	1	NA	NA	NA	NA	NA	NA	NA	NA	NA	NA	NA
	pgi1	glucose-6-phosphate isomerase, archaeal	K06859	NA	NA	NA	NA	NA	NA	NA	NA	NA	NA	NA	NA	NA	NA	NA	NA	NA	NA	NA	NA	2	NA	NA	1	NA	NA	NA	1	NA	NA	NA	NA	NA	NA	NA	NA	NA	NA	NA	NA	NA	NA	NA	NA	NA	NA
			COG2140	NA	NA	NA	NA	NA	NA	NA	NA	1	NA	NA	NA	NA	NA	NA	NA	NA	NA	NA	NA	NA	NA	NA	NA	NA	NA	NA	NA	NA	NA	NA	NA	NA	NA	NA	NA	NA	NA	NA	NA	NA	NA	NA	NA	NA	NA
	tal-pgi	transaldolase / glucose-6-phosphate isomerase	K13810	NA	NA	NA	NA	NA	NA	NA	NA	NA	NA	NA	NA	NA	NA	NA	NA	NA	NA	NA	NA	NA	NA	NA	NA	NA	NA	NA	NA	NA	NA	NA	NA	NA	NA	NA	NA	NA	NA	NA	NA	NA	NA	NA	NA	NA	NA
	pgi-pmi	glucose/mannose-6-phosphate isomerase	K15916	NA	NA	NA	NA	NA	NA	NA	NA	NA	NA	NA	NA	NA	NA	NA	NA	NA	NA	NA	NA	NA	NA	NA	NA	NA	NA	NA	NA	NA	NA	NA	NA	NA	1	NA	NA	NA	NA	NA	NA	NA	NA	NA	NA	NA	NA
			COG0166	1	NA	NA	NA	NA	NA	NA	NA	NA	NA	NA	NA	NA	NA	NA	NA	NA	NA	NA	NA	NA	NA	NA	NA	NA	NA	NA	NA	NA	NA	NA	NA	NA	NA	1	NA	NA	NA	NA	NA	NA	NA	NA	NA	NA	NA
EMP	criteria for presence: at least one gene present
	HK	Hexokinase	K00844	NA	NA	NA	NA	NA	NA	NA	NA	NA	NA	NA	NA	NA	NA	NA	NA	NA	NA	1	1	NA	NA	1	1	1	1	NA	1	NA	NA	NA	NA	NA	NA	NA	NA	NA	NA	NA	NA	NA	NA	NA	NA	NA	NA
	GCK	glucokinase	K12407	NA	NA	NA	NA	NA	NA	NA	NA	NA	NA	NA	NA	NA	NA	NA	NA	NA	NA	NA	NA	NA	NA	NA	NA	NA	NA	NA	NA	NA	NA	NA	NA	NA	NA	NA	NA	NA	NA	NA	NA	NA	NA	NA	NA	NA	NA
			TIGR00749	NA	NA	NA	NA	NA	NA	NA	NA	NA	NA	NA	NA	NA	NA	NA	NA	NA	NA	NA	NA	NA	NA	NA	NA	NA	NA	NA	NA	NA	NA	NA	NA	NA	NA	NA	NA	NA	NA	NA	NA	NA	NA	NA	NA	NA	NA
	glk	glucokinase	K00845	1	NA	NA	1	NA	NA	2	1	1	NA	1	1	NA	NA	1	1	NA	1	2	1	NA	NA	NA	2	1	2	4	NA	1	NA	NA	1	2	1	2	NA	1	1	1	1	2	2	2	4	6	1
			COG0837	1	NA	NA	NA	NA	NA	NA	NA	NA	NA	NA	NA	NA	NA	NA	NA	NA	NA	NA	NA	NA	NA	NA	NA	NA	NA	NA	NA	NA	NA	NA	NA	NA	NA	NA	NA	NA	NA	NA	NA	NA	NA	NA	NA	NA	NA
	ppgK	polyphosphate glucokinase	K00886	NA	NA	NA	NA	NA	NA	NA	NA	NA	NA	NA	NA	NA	NA	NA	NA	1	NA	NA	NA	NA	NA	NA	NA	NA	NA	NA	NA	NA	NA	NA	NA	NA	NA	NA	NA	NA	NA	NA	NA	NA	NA	NA	1	1	1
	ADPGK	ADP-dependent glucokinase	K08074	NA	NA	NA	NA	NA	NA	NA	NA	NA	NA	NA	NA	NA	NA	NA	NA	NA	NA	NA	NA	NA	NA	NA	NA	NA	NA	NA	NA	NA	NA	NA	NA	NA	NA	NA	NA	NA	NA	NA	NA	NA	NA	NA	NA	NA	NA
	pfkC	ADP-dependent phosphofructokinase/glucokinase	K00918	NA	NA	NA	NA	NA	NA	NA	NA	NA	NA	NA	NA	NA	NA	NA	NA	NA	NA	NA	NA	NA	NA	NA	NA	1	NA	NA	NA	NA	NA	NA	NA	NA	NA	1	NA	NA	NA	NA	NA	NA	NA	NA	NA	1	NA
			COG4809	NA	NA	NA	NA	NA	NA	NA	NA	NA	NA	NA	NA	NA	NA	NA	NA	NA	NA	NA	NA	NA	NA	NA	NA	NA	NA	NA	NA	NA	NA	NA	NA	NA	NA	NA	NA	NA	NA	NA	NA	NA	NA	NA	NA	NA	NA
	GPI, pgi	glucose-6-phosphate isomerase	K01810	NA	3	1	4	1	1	1	NA	3	1	1	2	NA	1	1	NA	1	1	1	1	1	2	1	1	1	1	2	3	1	1	1	1	1	1	NA	1	1	NA	1	1	1	1	1	1	1	NA
			COG0166	1	NA	NA	NA	NA	NA	NA	NA	NA	NA	NA	NA	NA	NA	NA	NA	NA	NA	NA	NA	NA	NA	NA	NA	NA	NA	NA	NA	NA	NA	NA	NA	NA	NA	1	NA	NA	NA	NA	NA	NA	NA	NA	NA	NA	NA
	pgi1	glucose-6-phosphate isomerase, archaeal	K06859	NA	NA	NA	NA	NA	NA	NA	NA	NA	NA	NA	NA	NA	NA	NA	NA	NA	NA	NA	NA	2	NA	NA	1	NA	NA	NA	1	NA	NA	NA	NA	NA	NA	NA	NA	NA	NA	NA	NA	NA	NA	NA	NA	NA	NA
			COG2140	NA	NA	NA	NA	NA	NA	NA	NA	1	NA	NA	NA	NA	NA	NA	NA	NA	NA	NA	NA	NA	NA	NA	NA	NA	NA	NA	NA	NA	NA	NA	NA	NA	NA	NA	NA	NA	NA	NA	NA	NA	NA	NA	NA	NA	NA
	tal-pgi	transaldolase / glucose-6-phosphate isomerase	K13810	NA	NA	NA	NA	NA	NA	NA	NA	NA	NA	NA	NA	NA	NA	NA	NA	NA	NA	NA	NA	NA	NA	NA	NA	NA	NA	NA	NA	NA	NA	NA	NA	NA	NA	NA	NA	NA	NA	NA	NA	NA	NA	NA	NA	NA	NA
	pgi-pmi	glucose/mannose-6-phosphate isomerase	K15916	NA	NA	NA	NA	NA	NA	NA	NA	NA	NA	NA	NA	NA	NA	NA	NA	NA	NA	NA	NA	NA	NA	NA	NA	NA	NA	NA	NA	NA	NA	NA	NA	NA	1	NA	NA	NA	NA	NA	NA	NA	NA	NA	NA	NA	NA
			COG0166	1	NA	NA	NA	NA	NA	NA	NA	NA	NA	NA	NA	NA	NA	NA	NA	NA	NA	NA	NA	NA	NA	NA	NA	NA	NA	NA	NA	NA	NA	NA	NA	NA	NA	1	NA	NA	NA	NA	NA	NA	NA	NA	NA	NA	NA
	pfkA,PFK	Phosphofructokinase-1	K00850	1	NA	NA	NA	NA	NA	NA	NA	NA	1	1	1	1	2	NA	NA	1	1	1	1	NA	1	1	1	1	1	1	1	1	1	1	NA	1	1	NA	NA	NA	1	1	1	1	1	NA	NA	1	1
			COG0205	NA	1	1	1	1	NA	2	NA	NA	NA	NA	NA	NA	NA	NA	NA	NA	1	2	2	1	1	1	2	1	1	2	NA	NA	1	1	NA	NA	NA	NA	1	1	NA	1	NA	NA	NA	1	1	2	1
			TIGR02482	NA	NA	NA	NA	NA	NA	NA	NA	NA	NA	NA	NA	NA	NA	NA	NA	NA	NA	NA	NA	NA	NA	NA	NA	NA	NA	NA	NA	NA	NA	NA	NA	NA	NA	NA	NA	NA	NA	NA	NA	NA	NA	NA	NA	NA	1
			TIGR02478	NA	NA	NA	NA	NA	NA	NA	NA	NA	NA	NA	NA	NA	NA	NA	NA	NA	NA	NA	NA	NA	NA	NA	NA	NA	NA	NA	NA	NA	NA	NA	NA	NA	NA	NA	NA	NA	NA	NA	NA	NA	NA	NA	NA	NA	NA
			TIGR02483	NA	NA	NA	NA	NA	NA	NA	NA	NA	NA	NA	NA	NA	NA	NA	1	NA	NA	NA	NA	NA	NA	NA	NA	NA	NA	NA	1	NA	NA	NA	1	NA	NA	2	1	NA	NA	NA	1	1	1	NA	1	1	NA
			TIGR03168	NA	NA	NA	NA	NA	NA	NA	NA	NA	NA	NA	NA	NA	NA	NA	NA	NA	NA	1	NA	NA	NA	NA	NA	NA	NA	1	NA	NA	NA	NA	NA	NA	NA	NA	NA	NA	NA	NA	NA	NA	NA	NA	NA	NA	NA
	pfkB	6-phosphofructokinase 2	K16370	NA	NA	NA	NA	NA	NA	NA	NA	NA	NA	NA	NA	NA	NA	1	1	NA	NA	NA	NA	NA	NA	NA	NA	NA	NA	NA	NA	NA	NA	NA	NA	NA	NA	NA	NA	NA	NA	NA	NA	NA	NA	NA	NA	NA	NA
			TIGR03828	NA	NA	NA	NA	NA	NA	NA	NA	NA	NA	NA	NA	NA	NA	NA	NA	NA	NA	NA	NA	NA	NA	NA	NA	NA	NA	NA	NA	NA	NA	NA	NA	NA	NA	NA	NA	NA	NA	NA	NA	NA	NA	NA	NA	NA	NA
	pfk, pfp	ATP-dependent phosphofructokinase / diphosphate-dependent phosphofructokinase	K21071	NA	NA	NA	NA	NA	NA	NA	NA	NA	NA	NA	NA	NA	NA	NA	NA	NA	NA	NA	NA	NA	NA	NA	NA	NA	NA	NA	NA	NA	NA	NA	NA	NA	NA	NA	NA	NA	NA	NA	NA	NA	NA	NA	NA	NA	NA
			COG0205	NA	1	1	1	1	NA	2	NA	NA	NA	NA	NA	NA	NA	NA	NA	NA	1	2	2	1	1	1	2	1	1	2	NA	NA	1	1	NA	NA	NA	NA	1	1	NA	1	NA	NA	NA	1	1	2	1
	pfkC	ADP-dependent phosphofructokinase/glucokinase	K00918	NA	NA	NA	NA	NA	NA	NA	NA	NA	NA	NA	NA	NA	NA	NA	NA	NA	NA	NA	NA	NA	NA	NA	NA	1	NA	NA	NA	NA	NA	NA	NA	NA	NA	1	NA	NA	NA	NA	NA	NA	NA	NA	NA	1	NA
			COG4809	NA	NA	NA	NA	NA	NA	NA	NA	NA	NA	NA	NA	NA	NA	NA	NA	NA	NA	NA	NA	NA	NA	NA	NA	NA	NA	NA	NA	NA	NA	NA	NA	NA	NA	NA	NA	NA	NA	NA	NA	NA	NA	NA	NA	NA	NA
			TIGR02045	NA	NA	NA	NA	NA	NA	NA	NA	NA	NA	NA	NA	NA	NA	NA	NA	NA	NA	NA	NA	NA	NA	NA	NA	NA	NA	NA	NA	NA	NA	NA	NA	NA	NA	NA	NA	NA	NA	NA	NA	NA	NA	NA	NA	NA	NA
		pyrophosphate--fructose-6-phosphate 1-phosphotransferase	K00895	NA	NA	NA	NA	NA	NA	NA	NA	NA	NA	NA	1	1	1	NA	NA	NA	NA	1	1	1	1	NA	1	1	1	1	2	1	NA	NA	1	1	NA	NA	NA	NA	NA	NA	1	1	NA	1	NA	1	1
		fructose-bisphosphate aldolase class I	K01623	NA	1	1	1	NA	NA	1	NA	NA	NA	NA	NA	NA	NA	NA	NA	NA	NA	NA	1	NA	1	NA	1	NA	NA	NA	NA	NA	NA	NA	NA	NA	NA	NA	NA	NA	NA	NA	NA	NA	NA	NA	NA	NA	NA
			COG3588	NA	NA	NA	NA	NA	NA	NA	NA	NA	NA	NA	NA	NA	NA	NA	NA	NA	NA	NA	NA	NA	NA	NA	NA	NA	NA	NA	NA	NA	NA	NA	NA	NA	NA	NA	NA	NA	NA	NA	NA	NA	NA	NA	NA	NA	NA
		fructose-bisphosphate aldolase class II	K01624	NA	NA	NA	1	2	1	1	NA	1	1	1	1	1	1	NA	1	1	1	2	1	1	1	NA	1	1	1	2	1	1	1	1	1	NA	NA	1	1	NA	1	NA	2	3	1	1	1	1	1
			COG0191	NA	NA	NA	NA	NA	NA	NA	NA	NA	NA	NA	NA	NA	NA	NA	NA	NA	NA	NA	NA	NA	NA	NA	NA	NA	NA	NA	NA	NA	NA	NA	NA	NA	NA	NA	NA	NA	NA	NA	NA	NA	NA	NA	NA	NA	NA
			TIGR01520	NA	NA	NA	NA	NA	NA	NA	NA	NA	NA	NA	NA	NA	NA	NA	NA	NA	NA	NA	NA	NA	NA	NA	NA	NA	NA	NA	NA	NA	NA	NA	NA	NA	NA	NA	NA	NA	NA	NA	NA	NA	NA	NA	NA	NA	NA
			TIGR01521	NA	NA	NA	NA	NA	NA	NA	NA	NA	NA	NA	NA	NA	NA	NA	NA	NA	NA	NA	NA	NA	NA	NA	NA	NA	NA	NA	NA	NA	NA	NA	NA	NA	NA	NA	NA	NA	NA	NA	NA	NA	NA	NA	NA	NA	NA
	fbaB	fructose-bisphosphate aldolase, class I	K11645	NA	NA	NA	1	1	NA	NA	NA	NA	NA	NA	NA	NA	1	NA	NA	NA	NA	NA	NA	1	NA	NA	NA	NA	1	1	1	1	NA	NA	NA	NA	1	NA	NA	1	NA	1	NA	NA	NA	NA	NA	NA	NA
			COG1830	1	NA	NA	NA	NA	NA	NA	NA	NA	NA	NA	NA	NA	NA	NA	NA	NA	NA	NA	NA	NA	NA	NA	NA	NA	NA	NA	NA	NA	NA	NA	NA	NA	NA	NA	NA	NA	NA	NA	NA	NA	NA	NA	NA	NA	NA
		fructose-bisphosphate aldolase / 6-deoxy-5-ketofructose 1-phosphate synthase	K16305	NA	NA	NA	NA	NA	NA	NA	NA	NA	NA	NA	NA	NA	NA	NA	NA	NA	NA	NA	NA	NA	NA	NA	NA	NA	NA	NA	NA	NA	NA	NA	NA	NA	NA	NA	NA	NA	NA	NA	NA	NA	NA	NA	NA	NA	NA
			COG1830	1	NA	NA	NA	NA	NA	NA	NA	NA	NA	NA	NA	NA	NA	NA	NA	NA	NA	NA	NA	NA	NA	NA	NA	NA	NA	NA	NA	NA	NA	NA	NA	NA	NA	NA	NA	NA	NA	NA	NA	NA	NA	NA	NA	NA	NA
		fructose-bisphosphate aldolase / 2-amino-3,7-dideoxy-D-threo-hept-6-ulosonate synthase	K16306	NA	NA	NA	NA	NA	NA	NA	NA	NA	NA	NA	NA	NA	NA	NA	NA	NA	NA	NA	NA	NA	NA	NA	NA	NA	NA	NA	NA	NA	NA	NA	NA	NA	NA	NA	NA	NA	NA	NA	NA	NA	NA	NA	NA	NA	NA
			COG1830	1	NA	NA	NA	NA	NA	NA	NA	NA	NA	NA	NA	NA	NA	NA	NA	NA	NA	NA	NA	NA	NA	NA	NA	NA	NA	NA	NA	NA	NA	NA	NA	NA	NA	NA	NA	NA	NA	NA	NA	NA	NA	NA	NA	NA	NA
	tpiA	Triosephosphate isomerase	K01803	1	1	1	1	1	1	1	1	1	1	1	NA	1	1	1	1	1	1	2	1	1	1	1	1	1	NA	1	1	1	1	1	NA	1	1	1	1	1	1	1	1	1	1	NA	1	1	NA
			COG0149	NA	NA	NA	1	NA	NA	1	NA	NA	NA	NA	NA	NA	NA	NA	NA	NA	NA	NA	NA	NA	NA	NA	NA	NA	NA	NA	NA	NA	NA	NA	NA	NA	NA	NA	NA	NA	NA	NA	NA	NA	NA	NA	NA	NA	NA
			TIGR00419	NA	NA	NA	NA	NA	NA	NA	NA	NA	NA	NA	NA	NA	NA	NA	NA	NA	NA	NA	NA	NA	NA	NA	NA	NA	NA	NA	NA	NA	NA	NA	NA	NA	NA	NA	NA	NA	NA	NA	NA	NA	NA	NA	NA	NA	NA
	gapA	Glyceraldehyde-3-phosphate dehydrogenase	K00134	NA	2	1	1	2	2	2	3	2	1	3	3	2	1	2	2	2	2	1	1	1	1	2	2	2	NA	1	3	1	2	NA	1	1	1	1	1	1	1	1	1	NA	1	1	1	1	NA
			COG0057	NA	NA	NA	NA	NA	NA	NA	1	NA	NA	NA	NA	NA	NA	NA	NA	NA	1	NA	NA	NA	NA	NA	NA	NA	NA	NA	NA	NA	NA	NA	NA	NA	NA	NA	NA	NA	NA	NA	NA	NA	NA	NA	NA	NA	NA
			TIGR01534	NA	NA	NA	NA	NA	NA	NA	NA	NA	NA	NA	NA	NA	NA	NA	NA	NA	NA	NA	NA	NA	NA	NA	NA	NA	NA	NA	NA	NA	NA	NA	NA	NA	NA	NA	NA	NA	NA	NA	NA	NA	NA	NA	NA	NA	NA
			TIGR01546	NA	NA	NA	NA	NA	NA	NA	NA	NA	NA	NA	NA	NA	NA	NA	NA	NA	NA	NA	NA	NA	NA	NA	NA	NA	NA	NA	NA	NA	NA	NA	NA	NA	NA	NA	NA	NA	NA	NA	NA	NA	NA	NA	NA	NA	NA
	gap2	Glyceraldehyde-3-phosphate dehydrogenase	K00150	NA	NA	NA	NA	NA	NA	NA	NA	NA	NA	NA	NA	NA	NA	NA	NA	NA	NA	NA	NA	NA	NA	NA	NA	NA	1	1	NA	NA	NA	NA	NA	NA	NA	NA	NA	NA	NA	NA	NA	NA	NA	NA	NA	NA	NA
			COG0057	NA	NA	NA	NA	NA	NA	NA	1	NA	NA	NA	NA	NA	NA	NA	NA	NA	1	NA	NA	NA	NA	NA	NA	NA	NA	NA	NA	NA	NA	NA	NA	NA	NA	NA	NA	NA	NA	NA	NA	NA	NA	NA	NA	NA	NA
	gapor	glyceraldehyde-3-phosphate dehydrogenase (ferredoxin)	K11389	NA	NA	NA	NA	NA	NA	NA	NA	NA	NA	NA	NA	NA	1	NA	NA	NA	NA	NA	NA	NA	NA	NA	NA	NA	NA	NA	NA	NA	NA	NA	1	NA	NA	NA	NA	1	1	NA	NA	NA	NA	NA	NA	NA	NA
	pgk	Phosphoglycerate kinase	K00927	1	1	1	1	1	1	1	NA	NA	1	2	1	1	1	NA	1	1	1	1	1	1	1	3	2	1	1	2	2	1	NA	NA	3	1	2	1	2	2	2	2	1	1	1	1	1	1	1
			COG0126	NA	NA	NA	NA	NA	NA	NA	NA	NA	NA	NA	NA	NA	NA	NA	NA	NA	NA	NA	NA	NA	NA	NA	NA	NA	NA	NA	NA	NA	NA	NA	NA	NA	NA	NA	NA	NA	1	NA	NA	NA	NA	NA	NA	NA	NA
	PGAM	Phosphoglycerate mutase	K01834	NA	NA	NA	1	NA	NA	NA	NA	NA	NA	NA	NA	NA	NA	NA	NA	NA	NA	NA	1	NA	NA	NA	1	NA	NA	2	1	NA	2	1	NA	NA	NA	NA	NA	NA	NA	NA	NA	NA	NA	NA	NA	NA	NA
			COG0588	NA	NA	NA	NA	NA	NA	NA	NA	NA	NA	NA	NA	NA	NA	NA	NA	NA	NA	NA	NA	NA	NA	NA	NA	NA	NA	NA	NA	NA	NA	NA	NA	NA	NA	NA	NA	NA	NA	NA	NA	NA	NA	NA	NA	NA	NA
	gpmI	2,3-bisphosphoglycerate-independent phosphoglycerate mutase	K15633	1	NA	1	NA	1	1	NA	1	1	1	1	1	1	1	1	1	1	1	2	1	1	1	1	1	2	2	NA	2	1	1	1	1	1	NA	2	1	1	1	2	1	1	1	1	1	1	2
			COG0696	NA	NA	NA	NA	NA	NA	NA	NA	NA	NA	NA	NA	NA	NA	NA	NA	NA	NA	NA	NA	NA	NA	NA	NA	NA	NA	NA	NA	NA	NA	NA	NA	NA	NA	NA	NA	NA	NA	NA	NA	NA	NA	1	NA	NA	NA
			TIGR01307	NA	NA	NA	NA	NA	NA	NA	NA	NA	NA	NA	NA	NA	NA	NA	NA	NA	NA	NA	NA	NA	NA	NA	NA	NA	NA	NA	NA	NA	NA	NA	NA	NA	NA	NA	NA	NA	NA	NA	NA	NA	NA	NA	NA	NA	NA
	gpmB	2,3-bisphosphoglycerate-dependent phosphoglycerate mutase	K15634	NA	NA	NA	NA	NA	NA	NA	NA	NA	NA	NA	NA	NA	NA	NA	NA	NA	NA	NA	NA	NA	1	1	NA	NA	NA	NA	NA	NA	NA	NA	NA	NA	NA	NA	NA	NA	NA	NA	NA	NA	NA	NA	NA	NA	NA
			TIGR01258	NA	NA	NA	NA	NA	NA	NA	NA	NA	NA	NA	NA	NA	NA	NA	NA	NA	NA	NA	NA	NA	NA	NA	NA	NA	NA	NA	NA	NA	NA	NA	NA	NA	NA	NA	NA	NA	NA	NA	NA	NA	NA	NA	NA	NA	NA
	apgM	2,3-bisphosphoglycerate-independent phosphoglycerate mutase	K15635	1	NA	NA	NA	NA	NA	NA	NA	NA	NA	NA	NA	NA	NA	2	2	1	NA	1	1	2	NA	NA	NA	NA	1	NA	1	1	1	NA	1	NA	NA	NA	1	NA	NA	NA	1	1	1	NA	NA	1	1
			COG3635	NA	NA	NA	NA	NA	NA	NA	NA	NA	NA	NA	NA	NA	NA	NA	NA	NA	NA	NA	NA	NA	NA	NA	NA	NA	NA	NA	NA	NA	NA	NA	NA	NA	NA	NA	NA	NA	NA	NA	NA	NA	NA	NA	NA	NA	NA
			TIGR00306	NA	NA	NA	NA	NA	NA	NA	NA	NA	NA	NA	NA	NA	NA	NA	NA	NA	NA	NA	NA	NA	NA	NA	NA	NA	NA	NA	NA	NA	NA	NA	NA	NA	NA	NA	NA	NA	NA	NA	NA	NA	NA	NA	NA	NA	NA
	eno	Phosphopyruvate hydratase (enolase)	K01689	1	1	1	1	2	1	1	1	NA	1	1	2	1	1	NA	1	1	1	1	1	NA	1	1	1	1	1	1	1	1	1	1	1	1	1	1	1	1	1	1	1	1	1	NA	1	1	1
			COG0148	NA	NA	NA	NA	NA	NA	NA	NA	NA	NA	NA	NA	NA	NA	NA	NA	NA	NA	NA	NA	NA	NA	NA	NA	NA	NA	NA	NA	NA	NA	NA	NA	NA	NA	NA	NA	NA	NA	NA	NA	NA	NA	NA	NA	NA	NA
			TIGR01060	NA	NA	NA	NA	NA	NA	NA	NA	NA	NA	NA	NA	NA	NA	NA	NA	NA	NA	NA	NA	NA	NA	NA	NA	NA	NA	NA	NA	NA	NA	NA	NA	NA	NA	NA	NA	NA	NA	NA	NA	NA	NA	NA	NA	NA	NA
	PK	Pyruvate kinase	K00873	1	2	1	1	3	1	3	2	1	2	2	2	1	1	1	4	1	1	1	1	NA	1	2	2	1	1	1	1	2	2	1	1	NA	NA	1	1	1	1	1	1	1	1	2	1	2	1
			COG0469	NA	NA	NA	NA	NA	NA	NA	NA	NA	NA	NA	NA	NA	NA	NA	NA	NA	NA	NA	NA	1	NA	NA	NA	NA	NA	NA	NA	NA	NA	NA	NA	NA	NA	NA	NA	NA	NA	NA	NA	NA	NA	NA	NA	NA	NA
			TIGR01064	NA	NA	NA	NA	NA	NA	NA	NA	NA	NA	NA	NA	NA	NA	NA	NA	NA	NA	NA	NA	NA	NA	NA	NA	NA	NA	NA	NA	NA	NA	NA	NA	NA	NA	NA	NA	NA	NA	NA	NA	NA	NA	NA	NA	NA	NA
	ppdK		K01006	2	NA	NA	NA	NA	NA	NA	2	2	NA	NA	1	1	4	1	1	1	2	1	1	2	1	3	2	1	1	2	2	3	1	1	1	1	1	1	1	1	1	1	1	NA	1	NA	1	1	3
	PKLR	pyruvate kinase isozymes R/L	K12406	NA	NA	NA	NA	NA	NA	NA	NA	NA	NA	NA	NA	NA	NA	NA	NA	NA	NA	NA	NA	NA	NA	NA	NA	NA	NA	NA	NA	NA	NA	NA	NA	NA	NA	NA	NA	NA	NA	NA	NA	NA	NA	NA	NA	NA	NA
Gluconeogenesis	criteria for presence: at least one gene present
	pckA	Phosphoenolpyruvate carboxykinase	K01596	NA	1	NA	NA	NA	NA	NA	NA	NA	NA	NA	1	1	NA	NA	NA	NA	NA	1	1	NA	1	1	2	NA	NA	NA	1	1	NA	NA	NA	NA	NA	NA	NA	NA	NA	NA	NA	NA	NA	NA	NA	NA	1
			COG1274	NA	NA	NA	NA	NA	NA	NA	NA	NA	NA	NA	NA	NA	NA	NA	NA	NA	NA	NA	NA	NA	NA	NA	NA	NA	NA	NA	NA	NA	NA	NA	NA	NA	NA	NA	NA	NA	NA	NA	NA	NA	NA	NA	NA	NA	NA
	pckA	Phosphoenolpyruvate carboxykinase (ATP)	K01610	NA	NA	NA	1	NA	NA	NA	1	1	1	1	NA	NA	1	NA	NA	NA	NA	NA	NA	NA	NA	NA	NA	NA	NA	NA	1	NA	1	1	1	1	1	1	1	1	1	1	1	1	1	NA	1	1	1
			COG1866	NA	NA	NA	NA	NA	NA	NA	NA	NA	NA	NA	NA	NA	NA	NA	NA	NA	NA	NA	NA	NA	NA	NA	NA	NA	NA	NA	NA	NA	NA	NA	NA	NA	NA	NA	NA	NA	NA	NA	NA	NA	NA	NA	NA	NA	NA
			TIGR00224	NA	NA	NA	NA	NA	NA	NA	NA	NA	NA	NA	NA	NA	NA	NA	NA	NA	NA	NA	NA	NA	NA	NA	NA	NA	NA	NA	NA	NA	NA	NA	NA	NA	NA	NA	NA	NA	NA	NA	NA	NA	NA	NA	NA	NA	NA
		fructose-bisphosphate aldolase class I	K01623	NA	1	1	1	NA	NA	1	NA	NA	NA	NA	NA	NA	NA	NA	NA	NA	NA	NA	1	NA	1	NA	1	NA	NA	NA	NA	NA	NA	NA	NA	NA	NA	NA	NA	NA	NA	NA	NA	NA	NA	NA	NA	NA	NA
			COG3588	NA	NA	NA	NA	NA	NA	NA	NA	NA	NA	NA	NA	NA	NA	NA	NA	NA	NA	NA	NA	NA	NA	NA	NA	NA	NA	NA	NA	NA	NA	NA	NA	NA	NA	NA	NA	NA	NA	NA	NA	NA	NA	NA	NA	NA	NA
		fructose-bisphosphate aldolase class II	K01624	NA	NA	NA	1	2	1	1	NA	1	1	1	1	1	1	NA	1	1	1	2	1	1	1	NA	1	1	1	2	1	1	1	1	1	NA	NA	1	1	NA	1	NA	2	3	1	1	1	1	1
			COG0191	NA	NA	NA	NA	NA	NA	NA	NA	NA	NA	NA	NA	NA	NA	NA	NA	NA	NA	NA	NA	NA	NA	NA	NA	NA	NA	NA	NA	NA	NA	NA	NA	NA	NA	NA	NA	NA	NA	NA	NA	NA	NA	NA	NA	NA	NA
			TIGR01520	NA	NA	NA	NA	NA	NA	NA	NA	NA	NA	NA	NA	NA	NA	NA	NA	NA	NA	NA	NA	NA	NA	NA	NA	NA	NA	NA	NA	NA	NA	NA	NA	NA	NA	NA	NA	NA	NA	NA	NA	NA	NA	NA	NA	NA	NA
			TIGR01521	NA	NA	NA	NA	NA	NA	NA	NA	NA	NA	NA	NA	NA	NA	NA	NA	NA	NA	NA	NA	NA	NA	NA	NA	NA	NA	NA	NA	NA	NA	NA	NA	NA	NA	NA	NA	NA	NA	NA	NA	NA	NA	NA	NA	NA	NA
	fbp	Fructose-1,6-bisphosphatase I	K03841	NA	1	NA	1	NA	1	1	NA	1	1	1	NA	NA	NA	1	1	2	NA	NA	NA	NA	NA	NA	NA	NA	NA	NA	NA	NA	NA	NA	NA	NA	NA	1	1	NA	1	1	NA	NA	NA	NA	1	NA	NA
			COG0158	NA	NA	NA	NA	NA	NA	NA	NA	NA	NA	NA	NA	NA	NA	NA	NA	NA	NA	NA	NA	NA	NA	NA	NA	NA	NA	NA	NA	NA	NA	NA	NA	NA	NA	NA	NA	NA	NA	NA	NA	NA	NA	NA	NA	NA	NA
	glpX	Fructose-1,6-bisphosphatase II	K02446	1	NA	NA	NA	NA	NA	NA	NA	NA	NA	NA	NA	NA	1	NA	NA	NA	NA	NA	NA	NA	NA	NA	NA	NA	NA	NA	NA	NA	NA	NA	NA	NA	NA	NA	NA	NA	NA	NA	NA	NA	NA	NA	NA	NA	NA
			COG1494	NA	NA	NA	NA	NA	NA	NA	NA	NA	NA	NA	NA	NA	NA	NA	NA	NA	NA	NA	NA	NA	NA	NA	NA	NA	NA	NA	NA	NA	NA	NA	NA	NA	NA	NA	NA	NA	NA	NA	NA	NA	NA	NA	NA	NA	NA
			TIGR00330	NA	NA	NA	NA	NA	NA	NA	NA	NA	NA	NA	NA	NA	NA	NA	NA	NA	NA	NA	NA	NA	NA	NA	NA	NA	NA	NA	NA	NA	NA	NA	NA	NA	NA	NA	NA	NA	NA	NA	NA	NA	NA	NA	NA	NA	NA
	glpX-SEBP	fructose-1,6-bisphosphatase II / sedoheptulose-1,7-bisphosphatase	K11532	NA	NA	NA	NA	NA	NA	NA	NA	1	NA	NA	NA	NA	NA	NA	NA	NA	NA	NA	NA	NA	NA	NA	NA	NA	NA	NA	NA	NA	NA	NA	NA	NA	NA	NA	NA	NA	NA	NA	NA	NA	NA	NA	NA	NA	NA
			COG1494	NA	NA	NA	NA	NA	NA	NA	NA	NA	NA	NA	NA	NA	NA	NA	NA	NA	NA	NA	NA	NA	NA	NA	NA	NA	NA	NA	NA	NA	NA	NA	NA	NA	NA	NA	NA	NA	NA	NA	NA	NA	NA	NA	NA	NA	NA
	fbp-SEBP	fructose-1,6-bisphosphatase I / sedoheptulose-1,7-bisphosphatase	K01086	NA	NA	NA	NA	NA	NA	NA	NA	NA	NA	NA	NA	NA	NA	NA	NA	NA	NA	NA	NA	NA	NA	NA	NA	NA	NA	NA	NA	NA	NA	NA	NA	NA	NA	NA	NA	NA	NA	NA	NA	NA	NA	NA	NA	NA	NA
			COG0158	NA	NA	NA	NA	NA	NA	NA	NA	NA	NA	NA	NA	NA	NA	NA	NA	NA	NA	NA	NA	NA	NA	NA	NA	NA	NA	NA	NA	NA	NA	NA	NA	NA	NA	NA	NA	NA	NA	NA	NA	NA	NA	NA	NA	NA	NA
	fbaB	fructose-bisphosphate aldolase, class I	K11645	NA	NA	NA	1	1	NA	NA	NA	NA	NA	NA	NA	NA	1	NA	NA	NA	NA	NA	NA	1	NA	NA	NA	NA	1	1	1	1	NA	NA	NA	NA	1	NA	NA	1	NA	1	NA	NA	NA	NA	NA	NA	NA
			COG1830	1	NA	NA	NA	NA	NA	NA	NA	NA	NA	NA	NA	NA	NA	NA	NA	NA	NA	NA	NA	NA	NA	NA	NA	NA	NA	NA	NA	NA	NA	NA	NA	NA	NA	NA	NA	NA	NA	NA	NA	NA	NA	NA	NA	NA	NA
		fructose 1,6-bisphosphate aldolase/phosphatase	K01622	NA	NA	NA	NA	NA	NA	NA	NA	NA	NA	NA	NA	NA	NA	NA	NA	NA	NA	NA	NA	NA	NA	NA	NA	NA	NA	NA	NA	NA	NA	NA	NA	NA	NA	NA	NA	NA	NA	NA	NA	NA	NA	NA	NA	NA	NA
			COG1980	NA	NA	NA	NA	NA	NA	NA	NA	NA	NA	NA	NA	NA	NA	NA	NA	NA	NA	NA	NA	NA	NA	NA	NA	NA	NA	NA	NA	NA	NA	NA	NA	NA	NA	NA	NA	NA	NA	NA	NA	NA	NA	NA	NA	NA	NA
	fbp3	fructose-1,6-bisphosphatase III	K04041	NA	NA	NA	NA	NA	NA	NA	NA	NA	NA	NA	NA	NA	NA	NA	NA	NA	NA	NA	NA	NA	NA	NA	NA	1	NA	NA	NA	NA	NA	NA	NA	NA	NA	NA	NA	NA	NA	NA	NA	NA	NA	NA	1	NA	NA
			COG3855	NA	NA	NA	NA	NA	NA	NA	NA	NA	NA	NA	NA	NA	NA	NA	NA	NA	NA	NA	NA	NA	NA	NA	NA	NA	NA	NA	NA	NA	NA	NA	NA	NA	NA	NA	NA	NA	NA	NA	NA	NA	NA	NA	NA	1	NA
	TPI	Triosephosphate isomerase	K01803	1	1	1	1	1	1	1	1	1	1	1	NA	1	1	1	1	1	1	2	1	1	1	1	1	1	NA	1	1	1	1	1	NA	1	1	1	1	1	1	1	1	1	1	NA	1	1	NA
			COG0149	NA	NA	NA	1	NA	NA	1	NA	NA	NA	NA	NA	NA	NA	NA	NA	NA	NA	NA	NA	NA	NA	NA	NA	NA	NA	NA	NA	NA	NA	NA	NA	NA	NA	NA	NA	NA	NA	NA	NA	NA	NA	NA	NA	NA	NA
			TIGR00419	NA	NA	NA	NA	NA	NA	NA	NA	NA	NA	NA	NA	NA	NA	NA	NA	NA	NA	NA	NA	NA	NA	NA	NA	NA	NA	NA	NA	NA	NA	NA	NA	NA	NA	NA	NA	NA	NA	NA	NA	NA	NA	NA	NA	NA	NA
	gapA	Glyceraldehyde 3-phosphate dehydrogenase	K00134	NA	2	1	1	2	2	2	3	2	1	3	3	2	1	2	2	2	2	1	1	1	1	2	2	2	NA	1	3	1	2	NA	1	1	1	1	1	1	1	1	1	NA	1	1	1	1	NA
			COG0057	NA	NA	NA	NA	NA	NA	NA	1	NA	NA	NA	NA	NA	NA	NA	NA	NA	1	NA	NA	NA	NA	NA	NA	NA	NA	NA	NA	NA	NA	NA	NA	NA	NA	NA	NA	NA	NA	NA	NA	NA	NA	NA	NA	NA	NA
			TIGR01534	NA	NA	NA	NA	NA	NA	NA	NA	NA	NA	NA	NA	NA	NA	NA	NA	NA	NA	NA	NA	NA	NA	NA	NA	NA	NA	NA	NA	NA	NA	NA	NA	NA	NA	NA	NA	NA	NA	NA	NA	NA	NA	NA	NA	NA	NA
			TIGR01546	NA	NA	NA	NA	NA	NA	NA	NA	NA	NA	NA	NA	NA	NA	NA	NA	NA	NA	NA	NA	NA	NA	NA	NA	NA	NA	NA	NA	NA	NA	NA	NA	NA	NA	NA	NA	NA	NA	NA	NA	NA	NA	NA	NA	NA	NA
	gap2	glyceraldehyde-3-phosphate dehydrogenase (NAD(P))	K00150	NA	NA	NA	NA	NA	NA	NA	NA	NA	NA	NA	NA	NA	NA	NA	NA	NA	NA	NA	NA	NA	NA	NA	NA	NA	1	1	NA	NA	NA	NA	NA	NA	NA	NA	NA	NA	NA	NA	NA	NA	NA	NA	NA	NA	NA
			COG0057	NA	NA	NA	NA	NA	NA	NA	1	NA	NA	NA	NA	NA	NA	NA	NA	NA	1	NA	NA	NA	NA	NA	NA	NA	NA	NA	NA	NA	NA	NA	NA	NA	NA	NA	NA	NA	NA	NA	NA	NA	NA	NA	NA	NA	NA
	PGK	Phosphoglycerate kinase	K00927	1	1	1	1	1	1	1	NA	NA	1	2	1	1	1	NA	1	1	1	1	1	1	1	3	2	1	1	2	2	1	NA	NA	3	1	2	1	2	2	2	2	1	1	1	1	1	1	1
			COG0126	NA	NA	NA	NA	NA	NA	NA	NA	NA	NA	NA	NA	NA	NA	NA	NA	NA	NA	NA	NA	NA	NA	NA	NA	NA	NA	NA	NA	NA	NA	NA	NA	NA	NA	NA	NA	NA	1	NA	NA	NA	NA	NA	NA	NA	NA
	PGAM	Phosphoglycerate mutase	K01834	NA	NA	NA	1	NA	NA	NA	NA	NA	NA	NA	NA	NA	NA	NA	NA	NA	NA	NA	1	NA	NA	NA	1	NA	NA	2	1	NA	2	1	NA	NA	NA	NA	NA	NA	NA	NA	NA	NA	NA	NA	NA	NA	NA
			COG0588	NA	NA	NA	NA	NA	NA	NA	NA	NA	NA	NA	NA	NA	NA	NA	NA	NA	NA	NA	NA	NA	NA	NA	NA	NA	NA	NA	NA	NA	NA	NA	NA	NA	NA	NA	NA	NA	NA	NA	NA	NA	NA	NA	NA	NA	NA
	gpmI	2,3-bisphosphoglycerate-independent phosphoglycerate mutase	K15633	1	NA	1	NA	1	1	NA	1	1	1	1	1	1	1	1	1	1	1	2	1	1	1	1	1	2	2	NA	2	1	1	1	1	1	NA	2	1	1	1	2	1	1	1	1	1	1	2
			COG0696	NA	NA	NA	NA	NA	NA	NA	NA	NA	NA	NA	NA	NA	NA	NA	NA	NA	NA	NA	NA	NA	NA	NA	NA	NA	NA	NA	NA	NA	NA	NA	NA	NA	NA	NA	NA	NA	NA	NA	NA	NA	NA	1	NA	NA	NA
			TIGR01307	NA	NA	NA	NA	NA	NA	NA	NA	NA	NA	NA	NA	NA	NA	NA	NA	NA	NA	NA	NA	NA	NA	NA	NA	NA	NA	NA	NA	NA	NA	NA	NA	NA	NA	NA	NA	NA	NA	NA	NA	NA	NA	NA	NA	NA	NA
	gpmB	2,3-bisphosphoglycerate-dependent phosphoglycerate mutase	K15634	NA	NA	NA	NA	NA	NA	NA	NA	NA	NA	NA	NA	NA	NA	NA	NA	NA	NA	NA	NA	NA	1	1	NA	NA	NA	NA	NA	NA	NA	NA	NA	NA	NA	NA	NA	NA	NA	NA	NA	NA	NA	NA	NA	NA	NA
			TIGR01258	NA	NA	NA	NA	NA	NA	NA	NA	NA	NA	NA	NA	NA	NA	NA	NA	NA	NA	NA	NA	NA	NA	NA	NA	NA	NA	NA	NA	NA	NA	NA	NA	NA	NA	NA	NA	NA	NA	NA	NA	NA	NA	NA	NA	NA	NA
	apgM	2,3-bisphosphoglycerate-independent phosphoglycerate mutase	K15635	1	NA	NA	NA	NA	NA	NA	NA	NA	NA	NA	NA	NA	NA	2	2	1	NA	1	1	2	NA	NA	NA	NA	1	NA	1	1	1	NA	1	NA	NA	NA	1	NA	NA	NA	1	1	1	NA	NA	1	1
			COG3635	NA	NA	NA	NA	NA	NA	NA	NA	NA	NA	NA	NA	NA	NA	NA	NA	NA	NA	NA	NA	NA	NA	NA	NA	NA	NA	NA	NA	NA	NA	NA	NA	NA	NA	NA	NA	NA	NA	NA	NA	NA	NA	NA	NA	NA	NA
			TIGR00306	NA	NA	NA	NA	NA	NA	NA	NA	NA	NA	NA	NA	NA	NA	NA	NA	NA	NA	NA	NA	NA	NA	NA	NA	NA	NA	NA	NA	NA	NA	NA	NA	NA	NA	NA	NA	NA	NA	NA	NA	NA	NA	NA	NA	NA	NA
	eno	Phosphopyruvate hydratase (enolase)	K01689	1	1	1	1	2	1	1	1	NA	1	1	2	1	1	NA	1	1	1	1	1	NA	1	1	1	1	1	1	1	1	1	1	1	1	1	1	1	1	1	1	1	1	1	NA	1	1	1
			COG0148	NA	NA	NA	NA	NA	NA	NA	NA	NA	NA	NA	NA	NA	NA	NA	NA	NA	NA	NA	NA	NA	NA	NA	NA	NA	NA	NA	NA	NA	NA	NA	NA	NA	NA	NA	NA	NA	NA	NA	NA	NA	NA	NA	NA	NA	NA
			TIGR01060	NA	NA	NA	NA	NA	NA	NA	NA	NA	NA	NA	NA	NA	NA	NA	NA	NA	NA	NA	NA	NA	NA	NA	NA	NA	NA	NA	NA	NA	NA	NA	NA	NA	NA	NA	NA	NA	NA	NA	NA	NA	NA	NA	NA	NA	NA
Fermentation	any of ldh, pflD
Pyruvate to Lactate	ldh	Lactate dehydrogenase	K00016	NA	NA	NA	NA	NA	NA	1	NA	NA	NA	NA	NA	NA	NA	NA	NA	NA	NA	NA	NA	1	NA	NA	NA	NA	NA	NA	1	NA	NA	NA	NA	NA	NA	NA	NA	NA	NA	NA	NA	NA	NA	NA	NA	NA	NA
			TIGR01756	NA	NA	NA	NA	NA	NA	NA	NA	NA	NA	NA	NA	NA	NA	NA	NA	NA	NA	NA	NA	NA	NA	NA	NA	NA	NA	NA	NA	NA	NA	NA	NA	NA	NA	NA	NA	NA	NA	NA	NA	NA	NA	NA	NA	NA	NA
			TIGR01771	NA	NA	NA	NA	NA	NA	NA	NA	NA	NA	NA	NA	NA	NA	NA	NA	NA	NA	NA	NA	NA	NA	NA	NA	NA	NA	NA	NA	NA	NA	NA	NA	NA	NA	NA	NA	NA	NA	NA	NA	NA	NA	NA	NA	NA	NA
Pyruvate to Formate + Acetyl-CoA	pflD	Pyruvate formate-lyase	K00656	NA	NA	NA	NA	NA	NA	NA	NA	NA	NA	NA	NA	NA	NA	NA	NA	NA	NA	1	1	2	NA	NA	NA	NA	NA	NA	NA	NA	NA	NA	NA	NA	NA	NA	NA	NA	NA	NA	NA	NA	NA	1	NA	NA	NA
			COG1882	NA	NA	NA	NA	NA	NA	NA	NA	NA	NA	NA	2	NA	1	NA	NA	2	NA	1	3	NA	2	NA	1	NA	1	NA	NA	NA	NA	NA	NA	NA	NA	NA	NA	NA	NA	NA	NA	NA	NA	NA	1	NA	1
Formate to CO2 & H2	hycB	Formate-hydrogen lyase	K15827	NA	NA	NA	NA	NA	NA	NA	NA	NA	NA	NA	NA	NA	NA	NA	NA	NA	NA	NA	NA	NA	NA	NA	NA	NA	NA	NA	NA	NA	NA	NA	NA	NA	NA	NA	NA	NA	NA	NA	NA	NA	NA	NA	NA	NA	NA
			COG1142	1	NA	NA	NA	NA	NA	NA	NA	NA	NA	NA	NA	NA	NA	1	NA	1	NA	NA	NA	NA	NA	NA	NA	NA	NA	NA	1	NA	NA	NA	NA	NA	NA	NA	1	1	1	1	NA	NA	1	NA	1	NA	NA
	hycC	Formate-hydrogen lyase subunit 3	K15828	NA	NA	NA	NA	NA	NA	NA	NA	NA	NA	NA	NA	NA	NA	NA	NA	NA	NA	NA	NA	NA	NA	NA	NA	NA	NA	NA	NA	NA	NA	NA	NA	NA	NA	NA	NA	NA	NA	NA	NA	NA	NA	NA	NA	NA	NA
			COG0651	NA	NA	NA	NA	NA	NA	NA	NA	NA	NA	NA	NA	NA	NA	NA	NA	NA	1	NA	NA	NA	NA	NA	2	2	2	3	1	NA	4	NA	1	2	NA	NA	1	1	1	1	NA	NA	NA	NA	NA	NA	NA
	hycD	Formate-hydrogen lyase subunit 4	K15829	NA	NA	NA	NA	NA	NA	NA	NA	NA	NA	NA	NA	NA	NA	NA	NA	NA	NA	NA	NA	NA	NA	NA	NA	NA	NA	NA	NA	NA	NA	NA	NA	NA	NA	NA	NA	NA	NA	NA	NA	NA	NA	NA	NA	NA	NA
			COG0650	NA	1	NA	1	NA	NA	NA	NA	1	NA	NA	1	1	1	NA	1	1	NA	NA	NA	NA	NA	NA	1	1	NA	NA	NA	NA	1	NA	NA	NA	NA	NA	NA	NA	NA	NA	NA	NA	NA	NA	NA	1	NA
	hycE	Formate-hydrogen lyase subunit 5	K15830	NA	NA	NA	1	NA	NA	NA	NA	NA	NA	NA	NA	NA	NA	NA	NA	NA	NA	NA	NA	NA	NA	NA	NA	NA	NA	NA	NA	NA	NA	NA	NA	NA	NA	NA	NA	NA	NA	NA	NA	NA	NA	NA	NA	NA	NA
			COG3261	NA	1	NA	NA	NA	NA	NA	NA	1	NA	NA	1	1	1	NA	1	1	NA	NA	NA	NA	NA	NA	2	NA	NA	NA	NA	NA	1	NA	NA	NA	NA	NA	NA	NA	NA	NA	NA	NA	NA	NA	NA	1	NA
			COG3262	NA	1	NA	NA	NA	NA	NA	NA	NA	NA	NA	NA	NA	NA	NA	NA	NA	NA	NA	NA	NA	NA	NA	NA	NA	NA	NA	NA	NA	NA	NA	NA	NA	NA	NA	NA	NA	NA	NA	NA	NA	NA	NA	NA	NA	NA
	hycF	Formate-hydrogen lyase subunit 5	K15831	NA	NA	NA	NA	NA	NA	NA	NA	NA	NA	NA	NA	NA	NA	NA	NA	NA	NA	NA	NA	NA	NA	NA	NA	NA	NA	NA	NA	NA	NA	NA	NA	NA	NA	NA	NA	NA	NA	NA	NA	NA	NA	NA	NA	NA	NA
			COG1143	NA	NA	NA	NA	NA	NA	NA	NA	NA	NA	NA	1	1	1	NA	NA	NA	NA	NA	NA	NA	NA	NA	NA	2	1	NA	NA	NA	NA	NA	1	1	NA	NA	1	NA	NA	NA	NA	NA	NA	NA	NA	NA	NA
	hycG	Formate-hydrogen lyase subunit 7	K15832	NA	NA	NA	NA	NA	NA	NA	NA	NA	NA	NA	NA	NA	NA	NA	NA	NA	NA	NA	NA	NA	NA	NA	NA	NA	NA	NA	NA	NA	NA	NA	NA	NA	NA	NA	NA	NA	NA	NA	NA	NA	NA	NA	NA	NA	NA
			COG3260	NA	1	NA	1	NA	NA	NA	NA	NA	NA	NA	1	1	1	NA	1	NA	NA	1	NA	NA	NA	NA	2	NA	1	NA	1	NA	1	NA	1	1	NA	NA	1	NA	NA	NA	NA	NA	NA	NA	NA	1	NA
	hycA	formate hydrogenlyase regulatory protein HycA	K15833	NA	NA	NA	NA	NA	NA	NA	NA	NA	NA	NA	NA	NA	NA	NA	NA	NA	NA	NA	NA	NA	NA	NA	NA	NA	NA	NA	NA	NA	NA	NA	NA	NA	NA	NA	NA	NA	NA	NA	NA	NA	NA	NA	NA	NA	NA
	hycH	formate hydrogenlyase maturation protein HycH	K15834	NA	NA	NA	NA	NA	NA	NA	NA	NA	NA	NA	NA	NA	NA	NA	NA	NA	NA	NA	NA	NA	NA	NA	NA	NA	NA	NA	NA	NA	NA	NA	NA	NA	NA	NA	NA	NA	NA	NA	NA	NA	NA	NA	NA	NA	NA
	fdh	formate dehydrogenase	K00122	NA	NA	NA	NA	NA	NA	NA	NA	NA	NA	NA	NA	NA	NA	NA	NA	NA	NA	NA	NA	NA	NA	NA	NA	NA	NA	NA	NA	NA	NA	NA	NA	NA	NA	NA	NA	NA	NA	NA	NA	NA	NA	NA	NA	NA	NA
	fdhB	formate dehydrogenase (coenzyme F420) beta subunit	K00125	NA	NA	NA	NA	NA	NA	NA	NA	NA	NA	NA	4	NA	2	NA	NA	NA	NA	NA	NA	NA	NA	NA	NA	NA	NA	NA	NA	NA	3	3	NA	NA	NA	NA	NA	NA	NA	NA	NA	NA	NA	NA	NA	NA	NA
	fdsD	formate dehydrogenase subunit delta	K00126	NA	1	NA	1	NA	NA	1	NA	NA	NA	NA	NA	NA	NA	NA	NA	NA	NA	NA	NA	NA	NA	NA	NA	NA	NA	NA	NA	NA	NA	NA	NA	NA	NA	NA	NA	NA	NA	NA	NA	NA	NA	NA	NA	NA	NA
	fdoG	formate dehydrogenase major subunit	K00123	3	1	NA	3	NA	NA	2	5	4	3	1	3	NA	1	2	3	NA	1	NA	NA	NA	NA	NA	NA	NA	1	NA	3	NA	2	2	1	NA	NA	NA	1	1	1	NA	NA	NA	NA	1	1	NA	1
	fdoH	formate dehydrogenase iron-sulfur subunit	K00124	NA	1	NA	1	NA	NA	1	1	2	1	NA	6	3	2	NA	2	1	NA	NA	NA	NA	NA	NA	NA	NA	NA	NA	1	1	NA	NA	1	NA	1	1	1	NA	NA	NA	NA	NA	NA	NA	NA	1	1
	fdoI	formate dehydrogenase subunit gamma	K00127	2	1	NA	1	NA	NA	1	2	2	1	NA	2	NA	NA	NA	1	NA	NA	NA	NA	NA	NA	NA	NA	NA	NA	NA	NA	NA	NA	NA	NA	NA	NA	NA	NA	NA	NA	NA	NA	NA	NA	NA	NA	NA	NA
Pyruvate to Acetate	criteria for presence: pdh OR porA AND (pta/eutD AND ackA/tdc/pdu) OR acd/ach																					NA	NA
pyruvate to acetyl-CoA option 1	pdhA	Pyruvate dehydrogenase	K001610	NA	NA	NA	NA	NA	NA	NA	NA	NA	NA	NA	NA	NA	NA	NA	NA	NA	NA	NA	NA	NA	NA	NA	NA	NA	NA	NA	NA	NA	NA	NA	NA	NA	NA	NA	NA	NA	NA	NA	NA	NA	NA	NA	NA	NA	NA
			COG1071	NA	NA	NA	2	NA	NA	1	NA	1	NA	NA	NA	NA	NA	NA	NA	2	NA	2	NA	NA	1	NA	NA	NA	NA	1	3	NA	NA	NA	NA	NA	NA	NA	NA	NA	NA	NA	1	1	NA	NA	NA	NA	NA
			TIGR03181	NA	NA	NA	NA	NA	NA	NA	NA	NA	NA	NA	NA	NA	NA	NA	NA	NA	NA	NA	NA	NA	NA	NA	NA	NA	NA	NA	NA	NA	NA	NA	NA	NA	NA	NA	NA	NA	NA	NA	NA	NA	NA	NA	NA	NA	NA
			TIGR00759	NA	NA	NA	NA	NA	NA	NA	NA	NA	NA	NA	NA	NA	NA	NA	NA	NA	NA	NA	NA	NA	NA	NA	NA	NA	NA	NA	NA	NA	NA	NA	NA	NA	NA	NA	NA	NA	NA	NA	NA	NA	NA	NA	NA	NA	NA
	pdhB	pyruvate dehydrogenase E1 component beta subunit	K00162	NA	NA	NA	NA	NA	NA	NA	NA	1	NA	NA	NA	1	NA	NA	NA	1	NA	NA	NA	NA	1	NA	NA	NA	1	1	NA	NA	NA	NA	NA	NA	NA	NA	NA	NA	1	NA	NA	NA	NA	NA	NA	NA	NA
			COG0022	NA	NA	NA	2	NA	NA	NA	NA	1	NA	NA	NA	NA	NA	NA	NA	1	NA	2	NA	NA	1	NA	NA	NA	NA	1	1	NA	NA	NA	NA	NA	NA	NA	NA	NA	NA	NA	1	1	1	NA	NA	NA	NA
			TIGR03182	NA	NA	NA	NA	NA	NA	NA	NA	NA	NA	NA	NA	NA	NA	NA	NA	NA	NA	NA	NA	NA	NA	NA	NA	NA	NA	NA	NA	NA	NA	NA	NA	NA	NA	NA	NA	NA	NA	NA	NA	NA	NA	NA	NA	NA	NA
	pdhC	pyruvate dehydrogenase E2 component (dihydrolipoamide acetyltransferase)	K00627	NA	1	1	2	1	1	1	2	1	NA	NA	NA	1	NA	NA	NA	3	NA	1	1	1	3	1	2	2	3	3	1	NA	NA	NA	NA	NA	NA	NA	NA	NA	1	NA	NA	2	NA	2	NA	NA	NA
			COG0508	NA	NA	NA	2	NA	NA	NA	NA	1	NA	NA	NA	NA	NA	NA	NA	NA	NA	2	1	NA	1	NA	NA	NA	NA	2	NA	NA	NA	NA	NA	1	NA	1	NA	NA	NA	NA	NA	NA	1	NA	NA	NA	2
			TIGR01349	NA	NA	NA	NA	NA	NA	NA	NA	NA	NA	NA	NA	NA	NA	NA	NA	NA	NA	NA	NA	NA	NA	NA	NA	NA	NA	NA	NA	NA	NA	NA	NA	NA	NA	NA	NA	NA	NA	NA	NA	NA	NA	NA	NA	NA	NA
			TIGR01348	NA	NA	NA	NA	NA	NA	NA	NA	NA	NA	NA	NA	NA	NA	NA	NA	NA	NA	NA	NA	NA	NA	NA	NA	NA	NA	NA	NA	NA	NA	NA	NA	NA	NA	NA	NA	NA	NA	NA	NA	NA	NA	NA	NA	NA	NA
	pdhD	dihydrolipoamide dehydrogenase	K00382	1	3	2	5	3	2	1	4	3	1	NA	1	2	NA	NA	1	2	1	1	2	NA	3	2	2	2	5	3	2	NA	1	2	2	1	1	1	1	1	2	1	NA	3	2	2	1	1	1
			COG1249	1	2	1	4	1	NA	NA	NA	3	NA	NA	2	2	1	1	1	1	NA	NA	1	2	NA	1	1	NA	1	1	2	1	NA	NA	NA	NA	NA	NA	NA	NA	NA	NA	NA	NA	NA	NA	NA	NA	NA
			TIGR01350	NA	NA	NA	NA	NA	NA	NA	NA	NA	NA	NA	NA	NA	NA	NA	NA	1	NA	NA	NA	NA	NA	NA	NA	NA	NA	NA	NA	NA	NA	NA	NA	NA	NA	NA	NA	NA	NA	NA	NA	NA	NA	NA	NA	NA	NA
pyruvate to acetyl-CoA option 2	porA	pyruvate:ferredoxin oxidoreductase alpha subunit	K00169	1	NA	NA	NA	NA	NA	NA	NA	NA	1	1	1	2	1	NA	NA	NA	1	NA	NA	NA	NA	NA	NA	NA	NA	NA	NA	NA	NA	NA	NA	NA	NA	NA	NA	1	NA	NA	NA	NA	NA	NA	1	NA	1
			COG0674	NA	NA	NA	NA	NA	NA	NA	NA	NA	NA	NA	NA	NA	1	NA	NA	NA	NA	NA	NA	NA	NA	NA	NA	NA	NA	NA	NA	NA	NA	NA	NA	NA	NA	NA	NA	NA	NA	NA	NA	NA	NA	NA	NA	NA	NA
	porB	pyruvate:ferredoxin oxidoreductase beta subunit	K00170	1	NA	NA	NA	NA	NA	NA	NA	NA	1	1	NA	NA	2	NA	NA	NA	1	NA	NA	NA	NA	NA	NA	NA	NA	NA	NA	NA	NA	NA	NA	NA	NA	NA	NA	1	NA	NA	NA	NA	NA	NA	1	NA	1
			COG1013	NA	NA	NA	NA	NA	NA	NA	NA	NA	NA	NA	1	1	NA	NA	NA	NA	NA	NA	NA	NA	NA	NA	NA	NA	NA	1	NA	NA	NA	NA	NA	NA	NA	NA	NA	NA	NA	NA	NA	NA	NA	NA	NA	NA	NA
			TIGR02177	NA	NA	NA	NA	NA	NA	NA	NA	NA	NA	NA	NA	NA	NA	NA	NA	NA	NA	NA	NA	NA	NA	NA	NA	NA	NA	NA	NA	NA	NA	NA	NA	NA	NA	NA	NA	NA	NA	NA	NA	NA	NA	NA	NA	NA	NA
	porD	pyruvate:ferredoxin oxidoreductase delta subunit	K00171	1	NA	NA	NA	NA	NA	NA	NA	NA	1	1	1	1	2	NA	NA	NA	1	NA	NA	NA	NA	NA	NA	NA	NA	NA	NA	NA	NA	NA	NA	NA	NA	NA	NA	1	NA	NA	NA	NA	NA	NA	1	NA	1
			COG1144	NA	NA	NA	NA	NA	NA	NA	NA	NA	NA	NA	1	3	2	NA	NA	NA	1	NA	2	NA	NA	NA	1	NA	3	NA	1	2	1	NA	2	1	NA	1	NA	NA	NA	NA	1	1	1	NA	NA	NA	1
			TIGR02175	NA	NA	NA	NA	NA	NA	NA	NA	NA	NA	NA	1	1	1	NA	NA	NA	NA	NA	NA	NA	NA	NA	NA	NA	NA	NA	NA	NA	NA	NA	NA	NA	NA	NA	NA	NA	NA	NA	NA	NA	NA	NA	NA	NA	NA
	porC, porG	pyruvate:ferredoxin oxidoreductase gamma subunit	K00172	1	NA	NA	NA	NA	NA	NA	NA	NA	1	1	NA	NA	1	NA	NA	NA	1	NA	NA	NA	NA	NA	NA	NA	NA	NA	NA	NA	NA	NA	NA	NA	NA	NA	NA	1	NA	NA	NA	NA	NA	NA	1	NA	1
			COG1014	NA	NA	NA	NA	NA	NA	NA	NA	NA	NA	NA	NA	NA	NA	NA	NA	NA	NA	NA	NA	NA	NA	NA	NA	NA	NA	NA	NA	NA	NA	NA	NA	NA	NA	NA	NA	NA	NA	NA	NA	NA	NA	NA	NA	NA	NA
			TIGR02179	NA	NA	NA	NA	NA	NA	NA	NA	NA	NA	NA	NA	NA	NA	NA	NA	NA	NA	NA	NA	NA	NA	NA	NA	NA	NA	NA	NA	NA	NA	NA	NA	NA	NA	NA	NA	NA	NA	NA	NA	NA	NA	NA	NA	NA	NA
	porG	2-oxoisovalerate/pyruvate ferredoxin oxidoreductase gamma subunit	K00189	NA	NA	NA	NA	NA	NA	NA	NA	NA	NA	NA	NA	NA	NA	NA	NA	NA	NA	NA	NA	NA	NA	NA	NA	NA	NA	NA	NA	NA	NA	NA	NA	NA	NA	NA	NA	NA	NA	NA	NA	NA	NA	NA	NA	NA	NA
			COG1014	NA	NA	NA	NA	NA	NA	NA	NA	NA	NA	NA	NA	NA	NA	NA	NA	NA	NA	NA	NA	NA	NA	NA	NA	NA	NA	NA	NA	NA	NA	NA	NA	NA	NA	NA	NA	NA	NA	NA	NA	NA	NA	NA	NA	NA	NA
	por	pyruvate-ferredoxin/flavodoxin oxidoreductase	K03737	NA	NA	NA	NA	1	NA	NA	NA	NA	NA	1	1	1	1	1	2	1	NA	1	1	3	2	1	1	1	1	2	1	1	2	1	2	1	1	1	1	1	1	1	NA	2	2	NA	1	1	2
			COG0674	NA	NA	NA	NA	NA	NA	NA	NA	NA	NA	NA	NA	NA	1	NA	NA	NA	NA	NA	NA	NA	NA	NA	NA	NA	NA	NA	NA	NA	NA	NA	NA	NA	NA	NA	NA	NA	NA	NA	NA	NA	NA	NA	NA	NA	NA
			COG1013	NA	NA	NA	NA	NA	NA	NA	NA	NA	NA	NA	1	1	NA	NA	NA	NA	NA	NA	NA	NA	NA	NA	NA	NA	NA	1	NA	NA	NA	NA	NA	NA	NA	NA	NA	NA	NA	NA	NA	NA	NA	NA	NA	NA	NA
			COG1014	NA	NA	NA	NA	NA	NA	NA	NA	NA	NA	NA	NA	NA	NA	NA	NA	NA	NA	NA	NA	NA	NA	NA	NA	NA	NA	NA	NA	NA	NA	NA	NA	NA	NA	NA	NA	NA	NA	NA	NA	NA	NA	NA	NA	NA	NA
			TIGR02176	NA	NA	NA	NA	NA	NA	NA	NA	NA	NA	NA	NA	NA	NA	NA	NA	NA	NA	NA	NA	NA	NA	NA	NA	NA	NA	NA	NA	NA	NA	NA	NA	NA	NA	NA	NA	NA	NA	NA	NA	NA	NA	NA	NA	NA	NA
acetyl-CoA to acetate	pta	Phosphate acetyltransferase	K00625	NA	NA	NA	1	NA	NA	NA	2	NA	NA	NA	NA	NA	NA	NA	NA	NA	NA	1	NA	NA	NA	1	1	2	1	1	NA	1	NA	NA	NA	1	1	1	1	1	1	1	1	1	1	NA	1	1	2
			COG0280	NA	NA	NA	NA	NA	NA	NA	1	NA	NA	NA	NA	NA	NA	NA	NA	NA	NA	NA	NA	NA	NA	NA	NA	NA	NA	NA	NA	NA	1	1	NA	NA	NA	NA	NA	NA	NA	NA	1	1	NA	NA	1	1	NA
			TIGR00651	NA	NA	NA	NA	NA	NA	NA	NA	NA	NA	NA	NA	NA	NA	NA	NA	NA	NA	NA	1	NA	NA	NA	NA	NA	NA	NA	NA	NA	NA	NA	NA	NA	NA	NA	NA	NA	NA	NA	NA	NA	NA	NA	NA	NA	NA
	pta	Phosphate acetyltransferase	K13788	NA	NA	NA	NA	NA	NA	NA	NA	NA	1	1	NA	NA	NA	NA	2	NA	NA	NA	NA	1	1	NA	NA	NA	NA	NA	NA	NA	NA	NA	NA	NA	NA	NA	NA	NA	NA	NA	NA	NA	NA	NA	NA	NA	NA
			COG0280	NA	NA	NA	NA	NA	NA	NA	1	NA	NA	NA	NA	NA	NA	NA	NA	NA	NA	NA	NA	NA	NA	NA	NA	NA	NA	NA	NA	NA	1	1	NA	NA	NA	NA	NA	NA	NA	NA	1	1	NA	NA	1	1	NA
			COG0857	1	NA	NA	NA	NA	NA	NA	NA	NA	NA	NA	NA	NA	NA	NA	NA	3	NA	NA	1	NA	NA	NA	NA	NA	1	NA	NA	NA	NA	NA	NA	NA	NA	NA	NA	NA	NA	NA	NA	NA	NA	NA	NA	NA	NA
		putative phosphotransacetylase	K15024	NA	NA	NA	NA	NA	NA	NA	NA	NA	NA	NA	NA	NA	NA	NA	NA	NA	NA	NA	NA	1	NA	NA	NA	NA	1	NA	NA	NA	NA	NA	NA	NA	NA	NA	NA	NA	NA	NA	NA	NA	NA	NA	NA	NA	NA
			COG4869	NA	NA	NA	NA	NA	NA	NA	NA	NA	NA	NA	NA	NA	NA	NA	NA	NA	NA	NA	NA	NA	NA	NA	NA	NA	NA	NA	NA	NA	NA	NA	NA	NA	NA	NA	NA	NA	NA	NA	NA	NA	NA	NA	NA	NA	NA
	eutD	phosphotransacetylase	K04020	NA	NA	NA	NA	NA	NA	NA	NA	NA	NA	NA	NA	NA	NA	NA	NA	NA	NA	NA	NA	NA	NA	NA	NA	NA	NA	NA	NA	NA	NA	NA	NA	NA	NA	NA	NA	NA	NA	NA	NA	NA	NA	NA	NA	NA	NA
	ackA	Acetate kinase	K00925	NA	NA	NA	NA	1	NA	1	2	NA	1	1	1	NA	NA	NA	1	1	1	1	1	3	1	2	1	1	1	2	1	2	2	NA	NA	1	1	1	1	1	1	1	2	3	2	2	1	2	1
			COG0282	NA	1	NA	NA	NA	NA	NA	NA	NA	NA	NA	NA	NA	NA	NA	NA	NA	NA	NA	NA	NA	NA	NA	NA	NA	NA	NA	NA	NA	NA	NA	NA	NA	NA	NA	NA	NA	NA	NA	NA	NA	NA	NA	NA	NA	1
			TIGR00016	NA	1	NA	2	NA	NA	NA	NA	NA	NA	NA	NA	NA	NA	NA	NA	NA	NA	NA	NA	NA	1	NA	NA	NA	NA	NA	NA	NA	NA	NA	NA	NA	NA	NA	NA	NA	NA	NA	1	NA	NA	NA	NA	NA	1
	tdcD	propionate/acetate kinase	K00932	NA	NA	NA	NA	NA	NA	NA	NA	NA	NA	NA	NA	NA	NA	NA	NA	NA	NA	NA	NA	NA	NA	NA	NA	NA	NA	NA	NA	NA	NA	NA	NA	NA	NA	NA	NA	NA	NA	NA	NA	NA	NA	NA	NA	NA	NA
	pduW	propionate/acetate kinase	K19697	NA	NA	NA	NA	NA	NA	NA	NA	NA	NA	NA	NA	NA	NA	NA	NA	NA	NA	NA	NA	NA	NA	NA	NA	NA	NA	NA	NA	NA	NA	NA	NA	NA	NA	NA	NA	NA	NA	NA	NA	NA	NA	NA	NA	NA	NA
	acdAB	acetate-CoA ligase (ADP-forming)	K24012	NA	NA	NA	NA	NA	NA	NA	NA	NA	NA	NA	NA	NA	NA	NA	NA	NA	NA	NA	NA	NA	NA	NA	NA	NA	NA	NA	NA	NA	NA	NA	NA	NA	NA	NA	NA	NA	NA	NA	NA	NA	NA	NA	NA	NA	NA
			COG1042	NA	NA	NA	NA	NA	NA	NA	1	NA	NA	NA	5	3	5	1	3	NA	1	NA	NA	NA	NA	NA	NA	NA	1	1	2	NA	2	1	NA	NA	1	1	1	1	1	1	1	NA	1	1	1	1	2
	acdA	acetate---CoA ligase (ADP-forming) subunit alpha	K01905	NA	NA	NA	NA	NA	NA	NA	NA	NA	NA	NA	NA	NA	NA	NA	NA	NA	NA	NA	NA	NA	NA	NA	NA	NA	NA	NA	1	NA	NA	NA	NA	NA	NA	NA	NA	NA	NA	NA	NA	NA	NA	NA	NA	NA	NA
	acdB	acetate---CoA ligase (ADP-forming) subunit beta	K22224	NA	NA	NA	NA	NA	NA	NA	NA	NA	NA	NA	NA	NA	NA	NA	NA	NA	NA	NA	NA	NA	NA	NA	NA	NA	NA	NA	NA	NA	NA	NA	NA	NA	NA	NA	NA	NA	NA	NA	NA	NA	NA	NA	NA	NA	NA
	ACH1	acetyl-CoA hydrolase	K01067	NA	NA	NA	NA	NA	NA	NA	NA	NA	NA	NA	NA	NA	NA	NA	NA	1	NA	NA	NA	NA	NA	NA	NA	NA	NA	NA	NA	NA	NA	NA	NA	NA	NA	NA	NA	NA	NA	NA	NA	NA	NA	NA	NA	NA	NA
Pyruvate fermentation to ethanol																						NA	NA
Option 1: PFL/porABCD +acetaldehyde dehydrogenase + alcohol dehydrogenase	eutE	Acetaldehyde dehydrogenase	K04021	NA	NA	NA	NA	NA	NA	NA	NA	NA	NA	NA	NA	NA	NA	NA	NA	NA	NA	NA	NA	1	NA	NA	NA	NA	NA	NA	NA	NA	NA	NA	NA	NA	NA	NA	NA	NA	NA	NA	NA	NA	NA	NA	NA	NA	NA
			TIGR02518	NA	NA	NA	NA	NA	NA	NA	NA	NA	NA	NA	NA	NA	NA	NA	NA	NA	NA	NA	NA	NA	NA	NA	NA	NA	NA	NA	NA	NA	NA	NA	NA	NA	NA	NA	NA	NA	NA	NA	NA	NA	NA	NA	NA	NA	NA
			TIGR03215	NA	NA	NA	NA	NA	NA	NA	NA	NA	NA	NA	NA	NA	NA	NA	NA	NA	NA	NA	NA	NA	NA	NA	NA	NA	NA	NA	NA	NA	NA	NA	NA	NA	NA	NA	NA	NA	NA	NA	NA	NA	NA	NA	NA	NA	NA
	adh	Alcohol dehydrogenase	K00001	NA	NA	NA	NA	NA	NA	NA	NA	NA	NA	NA	NA	1	NA	NA	NA	NA	NA	NA	NA	NA	NA	NA	4	2	NA	2	1	NA	NA	NA	NA	1	NA	NA	NA	1	NA	NA	1	1	NA	NA	NA	NA	1
			COG0604	2	NA	1	2	NA	2	NA	3	NA	NA	NA	2	1	NA	1	NA	2	1	NA	NA	NA	NA	5	5	3	3	4	1	2	NA	NA	NA	NA	2	NA	1	1	NA	NA	2	1	3	NA	1	5	2
			COG1062	NA	NA	NA	1	NA	NA	NA	NA	NA	NA	NA	NA	NA	NA	NA	NA	NA	NA	NA	NA	NA	NA	NA	NA	NA	NA	NA	NA	NA	NA	NA	NA	NA	NA	NA	NA	NA	NA	NA	NA	NA	NA	NA	NA	NA	NA
			COG1064	NA	NA	NA	1	NA	NA	NA	NA	NA	NA	NA	NA	NA	NA	NA	NA	NA	NA	NA	NA	NA	NA	1	1	NA	NA	NA	NA	NA	NA	NA	NA	1	NA	NA	NA	NA	NA	NA	NA	NA	NA	NA	NA	NA	NA
			COG1454	NA	NA	NA	1	NA	1	NA	1	3	NA	NA	NA	1	NA	1	1	1	NA	1	NA	NA	1	2	2	2	2	NA	3	2	NA	NA	NA	NA	NA	NA	NA	NA	NA	NA	2	1	1	NA	NA	1	NA
			TIGR02817	NA	NA	NA	NA	NA	NA	1	NA	NA	NA	NA	NA	NA	NA	NA	NA	NA	NA	NA	NA	NA	NA	NA	NA	NA	NA	NA	NA	NA	NA	NA	NA	NA	NA	NA	NA	NA	NA	NA	NA	NA	NA	NA	NA	NA	NA
			TIGR02818	NA	NA	NA	NA	NA	NA	NA	NA	NA	NA	NA	NA	NA	NA	NA	NA	NA	NA	NA	NA	NA	NA	NA	NA	NA	NA	NA	NA	NA	NA	NA	NA	NA	NA	NA	NA	NA	NA	NA	NA	NA	NA	NA	NA	NA	NA
			TIGR02822	NA	NA	NA	NA	NA	NA	NA	NA	NA	NA	NA	NA	NA	NA	NA	NA	NA	NA	NA	NA	NA	NA	NA	NA	NA	NA	NA	NA	NA	NA	NA	NA	NA	NA	NA	NA	NA	NA	NA	NA	NA	NA	NA	NA	NA	NA
	frmA/ADH5/adhC	S-(hydroxymethyl)glutathione dehydrogenase / alcohol dehydrogenase	K00121	NA	1	2	2	NA	1	1	3	NA	NA	NA	NA	NA	NA	NA	NA	NA	NA	NA	NA	NA	NA	NA	NA	NA	NA	NA	NA	NA	NA	NA	NA	NA	NA	NA	NA	NA	NA	NA	NA	NA	NA	NA	NA	NA	NA
			COG1062	NA	NA	NA	1	NA	NA	NA	NA	NA	NA	NA	NA	NA	NA	NA	NA	NA	NA	NA	NA	NA	NA	NA	NA	NA	NA	NA	NA	NA	NA	NA	NA	NA	NA	NA	NA	NA	NA	NA	NA	NA	NA	NA	NA	NA	NA
			TIGR02818	NA	NA	NA	NA	NA	NA	NA	NA	NA	NA	NA	NA	NA	NA	NA	NA	NA	NA	NA	NA	NA	NA	NA	NA	NA	NA	NA	NA	NA	NA	NA	NA	NA	NA	NA	NA	NA	NA	NA	NA	NA	NA	NA	NA	NA	NA
	yiaY	Alcohol dehydrogenase	K13954	NA	NA	NA	NA	NA	NA	NA	NA	NA	NA	NA	1	NA	3	NA	NA	NA	NA	NA	NA	NA	NA	NA	1	1	NA	1	4	NA	NA	NA	NA	NA	NA	NA	NA	NA	NA	NA	NA	NA	1	NA	1	NA	1
	ADH1	alcohol dehydrogenase class-P	K18857	NA	NA	NA	NA	NA	NA	NA	NA	NA	NA	NA	NA	NA	NA	NA	NA	NA	NA	NA	NA	NA	NA	NA	NA	NA	NA	NA	NA	NA	NA	NA	NA	NA	NA	NA	NA	NA	NA	NA	NA	NA	NA	NA	NA	NA	NA
	AKR1A1, adh	alcohol dehydrogenase (NADP+)	K00002	NA	NA	NA	NA	NA	NA	1	NA	NA	NA	NA	NA	NA	NA	NA	NA	NA	NA	NA	NA	NA	NA	NA	1	1	1	NA	NA	NA	NA	NA	NA	NA	NA	NA	NA	NA	NA	NA	NA	NA	1	NA	NA	NA	NA
			COG0656	1	NA	NA	NA	NA	NA	NA	NA	NA	1	1	NA	NA	NA	NA	NA	1	NA	NA	NA	NA	NA	NA	1	NA	NA	1	2	NA	NA	NA	NA	NA	NA	NA	NA	NA	NA	NA	2	NA	1	NA	NA	1	NA
	adhE	acetaldehyde dehydrogenase / alcohol dehydrogenase	K04072	NA	NA	NA	NA	NA	NA	NA	NA	NA	NA	NA	NA	NA	NA	NA	NA	NA	NA	1	NA	NA	NA	NA	NA	NA	NA	NA	NA	NA	NA	NA	NA	NA	NA	NA	NA	NA	NA	NA	NA	NA	NA	NA	NA	NA	NA
	ADH1_7	alcohol dehydrogenase 1/7	K13951	NA	NA	NA	NA	NA	NA	NA	NA	NA	NA	NA	NA	NA	NA	NA	NA	NA	NA	NA	NA	NA	NA	NA	NA	NA	NA	NA	NA	NA	NA	NA	NA	NA	NA	NA	NA	NA	NA	NA	NA	NA	NA	NA	NA	NA	NA
	ADH6	alcohol dehydrogenase 6	K13952	NA	NA	NA	NA	NA	NA	NA	NA	NA	NA	NA	NA	NA	NA	NA	NA	NA	NA	NA	NA	NA	NA	NA	NA	NA	NA	NA	NA	NA	NA	NA	NA	NA	NA	NA	NA	NA	NA	NA	NA	NA	NA	NA	NA	NA	NA
	ADH4	alcohol dehydrogenase 4	K13980	NA	NA	NA	NA	NA	NA	NA	NA	NA	NA	NA	NA	NA	NA	NA	NA	NA	NA	NA	NA	NA	NA	NA	NA	NA	NA	NA	NA	NA	NA	NA	NA	NA	NA	NA	NA	NA	NA	NA	NA	NA	NA	NA	NA	NA	NA
	adhP	alcohol dehydrogenase, propanol-preferring	K13953	NA	1	NA	1	NA	NA	NA	NA	NA	NA	NA	NA	NA	NA	NA	NA	1	NA	NA	NA	NA	NA	NA	NA	NA	NA	NA	NA	NA	NA	NA	NA	NA	NA	NA	NA	NA	NA	NA	NA	NA	NA	NA	NA	NA	NA
			COG1064	NA	NA	NA	1	NA	NA	NA	NA	NA	NA	NA	NA	NA	NA	NA	NA	NA	NA	NA	NA	NA	NA	1	1	NA	NA	NA	NA	NA	NA	NA	NA	1	NA	NA	NA	NA	NA	NA	NA	NA	NA	NA	NA	NA	NA
	adh2	alcohol dehydrogenase	K18369	NA	NA	NA	1	NA	NA	1	NA	NA	NA	NA	NA	NA	NA	NA	NA	NA	NA	NA	NA	NA	NA	NA	NA	NA	NA	NA	1	NA	NA	NA	NA	NA	NA	NA	NA	NA	NA	NA	NA	NA	NA	NA	NA	1	NA
			COG1063	NA	NA	NA	5	NA	NA	NA	1	NA	NA	NA	2	NA	1	NA	NA	NA	NA	1	2	NA	6	NA	4	2	2	3	1	NA	NA	NA	1	NA	1	NA	NA	NA	NA	NA	NA	2	2	2	NA	NA	2
	adh3	Alcohol dehydrogenase	K18370	NA	NA	NA	NA	NA	NA	NA	NA	NA	NA	NA	NA	NA	NA	NA	NA	NA	NA	NA	NA	NA	NA	NA	NA	NA	NA	NA	NA	NA	NA	NA	NA	NA	NA	NA	NA	NA	NA	NA	NA	NA	NA	NA	NA	NA	NA
			COG1012	NA	2	3	2	1	NA	NA	2	NA	1	1	1	1	2	1	2	NA	NA	NA	NA	2	NA	NA	3	1	1	1	1	NA	NA	NA	NA	NA	2	2	1	1	NA	NA	NA	1	NA	NA	NA	NA	NA
	adh1	NAD+-dependent secondary alcohol dehydrogenase Adh1	K18382	NA	NA	NA	NA	NA	NA	NA	NA	NA	NA	NA	NA	NA	NA	NA	NA	NA	NA	NA	NA	NA	NA	NA	NA	NA	NA	NA	NA	NA	NA	NA	NA	NA	NA	NA	NA	NA	NA	NA	NA	NA	NA	NA	NA	NA	NA
			COG1064	NA	NA	NA	1	NA	NA	NA	NA	NA	NA	NA	NA	NA	NA	NA	NA	NA	NA	NA	NA	NA	NA	1	1	NA	NA	NA	NA	NA	NA	NA	NA	1	NA	NA	NA	NA	NA	NA	NA	NA	NA	NA	NA	NA	NA
	adh1	Alcohol dehydrogenase	K19954	NA	NA	NA	NA	NA	NA	NA	NA	NA	NA	NA	NA	NA	NA	NA	NA	NA	NA	NA	NA	NA	NA	NA	NA	NA	NA	NA	NA	NA	NA	NA	NA	NA	NA	NA	NA	NA	NA	NA	NA	NA	NA	NA	NA	NA	NA
			COG1454	NA	NA	NA	1	NA	1	NA	1	3	NA	NA	NA	1	NA	1	1	1	NA	1	NA	NA	1	2	2	2	2	NA	3	2	NA	NA	NA	NA	NA	NA	NA	NA	NA	NA	2	1	1	NA	NA	1	NA
	adh2	Alcohol dehydrogenase	K19955	NA	NA	NA	NA	NA	NA	NA	NA	NA	NA	NA	NA	NA	NA	NA	NA	NA	NA	NA	NA	NA	NA	NA	NA	NA	NA	NA	NA	NA	NA	NA	NA	NA	NA	NA	NA	NA	NA	NA	NA	NA	NA	NA	NA	NA	NA
			COG1979	NA	NA	NA	NA	NA	NA	NA	NA	NA	NA	NA	NA	NA	NA	1	1	NA	NA	1	1	NA	NA	NA	2	2	NA	NA	2	1	1	NA	NA	1	NA	NA	1	NA	NA	NA	NA	NA	NA	NA	1	NA	1
	adhA	alcohol dehydrogenase (quinone), dehydrogenase subunit	K22473	NA	NA	NA	NA	NA	NA	NA	NA	NA	NA	NA	NA	NA	NA	NA	NA	NA	NA	NA	NA	NA	NA	NA	NA	NA	NA	NA	NA	NA	NA	NA	NA	NA	NA	NA	NA	NA	NA	NA	NA	NA	NA	NA	NA	NA	NA
			COG4993	NA	NA	NA	1	NA	NA	NA	NA	NA	NA	NA	NA	NA	NA	NA	NA	NA	NA	NA	NA	NA	NA	NA	NA	1	NA	NA	NA	NA	NA	NA	NA	NA	NA	NA	NA	NA	NA	NA	NA	NA	1	NA	NA	NA	NA
			COG2010	1	5	3	1	3	NA	3	5	3	3	4	NA	1	NA	1	NA	1	NA	NA	NA	3	4	NA	NA	NA	NA	NA	1	NA	NA	NA	NA	NA	1	2	NA	NA	NA	NA	NA	NA	1	NA	NA	1	1
	adhB	alcohol dehydrogenase (quinone), cytochrome c subunit	K22474	NA	NA	NA	NA	NA	NA	NA	NA	NA	NA	NA	NA	NA	NA	NA	NA	NA	NA	NA	NA	NA	NA	NA	NA	NA	NA	NA	NA	NA	NA	NA	NA	NA	NA	NA	NA	NA	NA	NA	NA	NA	NA	NA	NA	NA	NA
	adhS	alcohol dehydrogenase (quinone) subunit AdhS	K22475	NA	NA	NA	NA	NA	NA	NA	NA	NA	NA	NA	NA	NA	NA	NA	NA	NA	NA	NA	NA	NA	NA	NA	NA	NA	NA	NA	NA	NA	NA	NA	NA	NA	NA	NA	NA	NA	NA	NA	NA	NA	NA	NA	NA	NA	NA
	eutG	Ethanol dehydrogenase	K04022	NA	NA	NA	NA	NA	NA	NA	NA	NA	NA	NA	NA	NA	NA	NA	NA	NA	NA	NA	NA	NA	NA	NA	NA	NA	NA	NA	NA	NA	NA	NA	NA	NA	NA	NA	NA	NA	NA	NA	NA	NA	NA	NA	NA	NA	NA
			COG1454	NA	NA	NA	1	NA	1	NA	1	3	NA	NA	NA	1	NA	1	1	1	NA	1	NA	NA	1	2	2	2	2	NA	3	2	NA	NA	NA	NA	NA	NA	NA	NA	NA	NA	2	1	1	NA	NA	1	NA
Beta-oxidation	criteria for presence: at least one gene present
	ACOX1	acyl-CoA oxidase	K00232	NA	NA	NA	NA	NA	NA	NA	NA	NA	NA	NA	NA	NA	NA	NA	NA	NA	NA	NA	NA	NA	NA	NA	NA	NA	NA	NA	NA	NA	NA	NA	NA	NA	NA	NA	NA	NA	NA	NA	NA	NA	NA	NA	NA	NA	NA
	acd	acyl-CoA dehydrogenase	K00249	NA	2	1	1	NA	NA	NA	4	4	NA	NA	5	3	8	NA	NA	1	NA	NA	NA	NA	NA	NA	NA	NA	NA	NA	NA	NA	NA	NA	NA	NA	NA	NA	NA	NA	NA	NA	NA	NA	NA	NA	NA	NA	1
			COG1960	NA	2	2	4	NA	NA	NA	3	4	NA	NA	9	7	9	1	1	3	NA	NA	NA	NA	NA	NA	2	1	1	NA	NA	NA	1	1	1	1	2	3	3	1	1	1	1	NA	2	1	1	2	NA
	ACADL	long-chain-acyl-CoA dehydrogenase	K00255	NA	NA	NA	NA	NA	NA	NA	NA	NA	NA	NA	NA	NA	NA	NA	NA	NA	NA	NA	NA	NA	NA	NA	NA	NA	NA	NA	NA	NA	NA	NA	NA	NA	NA	NA	NA	NA	NA	NA	NA	NA	NA	NA	NA	NA	NA
	fadE	acyl-CoA dehydrogenase	K06445	NA	2	2	3	NA	NA	1	1	1	NA	NA	NA	NA	NA	NA	NA	NA	NA	NA	NA	NA	NA	NA	NA	NA	NA	NA	NA	NA	NA	NA	NA	NA	NA	NA	NA	NA	NA	NA	NA	NA	NA	NA	NA	NA	NA
			COG1960	NA	2	2	4	NA	NA	NA	3	4	NA	NA	9	7	9	1	1	3	NA	NA	NA	NA	NA	NA	2	1	1	NA	NA	NA	1	1	1	1	2	3	3	1	1	1	1	NA	2	1	1	2	NA
	ACADVL	very long chain acyl-CoA dehydrogenase	K09479	NA	NA	NA	NA	NA	NA	NA	NA	NA	NA	NA	NA	NA	NA	NA	NA	NA	NA	NA	NA	NA	NA	NA	NA	NA	NA	NA	NA	NA	NA	NA	NA	NA	NA	NA	NA	NA	NA	NA	NA	NA	NA	NA	NA	NA	NA
	paaF, echA	enoyl-CoA hydratase	K01692	NA	NA	NA	NA	NA	NA	NA	1	1	NA	NA	2	NA	4	NA	NA	NA	NA	NA	NA	NA	NA	NA	NA	NA	NA	NA	NA	NA	NA	NA	NA	NA	NA	NA	NA	NA	NA	NA	NA	NA	NA	NA	NA	NA	NA
			COG1024	NA	NA	NA	7	NA	NA	NA	3	4	NA	NA	6	5	9	NA	NA	2	NA	NA	NA	NA	NA	NA	NA	1	NA	NA	1	NA	NA	NA	NA	NA	NA	1	2	NA	NA	NA	NA	NA	NA	NA	1	NA	NA
	ECHS1	enoyl-CoA hydratase	K07511	NA	NA	NA	NA	NA	NA	NA	NA	NA	NA	NA	NA	NA	NA	NA	NA	NA	NA	NA	NA	NA	NA	NA	NA	NA	NA	NA	NA	NA	NA	NA	NA	NA	NA	NA	NA	NA	NA	NA	NA	NA	NA	NA	NA	NA	NA
	fadB	enoyl-CoA hydratase	K13767	NA	NA	NA	NA	NA	NA	NA	NA	NA	NA	NA	NA	NA	NA	NA	NA	NA	NA	NA	NA	NA	NA	NA	NA	NA	NA	NA	NA	NA	NA	NA	NA	NA	NA	NA	NA	NA	NA	NA	NA	NA	NA	NA	NA	NA	NA
			COG1024	NA	NA	NA	7	NA	NA	NA	3	4	NA	NA	6	5	9	NA	NA	2	NA	NA	NA	NA	NA	NA	NA	1	NA	NA	1	NA	NA	NA	NA	NA	NA	1	2	NA	NA	NA	NA	NA	NA	NA	1	NA	NA
	HADH	3-hydroxyacyl-CoA dehydrogenase	K00022	NA	NA	NA	NA	NA	NA	NA	NA	NA	NA	NA	NA	NA	NA	NA	NA	NA	NA	NA	NA	NA	NA	NA	NA	NA	NA	NA	NA	NA	NA	NA	NA	NA	NA	NA	NA	NA	NA	NA	NA	NA	NA	NA	NA	NA	NA
	fadN	3-hydroxyacyl-CoA dehydrogenase	K07516	NA	1	1	2	NA	NA	NA	1	4	NA	NA	1	1	1	NA	NA	1	NA	NA	NA	NA	NA	NA	NA	NA	NA	NA	NA	NA	NA	NA	NA	NA	NA	1	NA	NA	NA	NA	NA	NA	NA	NA	NA	NA	2
			COG1250	NA	NA	NA	NA	NA	NA	NA	NA	NA	NA	NA	1	NA	NA	NA	NA	NA	NA	NA	NA	NA	NA	NA	NA	NA	NA	NA	NA	NA	NA	NA	NA	NA	NA	1	1	NA	NA	NA	NA	NA	NA	NA	NA	NA	NA
			COG1024	NA	NA	NA	7	NA	NA	NA	3	4	NA	NA	6	5	9	NA	NA	2	NA	NA	NA	NA	NA	NA	NA	1	NA	NA	1	NA	NA	NA	NA	NA	NA	1	2	NA	NA	NA	NA	NA	NA	NA	1	NA	NA
	fadB	3-hydroxyacyl-CoA dehydrogenase / enoyl-CoA hydratase / 3-hydroxybutyryl-CoA epimerase / enoyl-CoA isomerase	K01825	NA	NA	NA	1	NA	NA	NA	NA	NA	NA	NA	NA	NA	NA	NA	NA	NA	NA	NA	NA	NA	NA	NA	NA	NA	NA	NA	NA	NA	NA	NA	NA	NA	NA	NA	NA	NA	NA	NA	NA	NA	NA	NA	NA	NA	NA
			COG1250	NA	NA	NA	NA	NA	NA	NA	NA	NA	NA	NA	1	NA	NA	NA	NA	NA	NA	NA	NA	NA	NA	NA	NA	NA	NA	NA	NA	NA	NA	NA	NA	NA	NA	1	1	NA	NA	NA	NA	NA	NA	NA	NA	NA	NA
			COG1024	NA	NA	NA	7	NA	NA	NA	3	4	NA	NA	6	5	9	NA	NA	2	NA	NA	NA	NA	NA	NA	NA	1	NA	NA	1	NA	NA	NA	NA	NA	NA	1	2	NA	NA	NA	NA	NA	NA	NA	1	NA	NA
			TIGR02437	NA	NA	NA	NA	NA	NA	NA	NA	NA	NA	NA	NA	NA	NA	NA	NA	NA	NA	NA	NA	NA	NA	NA	NA	NA	NA	NA	NA	NA	NA	NA	NA	NA	NA	NA	NA	NA	NA	NA	NA	NA	NA	NA	NA	NA	NA
	fadJ	3-hydroxyacyl-CoA dehydrogenase / enoyl-CoA hydratase / 3-hydroxybutyryl-CoA epimerase	K01782	NA	2	1	NA	NA	NA	NA	2	4	NA	NA	NA	NA	NA	NA	NA	NA	NA	NA	NA	NA	NA	NA	NA	NA	NA	NA	NA	NA	NA	NA	NA	NA	NA	NA	NA	NA	NA	NA	NA	NA	NA	NA	NA	NA	NA
			COG1250	NA	NA	NA	NA	NA	NA	NA	NA	NA	NA	NA	1	NA	NA	NA	NA	NA	NA	NA	NA	NA	NA	NA	NA	NA	NA	NA	NA	NA	NA	NA	NA	NA	NA	1	1	NA	NA	NA	NA	NA	NA	NA	NA	NA	NA
			COG1024	NA	NA	NA	7	NA	NA	NA	3	4	NA	NA	6	5	9	NA	NA	2	NA	NA	NA	NA	NA	NA	NA	1	NA	NA	1	NA	NA	NA	NA	NA	NA	1	2	NA	NA	NA	NA	NA	NA	NA	1	NA	NA
			TIGR02440	NA	NA	NA	NA	NA	NA	NA	NA	NA	NA	NA	NA	NA	NA	NA	NA	NA	NA	NA	NA	NA	NA	NA	NA	NA	NA	NA	NA	NA	NA	NA	NA	NA	NA	NA	NA	NA	NA	NA	NA	NA	NA	NA	NA	NA	NA
	EHHADH	enoyl-CoA hydratase / 3-hydroxyacyl-CoA dehydrogenase / 3,2-trans-enoyl-CoA isomerase	K07514	NA	NA	NA	NA	NA	NA	NA	NA	NA	NA	NA	NA	NA	NA	NA	NA	NA	NA	NA	NA	NA	NA	NA	NA	NA	NA	NA	NA	NA	NA	NA	NA	NA	NA	NA	NA	NA	NA	NA	NA	NA	NA	NA	NA	NA	NA
	HADHA	enoyl-CoA hydratase / long-chain 3-hydroxyacyl-CoA dehydrogenase	K07515	NA	NA	NA	NA	NA	NA	NA	NA	NA	NA	NA	NA	NA	NA	NA	NA	NA	NA	NA	NA	NA	NA	NA	NA	NA	NA	NA	NA	NA	NA	NA	NA	NA	NA	NA	NA	NA	NA	NA	NA	NA	NA	NA	NA	NA	NA
	MFP2	enoyl-CoA hydratase/3-hydroxyacyl-CoA dehydrogenase	K10527	NA	NA	NA	NA	NA	NA	NA	NA	NA	NA	NA	NA	NA	NA	NA	NA	NA	NA	NA	NA	NA	NA	NA	NA	NA	NA	NA	NA	NA	NA	NA	NA	NA	NA	NA	NA	NA	NA	NA	NA	NA	NA	NA	NA	NA	NA
	fadA	acetyl-CoA acyltransferase	K00632	NA	1	1	2	NA	NA	NA	NA	1	NA	NA	2	1	2	NA	NA	3	NA	NA	NA	NA	NA	NA	NA	NA	NA	NA	NA	NA	NA	NA	NA	NA	NA	1	NA	NA	NA	NA	NA	NA	NA	NA	NA	NA	1
			COG0183	NA	NA	NA	NA	NA	NA	NA	NA	NA	NA	NA	NA	NA	NA	NA	NA	NA	NA	NA	1	NA	NA	NA	NA	NA	NA	NA	1	NA	NA	NA	NA	NA	NA	NA	1	NA	NA	NA	NA	NA	NA	NA	NA	NA	NA
			TIGR02445	NA	NA	NA	NA	NA	NA	NA	NA	NA	NA	NA	NA	NA	NA	NA	NA	NA	NA	NA	NA	NA	NA	NA	NA	NA	NA	NA	NA	NA	NA	NA	NA	NA	NA	NA	NA	NA	NA	NA	NA	NA	NA	NA	NA	NA	NA
			TIGR02446	NA	NA	NA	NA	NA	NA	NA	NA	NA	NA	NA	NA	NA	NA	NA	NA	NA	NA	NA	NA	NA	NA	NA	NA	NA	NA	NA	NA	NA	NA	NA	NA	NA	NA	NA	NA	NA	NA	NA	NA	NA	NA	NA	NA	NA	NA
	ACAA2	acetyl-CoA acyltransferase 2	K07508	NA	NA	NA	NA	NA	NA	NA	NA	NA	NA	NA	NA	NA	NA	NA	NA	NA	NA	NA	NA	NA	NA	NA	NA	NA	NA	NA	NA	NA	NA	NA	NA	NA	NA	NA	NA	NA	NA	NA	NA	NA	NA	NA	NA	NA	NA
	HADHB	acetyl-CoA acyltransferase	K07509	NA	NA	NA	NA	NA	NA	NA	NA	NA	NA	NA	NA	NA	NA	NA	NA	NA	NA	NA	NA	NA	NA	NA	NA	NA	NA	NA	NA	NA	NA	NA	NA	NA	NA	NA	NA	NA	NA	NA	NA	NA	NA	NA	NA	NA	NA
	ACAA1	acetyl-CoA acyltransferase 1	K07513	NA	NA	NA	NA	NA	NA	NA	NA	NA	NA	NA	NA	NA	NA	NA	NA	NA	NA	NA	NA	NA	NA	NA	NA	NA	NA	NA	NA	NA	NA	NA	NA	NA	NA	NA	NA	NA	NA	NA	NA	NA	NA	NA	NA	NA	NA
Calvin-Benson-Bassham cycle	criteria for presence: one of cbbL/M or prk at minimum
	cbbL/M	RubisCO form I/II/III	K01601	NA	NA	NA	NA	2	1	2	NA	2	NA	NA	NA	NA	NA	NA	NA	NA	NA	NA	NA	NA	NA	NA	1	NA	NA	NA	NA	NA	NA	NA	NA	NA	NA	NA	NA	NA	NA	NA	NA	NA	NA	NA	NA	NA	NA
			COG1850	NA	NA	NA	NA	NA	NA	NA	NA	NA	NA	NA	NA	NA	NA	NA	NA	NA	NA	NA	NA	NA	NA	NA	NA	NA	NA	NA	NA	NA	NA	NA	NA	NA	NA	NA	NA	NA	NA	NA	NA	NA	NA	NA	NA	NA	NA
			TIGR03326	NA	NA	NA	NA	NA	NA	NA	NA	NA	NA	NA	NA	NA	NA	NA	NA	NA	NA	NA	NA	NA	NA	NA	NA	NA	NA	NA	NA	NA	NA	NA	NA	NA	NA	NA	NA	NA	NA	NA	NA	NA	NA	NA	NA	NA	NA
	cbbS		K01602	NA	NA	NA	NA	1	NA	1	NA	1	NA	NA	NA	NA	NA	NA	NA	NA	NA	NA	NA	NA	NA	NA	NA	NA	NA	NA	NA	NA	NA	NA	NA	NA	NA	NA	NA	NA	NA	NA	NA	NA	NA	NA	NA	NA	NA
	prk	phosphoribulose kinase	K00855	NA	NA	NA	NA	1	NA	1	NA	1	NA	NA	NA	NA	NA	NA	NA	NA	NA	NA	NA	NA	NA	NA	NA	NA	NA	NA	NA	NA	NA	NA	NA	NA	NA	NA	NA	NA	NA	NA	NA	NA	NA	NA	NA	NA	NA
	pgk	phosphoglycerate kinase	K00927	1	1	1	1	1	1	1	NA	NA	1	2	1	1	1	NA	1	1	1	1	1	1	1	3	2	1	1	2	2	1	NA	NA	3	1	2	1	2	2	2	2	1	1	1	1	1	1	1
			COG0126	NA	NA	NA	NA	NA	NA	NA	NA	NA	NA	NA	NA	NA	NA	NA	NA	NA	NA	NA	NA	NA	NA	NA	NA	NA	NA	NA	NA	NA	NA	NA	NA	NA	NA	NA	NA	NA	1	NA	NA	NA	NA	NA	NA	NA	NA
	gapA	Glyceraldehyde-3-phosphate dehydrogenase	K00134	NA	2	1	1	2	2	2	3	2	1	3	3	2	1	2	2	2	2	1	1	1	1	2	2	2	NA	1	3	1	2	NA	1	1	1	1	1	1	1	1	1	NA	1	1	1	1	NA
			COG0057	NA	NA	NA	NA	NA	NA	NA	1	NA	NA	NA	NA	NA	NA	NA	NA	NA	1	NA	NA	NA	NA	NA	NA	NA	NA	NA	NA	NA	NA	NA	NA	NA	NA	NA	NA	NA	NA	NA	NA	NA	NA	NA	NA	NA	NA
			TIGR01534	NA	NA	NA	NA	NA	NA	NA	NA	NA	NA	NA	NA	NA	NA	NA	NA	NA	NA	NA	NA	NA	NA	NA	NA	NA	NA	NA	NA	NA	NA	NA	NA	NA	NA	NA	NA	NA	NA	NA	NA	NA	NA	NA	NA	NA	NA
			TIGR01546	NA	NA	NA	NA	NA	NA	NA	NA	NA	NA	NA	NA	NA	NA	NA	NA	NA	NA	NA	NA	NA	NA	NA	NA	NA	NA	NA	NA	NA	NA	NA	NA	NA	NA	NA	NA	NA	NA	NA	NA	NA	NA	NA	NA	NA	NA
	gap2	Glyceraldehyde-3-phosphate dehydrogenase	K00150	NA	NA	NA	NA	NA	NA	NA	NA	NA	NA	NA	NA	NA	NA	NA	NA	NA	NA	NA	NA	NA	NA	NA	NA	NA	1	1	NA	NA	NA	NA	NA	NA	NA	NA	NA	NA	NA	NA	NA	NA	NA	NA	NA	NA	NA
			COG0057	NA	NA	NA	NA	NA	NA	NA	1	NA	NA	NA	NA	NA	NA	NA	NA	NA	1	NA	NA	NA	NA	NA	NA	NA	NA	NA	NA	NA	NA	NA	NA	NA	NA	NA	NA	NA	NA	NA	NA	NA	NA	NA	NA	NA	NA
	GAPA	Glyceraldehyde-3-phosphate dehydrogenase	K05298	NA	NA	NA	NA	NA	NA	NA	NA	NA	NA	NA	NA	NA	NA	NA	NA	NA	NA	NA	NA	NA	NA	NA	NA	NA	NA	NA	NA	NA	NA	NA	NA	NA	NA	NA	NA	NA	NA	NA	NA	NA	NA	NA	NA	NA	NA
		fructose-bisphosphate aldolase class I	K01623	NA	1	1	1	NA	NA	1	NA	NA	NA	NA	NA	NA	NA	NA	NA	NA	NA	NA	1	NA	1	NA	1	NA	NA	NA	NA	NA	NA	NA	NA	NA	NA	NA	NA	NA	NA	NA	NA	NA	NA	NA	NA	NA	NA
			COG3588	NA	NA	NA	NA	NA	NA	NA	NA	NA	NA	NA	NA	NA	NA	NA	NA	NA	NA	NA	NA	NA	NA	NA	NA	NA	NA	NA	NA	NA	NA	NA	NA	NA	NA	NA	NA	NA	NA	NA	NA	NA	NA	NA	NA	NA	NA
		fructose-bisphosphate aldolase class II	K01624	NA	NA	NA	1	2	1	1	NA	1	1	1	1	1	1	NA	1	1	1	2	1	1	1	NA	1	1	1	2	1	1	1	1	1	NA	NA	1	1	NA	1	NA	2	3	1	1	1	1	1
			COG0191	NA	NA	NA	NA	NA	NA	NA	NA	NA	NA	NA	NA	NA	NA	NA	NA	NA	NA	NA	NA	NA	NA	NA	NA	NA	NA	NA	NA	NA	NA	NA	NA	NA	NA	NA	NA	NA	NA	NA	NA	NA	NA	NA	NA	NA	NA
			TIGR01520	NA	NA	NA	NA	NA	NA	NA	NA	NA	NA	NA	NA	NA	NA	NA	NA	NA	NA	NA	NA	NA	NA	NA	NA	NA	NA	NA	NA	NA	NA	NA	NA	NA	NA	NA	NA	NA	NA	NA	NA	NA	NA	NA	NA	NA	NA
			TIGR01521	NA	NA	NA	NA	NA	NA	NA	NA	NA	NA	NA	NA	NA	NA	NA	NA	NA	NA	NA	NA	NA	NA	NA	NA	NA	NA	NA	NA	NA	NA	NA	NA	NA	NA	NA	NA	NA	NA	NA	NA	NA	NA	NA	NA	NA	NA
	fbp	Fructose-1,6-bisphosphatase I	K03841	NA	1	NA	1	NA	1	1	NA	1	1	1	NA	NA	NA	1	1	2	NA	NA	NA	NA	NA	NA	NA	NA	NA	NA	NA	NA	NA	NA	NA	NA	NA	1	1	NA	1	1	NA	NA	NA	NA	1	NA	NA
			COG0158	NA	NA	NA	NA	NA	NA	NA	NA	NA	NA	NA	NA	NA	NA	NA	NA	NA	NA	NA	NA	NA	NA	NA	NA	NA	NA	NA	NA	NA	NA	NA	NA	NA	NA	NA	NA	NA	NA	NA	NA	NA	NA	NA	NA	NA	NA
	glpX	Fructose-1,6-bisphosphatase II	K02446	1	NA	NA	NA	NA	NA	NA	NA	NA	NA	NA	NA	NA	1	NA	NA	NA	NA	NA	NA	NA	NA	NA	NA	NA	NA	NA	NA	NA	NA	NA	NA	NA	NA	NA	NA	NA	NA	NA	NA	NA	NA	NA	NA	NA	NA
			COG1494	NA	NA	NA	NA	NA	NA	NA	NA	NA	NA	NA	NA	NA	NA	NA	NA	NA	NA	NA	NA	NA	NA	NA	NA	NA	NA	NA	NA	NA	NA	NA	NA	NA	NA	NA	NA	NA	NA	NA	NA	NA	NA	NA	NA	NA	NA
			TIGR00330	NA	NA	NA	NA	NA	NA	NA	NA	NA	NA	NA	NA	NA	NA	NA	NA	NA	NA	NA	NA	NA	NA	NA	NA	NA	NA	NA	NA	NA	NA	NA	NA	NA	NA	NA	NA	NA	NA	NA	NA	NA	NA	NA	NA	NA	NA
	glpX-SEBP	fructose-1,6-bisphosphatase II / sedoheptulose-1,7-bisphosphatase	K11532	NA	NA	NA	NA	NA	NA	NA	NA	1	NA	NA	NA	NA	NA	NA	NA	NA	NA	NA	NA	NA	NA	NA	NA	NA	NA	NA	NA	NA	NA	NA	NA	NA	NA	NA	NA	NA	NA	NA	NA	NA	NA	NA	NA	NA	NA
			COG1494	NA	NA	NA	NA	NA	NA	NA	NA	NA	NA	NA	NA	NA	NA	NA	NA	NA	NA	NA	NA	NA	NA	NA	NA	NA	NA	NA	NA	NA	NA	NA	NA	NA	NA	NA	NA	NA	NA	NA	NA	NA	NA	NA	NA	NA	NA
	fbp-SEBP	fructose-1,6-bisphosphatase I / sedoheptulose-1,7-bisphosphatase	K01086	NA	NA	NA	NA	NA	NA	NA	NA	NA	NA	NA	NA	NA	NA	NA	NA	NA	NA	NA	NA	NA	NA	NA	NA	NA	NA	NA	NA	NA	NA	NA	NA	NA	NA	NA	NA	NA	NA	NA	NA	NA	NA	NA	NA	NA	NA
			COG0158	NA	NA	NA	NA	NA	NA	NA	NA	NA	NA	NA	NA	NA	NA	NA	NA	NA	NA	NA	NA	NA	NA	NA	NA	NA	NA	NA	NA	NA	NA	NA	NA	NA	NA	NA	NA	NA	NA	NA	NA	NA	NA	NA	NA	NA	NA
		Transketolase	K00615	3	2	1	2	1	1	2	2	6	3	1	2	1	2	NA	1	NA	1	1	1	NA	2	1	9	8	3	13	6	2	1	1	1	2	2	NA	2	2	4	4	4	1	NA	1	6	1	4
			COG0021	NA	NA	NA	NA	NA	NA	NA	NA	NA	NA	NA	NA	NA	NA	NA	NA	NA	NA	1	NA	NA	NA	NA	NA	NA	NA	NA	NA	1	1	NA	NA	NA	NA	NA	NA	NA	NA	NA	NA	NA	NA	NA	NA	NA	NA
			TIGR00232	NA	NA	NA	NA	NA	NA	NA	NA	NA	NA	NA	NA	NA	NA	NA	NA	NA	NA	NA	NA	NA	NA	NA	NA	NA	NA	NA	NA	NA	NA	NA	NA	NA	NA	NA	NA	NA	NA	NA	NA	NA	NA	NA	NA	NA	NA
		sedoheptulose-bisphosphatase	K01100	NA	NA	NA	NA	NA	NA	NA	NA	NA	NA	NA	NA	NA	NA	NA	NA	NA	NA	NA	NA	NA	NA	NA	NA	NA	NA	NA	NA	NA	NA	NA	NA	NA	NA	NA	NA	NA	NA	NA	NA	NA	NA	NA	NA	NA	NA
	glpX-SEBP	fructose-1,6-bisphosphatase II / sedoheptulose-1,7-bisphosphatase	K11532	NA	NA	NA	NA	NA	NA	NA	NA	1	NA	NA	NA	NA	NA	NA	NA	NA	NA	NA	NA	NA	NA	NA	NA	NA	NA	NA	NA	NA	NA	NA	NA	NA	NA	NA	NA	NA	NA	NA	NA	NA	NA	NA	NA	NA	NA
			COG1494	NA	NA	NA	NA	NA	NA	NA	NA	NA	NA	NA	NA	NA	NA	NA	NA	NA	NA	NA	NA	NA	NA	NA	NA	NA	NA	NA	NA	NA	NA	NA	NA	NA	NA	NA	NA	NA	NA	NA	NA	NA	NA	NA	NA	NA	NA
	fbp-SEBP	fructose-1,6-bisphosphatase I / sedoheptulose-1,7-bisphosphatase	K01086	NA	NA	NA	NA	NA	NA	NA	NA	NA	NA	NA	NA	NA	NA	NA	NA	NA	NA	NA	NA	NA	NA	NA	NA	NA	NA	NA	NA	NA	NA	NA	NA	NA	NA	NA	NA	NA	NA	NA	NA	NA	NA	NA	NA	NA	NA
			COG0158	NA	NA	NA	NA	NA	NA	NA	NA	NA	NA	NA	NA	NA	NA	NA	NA	NA	NA	NA	NA	NA	NA	NA	NA	NA	NA	NA	NA	NA	NA	NA	NA	NA	NA	NA	NA	NA	NA	NA	NA	NA	NA	NA	NA	NA	NA
	rpiA	ribose 5-phosphate isomerase A	K01807	NA	1	1	1	1	1	2	NA	NA	NA	NA	NA	NA	NA	NA	NA	NA	NA	NA	NA	NA	NA	NA	NA	NA	NA	1	NA	NA	NA	NA	NA	NA	NA	1	NA	NA	NA	NA	NA	NA	NA	NA	NA	NA	NA
			COG0120	NA	NA	NA	NA	NA	NA	NA	NA	NA	NA	NA	NA	NA	NA	NA	NA	NA	NA	NA	NA	NA	NA	NA	NA	NA	NA	NA	NA	NA	NA	NA	NA	NA	NA	NA	NA	NA	NA	NA	NA	NA	NA	NA	NA	NA	NA
			TIGR00021	NA	NA	NA	NA	NA	NA	NA	NA	NA	NA	NA	NA	NA	NA	NA	NA	NA	NA	NA	NA	NA	NA	NA	NA	NA	NA	NA	NA	NA	NA	NA	NA	NA	NA	NA	NA	NA	NA	NA	NA	NA	NA	NA	NA	NA	NA
	rpiB	ribose 5-phosphate isomerase B	K01808	1	NA	NA	1	NA	NA	NA	NA	NA	1	1	1	1	1	NA	1	1	1	NA	1	NA	2	1	3	3	3	2	2	1	1	1	NA	1	NA	NA	1	NA	1	1	1	NA	1	NA	2	1	NA
			COG0698	NA	NA	NA	NA	NA	NA	NA	NA	NA	NA	NA	NA	NA	NA	NA	NA	NA	NA	NA	NA	NA	NA	1	NA	NA	NA	NA	NA	NA	1	NA	NA	NA	NA	NA	NA	NA	NA	NA	NA	NA	NA	NA	NA	NA	NA
			TIGR01120	NA	NA	NA	NA	NA	NA	NA	NA	NA	NA	NA	NA	NA	NA	NA	NA	NA	NA	NA	NA	NA	NA	NA	NA	NA	NA	NA	NA	NA	NA	NA	NA	NA	NA	NA	NA	NA	NA	NA	NA	NA	NA	NA	NA	NA	NA
			TIGR00689	NA	NA	NA	NA	NA	NA	NA	NA	NA	NA	NA	NA	NA	NA	NA	NA	NA	NA	NA	NA	NA	NA	NA	NA	NA	NA	NA	NA	NA	NA	NA	NA	NA	NA	NA	NA	NA	NA	NA	NA	NA	NA	NA	NA	NA	NA
rTCA	criteria for presence: aclAB or cssAB at minimum
	aclA	ATP citrate lyase	K01648	NA	NA	NA	NA	NA	NA	NA	NA	NA	NA	NA	NA	NA	NA	NA	NA	NA	NA	NA	NA	NA	NA	NA	NA	NA	NA	NA	NA	NA	NA	NA	NA	NA	NA	NA	NA	NA	NA	NA	NA	NA	NA	NA	NA	NA	NA
			K15230	NA	NA	NA	NA	NA	NA	NA	NA	NA	1	1	NA	NA	NA	NA	NA	NA	1	NA	NA	NA	NA	NA	NA	NA	NA	NA	NA	NA	NA	NA	NA	NA	NA	NA	NA	NA	NA	NA	NA	NA	NA	NA	NA	NA	NA
	aclB	ATP citrate lyase beta-subunit	K15231	NA	NA	NA	NA	NA	NA	NA	NA	NA	1	1	NA	NA	NA	NA	NA	NA	2	NA	NA	NA	NA	NA	NA	NA	NA	NA	NA	NA	NA	NA	1	NA	NA	NA	NA	NA	NA	NA	NA	NA	NA	NA	NA	NA	NA
	ccsA		K15232	NA	NA	NA	NA	NA	NA	NA	NA	NA	NA	NA	NA	NA	NA	NA	NA	NA	NA	NA	NA	NA	NA	NA	NA	NA	NA	NA	NA	NA	NA	NA	NA	NA	NA	NA	NA	NA	NA	NA	NA	NA	NA	NA	NA	NA	NA
	ccsB		K15233	NA	NA	NA	NA	NA	NA	NA	NA	NA	NA	NA	NA	NA	NA	NA	NA	NA	NA	NA	NA	NA	NA	NA	NA	NA	NA	NA	NA	NA	NA	NA	NA	NA	NA	NA	NA	NA	NA	NA	NA	NA	NA	NA	NA	NA	NA
	ccl		K15234	NA	NA	NA	NA	NA	NA	NA	NA	NA	NA	NA	NA	NA	NA	NA	NA	NA	NA	NA	NA	NA	NA	NA	NA	NA	NA	NA	NA	NA	NA	NA	NA	NA	NA	NA	NA	NA	NA	NA	NA	NA	NA	NA	NA	NA	NA
	mdh	malate dehydrogenase	K00024	1	1	1	1	1	NA	NA	1	NA	NA	1	NA	1	2	1	1	1	NA	NA	NA	1	1	NA	NA	NA	NA	2	NA	NA	NA	NA	NA	NA	1	1	NA	NA	NA	NA	1	1	1	NA	2	1	1
			COG0039	NA	NA	NA	NA	NA	NA	NA	NA	NA	NA	NA	1	NA	NA	NA	NA	NA	NA	NA	NA	NA	NA	NA	NA	NA	NA	NA	NA	NA	NA	NA	NA	NA	NA	NA	NA	NA	NA	NA	NA	NA	NA	NA	NA	NA	NA
			TIGR01757	NA	NA	NA	NA	NA	NA	NA	NA	NA	NA	NA	NA	NA	NA	NA	NA	NA	NA	NA	NA	NA	NA	NA	NA	NA	NA	NA	NA	NA	NA	NA	NA	NA	NA	NA	NA	NA	NA	NA	NA	NA	NA	NA	NA	NA	NA
			TIGR01758	NA	NA	NA	NA	NA	NA	NA	NA	NA	NA	NA	NA	NA	NA	NA	NA	NA	NA	NA	NA	NA	NA	NA	NA	NA	NA	NA	NA	NA	NA	NA	NA	NA	NA	NA	NA	NA	NA	NA	NA	NA	NA	NA	NA	NA	NA
			TIGR01759	NA	NA	NA	NA	NA	NA	NA	NA	NA	NA	NA	NA	NA	NA	NA	NA	NA	NA	NA	NA	NA	NA	NA	NA	NA	NA	NA	NA	NA	NA	NA	NA	NA	NA	NA	NA	NA	NA	NA	NA	NA	NA	NA	NA	NA	NA
			TIGR01763	NA	NA	NA	NA	NA	NA	NA	NA	NA	NA	NA	NA	NA	NA	NA	NA	NA	NA	NA	NA	NA	NA	NA	NA	NA	NA	NA	NA	NA	NA	NA	NA	NA	NA	NA	NA	NA	NA	NA	NA	NA	NA	NA	NA	NA	NA
			TIGR01320	NA	NA	NA	NA	NA	NA	NA	NA	NA	NA	NA	NA	NA	NA	NA	NA	NA	NA	NA	NA	NA	NA	NA	NA	NA	NA	NA	NA	NA	NA	NA	NA	NA	NA	NA	NA	NA	NA	NA	NA	NA	NA	NA	NA	NA	NA
			TIGR01772	NA	NA	NA	NA	NA	NA	NA	NA	NA	NA	NA	NA	NA	NA	NA	NA	NA	NA	NA	NA	NA	NA	NA	NA	NA	NA	NA	NA	NA	NA	NA	NA	NA	NA	NA	NA	NA	NA	NA	NA	NA	NA	NA	NA	NA	NA
	fumAB	fumarate hydratase, class I	K01676	NA	NA	NA	NA	NA	NA	NA	NA	NA	1	NA	1	1	2	NA	NA	1	1	1	1	1	2	NA	NA	NA	NA	NA	NA	NA	NA	NA	NA	NA	NA	NA	1	NA	NA	NA	1	1	1	NA	NA	1	NA
			COG1838	NA	NA	NA	NA	NA	NA	NA	NA	NA	NA	NA	NA	NA	NA	NA	NA	NA	NA	NA	NA	NA	NA	NA	NA	NA	NA	NA	NA	NA	NA	NA	NA	NA	NA	NA	NA	NA	NA	NA	NA	NA	NA	NA	NA	NA	NA
			COG1951	NA	NA	NA	NA	NA	NA	NA	NA	NA	NA	NA	NA	NA	NA	NA	NA	NA	NA	NA	NA	NA	NA	NA	NA	NA	NA	NA	NA	NA	NA	NA	NA	NA	NA	NA	NA	NA	NA	NA	NA	NA	NA	NA	NA	NA	NA
			TIGR00722	NA	NA	NA	NA	NA	NA	NA	NA	NA	NA	NA	NA	NA	NA	NA	NA	NA	NA	NA	NA	NA	NA	NA	NA	NA	NA	NA	NA	NA	NA	NA	NA	NA	NA	NA	NA	NA	NA	NA	NA	NA	NA	NA	NA	NA	NA
			TIGR00723	NA	NA	NA	NA	NA	NA	NA	NA	NA	NA	NA	NA	NA	NA	NA	NA	NA	NA	2	NA	NA	NA	NA	NA	NA	NA	NA	NA	NA	NA	NA	NA	NA	NA	NA	NA	NA	NA	NA	NA	NA	NA	NA	NA	NA	NA
	fumC	fumarate hydratase, class II	K01679	NA	2	1	2	1	NA	1	1	NA	1	1	2	1	NA	1	2	1	NA	NA	NA	2	1	NA	2	NA	NA	2	NA	NA	NA	NA	NA	NA	NA	1	NA	1	1	NA	NA	NA	NA	NA	1	3	NA
			COG0114	NA	NA	NA	NA	NA	NA	NA	NA	NA	NA	NA	NA	NA	NA	NA	NA	NA	NA	NA	NA	NA	NA	NA	1	NA	NA	NA	NA	NA	NA	NA	NA	NA	NA	NA	NA	NA	NA	NA	NA	NA	NA	NA	NA	NA	NA
			TIGR00979	NA	NA	NA	NA	NA	NA	NA	NA	NA	NA	NA	NA	NA	NA	NA	NA	NA	NA	NA	NA	NA	NA	NA	NA	NA	NA	NA	NA	NA	NA	NA	NA	NA	NA	NA	NA	NA	NA	NA	NA	NA	NA	NA	NA	NA	NA
	fumA	fumarate hydratase subunit alpha	K01677	1	NA	NA	NA	NA	NA	NA	NA	NA	1	NA	NA	NA	NA	NA	1	NA	NA	NA	NA	NA	NA	1	NA	1	1	NA	1	1	1	NA	1	1	NA	NA	NA	NA	1	1	NA	NA	NA	NA	NA	NA	NA
			COG1951	NA	NA	NA	NA	NA	NA	NA	NA	NA	NA	NA	NA	NA	NA	NA	NA	NA	NA	NA	NA	NA	NA	NA	NA	NA	NA	NA	NA	NA	NA	NA	NA	NA	NA	NA	NA	NA	NA	NA	NA	NA	NA	NA	NA	NA	NA
	fumB	fumarate hydratase subunit beta	K01678	1	NA	NA	NA	NA	NA	NA	NA	NA	1	NA	NA	NA	NA	NA	1	NA	NA	NA	NA	NA	NA	1	NA	1	1	NA	1	1	1	NA	1	1	NA	NA	NA	NA	1	1	NA	NA	NA	NA	NA	NA	NA
			COG1838	NA	NA	NA	NA	NA	NA	NA	NA	NA	NA	NA	NA	NA	NA	NA	NA	NA	NA	NA	NA	NA	NA	NA	NA	NA	NA	NA	NA	NA	NA	NA	NA	NA	NA	NA	NA	NA	NA	NA	NA	NA	NA	NA	NA	NA	NA
	sdhA/frdA	succinate dehydrogenase, fumarate reductase, flavoprotein subunit	K00239	NA	2	1	2	1	1	2	1	1	1	1	NA	1	1	1	1	1	NA	NA	NA	2	2	NA	1	NA	NA	1	NA	NA	NA	NA	NA	NA	1	1	1	1	1	1	NA	1	1	1	1	1	1
			COG1053	NA	NA	NA	NA	NA	NA	1	NA	NA	NA	1	NA	NA	2	NA	NA	1	NA	1	1	NA	NA	NA	1	1	NA	NA	NA	NA	1	NA	1	1	NA	NA	NA	NA	NA	NA	NA	NA	NA	NA	NA	NA	NA
			TIGR01811	NA	NA	NA	NA	NA	NA	NA	NA	NA	NA	NA	NA	NA	NA	NA	NA	NA	NA	NA	NA	NA	NA	NA	NA	NA	NA	NA	NA	NA	NA	NA	NA	NA	NA	NA	NA	NA	NA	NA	NA	NA	NA	NA	NA	NA	NA
			TIGR01812	NA	NA	NA	NA	NA	NA	NA	NA	NA	NA	1	NA	NA	NA	NA	NA	NA	NA	NA	NA	NA	NA	NA	NA	NA	NA	NA	NA	NA	NA	NA	NA	NA	NA	NA	NA	NA	NA	NA	NA	NA	NA	NA	NA	NA	NA
			TIGR01816	NA	NA	NA	NA	NA	NA	NA	NA	NA	NA	NA	NA	NA	NA	NA	NA	NA	NA	NA	NA	NA	NA	NA	NA	NA	NA	NA	NA	NA	NA	NA	NA	NA	NA	NA	NA	NA	NA	NA	NA	NA	NA	NA	NA	NA	NA
	sdhB/frdB	succinate dehydrogenase / fumarate reductase, iron-sulfur subunit	K00240	NA	2	1	2	1	1	1	1	1	1	2	NA	1	1	1	4	1	NA	NA	NA	1	1	NA	1	NA	NA	2	NA	NA	NA	NA	NA	NA	1	1	1	1	1	1	NA	1	1	2	1	1	1
			COG0479	NA	NA	NA	NA	NA	NA	NA	NA	NA	NA	NA	NA	NA	NA	NA	NA	NA	NA	NA	NA	NA	NA	NA	NA	NA	NA	NA	NA	NA	NA	NA	NA	NA	NA	NA	NA	NA	NA	NA	NA	NA	1	NA	NA	NA	NA
			TIGR00384	NA	NA	NA	NA	NA	NA	NA	NA	NA	NA	NA	NA	NA	NA	NA	NA	NA	NA	NA	NA	NA	NA	NA	NA	NA	NA	NA	NA	NA	NA	NA	NA	NA	NA	NA	NA	NA	NA	NA	NA	NA	NA	NA	NA	NA	NA
	sdhC/frdC	succinate dehydrogenase / fumarate reductase, cytochrome b subunit	K00241	NA	2	1	2	NA	1	1	1	1	1	2	NA	1	1	1	1	1	NA	NA	NA	1	1	NA	NA	NA	NA	NA	NA	NA	NA	NA	NA	NA	1	1	1	1	1	1	NA	1	1	1	1	1	1
			COG2009	NA	NA	NA	NA	NA	NA	1	NA	NA	NA	NA	NA	NA	NA	NA	NA	NA	NA	NA	NA	NA	NA	NA	NA	NA	NA	NA	NA	NA	NA	NA	NA	NA	NA	NA	NA	NA	NA	NA	NA	NA	NA	NA	NA	NA	NA
			TIGR02046	NA	NA	NA	NA	NA	NA	NA	NA	NA	NA	NA	NA	NA	NA	NA	NA	NA	NA	NA	NA	NA	NA	NA	NA	NA	NA	NA	NA	NA	NA	NA	NA	NA	NA	NA	NA	NA	NA	NA	NA	NA	NA	NA	NA	NA	NA
			TIGR02970	NA	NA	NA	NA	NA	NA	NA	NA	NA	NA	NA	NA	NA	NA	NA	NA	NA	NA	NA	NA	NA	NA	NA	NA	NA	NA	NA	NA	NA	NA	NA	NA	NA	NA	NA	NA	NA	NA	NA	NA	NA	NA	NA	NA	NA	NA
	sdhD/frdD	succinate dehydrogenase / fumarate reductase, membrane anchor subunit	K00242	NA	2	1	2	NA	1	1	1	1	NA	NA	NA	NA	NA	NA	NA	NA	NA	NA	NA	NA	1	NA	NA	NA	NA	NA	NA	NA	NA	NA	NA	NA	NA	NA	NA	NA	NA	NA	NA	NA	NA	NA	NA	NA	NA
			COG2142	NA	NA	NA	NA	NA	NA	NA	NA	NA	1	NA	NA	NA	NA	NA	NA	NA	NA	NA	NA	NA	NA	NA	NA	NA	NA	NA	1	NA	NA	NA	NA	NA	NA	1	NA	NA	NA	NA	NA	NA	NA	NA	NA	1	NA
			TIGR02968	NA	NA	NA	NA	NA	NA	NA	NA	NA	NA	NA	NA	NA	NA	NA	NA	NA	NA	NA	NA	NA	NA	NA	NA	NA	NA	NA	NA	NA	NA	NA	NA	NA	NA	NA	NA	NA	NA	NA	NA	NA	NA	NA	NA	NA	NA
	frdA	fumarate reductase flavoprotein subunit	K00244	NA	NA	NA	NA	NA	NA	NA	1	1	NA	1	1	1	NA	NA	NA	NA	NA	NA	NA	NA	NA	NA	NA	NA	NA	NA	NA	1	NA	NA	NA	NA	NA	NA	NA	NA	NA	NA	NA	NA	NA	NA	NA	NA	NA
			COG1053	NA	NA	NA	NA	NA	NA	1	NA	NA	NA	1	NA	NA	2	NA	NA	1	NA	1	1	NA	NA	NA	1	1	NA	NA	NA	NA	1	NA	1	1	NA	NA	NA	NA	NA	NA	NA	NA	NA	NA	NA	NA	NA
			TIGR01176	NA	NA	NA	NA	NA	NA	NA	NA	NA	NA	NA	NA	NA	NA	NA	NA	NA	NA	NA	NA	NA	NA	NA	NA	NA	NA	NA	NA	NA	NA	NA	NA	NA	NA	NA	NA	NA	NA	NA	NA	NA	NA	NA	NA	NA	NA
	frdB	fumarate reductase iron-sulfur subunit	K00245	NA	NA	NA	NA	NA	NA	NA	NA	NA	NA	1	1	1	NA	NA	NA	NA	NA	NA	NA	NA	NA	NA	NA	NA	NA	NA	NA	1	NA	NA	NA	NA	NA	NA	NA	NA	NA	NA	NA	NA	NA	NA	NA	NA	NA
			COG0479	NA	NA	NA	NA	NA	NA	NA	NA	NA	NA	NA	NA	NA	NA	NA	NA	NA	NA	NA	NA	NA	NA	NA	NA	NA	NA	NA	NA	NA	NA	NA	NA	NA	NA	NA	NA	NA	NA	NA	NA	NA	1	NA	NA	NA	NA
	frdC	fumarate reductase subunit C	K00246	NA	NA	NA	NA	NA	NA	NA	1	NA	NA	1	1	1	NA	NA	NA	NA	NA	NA	NA	NA	NA	NA	NA	NA	NA	NA	NA	1	NA	NA	NA	NA	NA	NA	NA	NA	NA	NA	NA	NA	NA	NA	NA	NA	NA
			COG3029	NA	NA	NA	NA	NA	NA	NA	NA	NA	NA	NA	NA	NA	NA	NA	NA	NA	NA	NA	NA	NA	NA	NA	NA	NA	NA	NA	NA	1	NA	NA	NA	NA	NA	NA	NA	NA	NA	NA	NA	NA	NA	NA	NA	NA	NA
	frdD	fumarate reductase subunit D	K00247	NA	NA	NA	NA	NA	NA	NA	1	NA	NA	NA	NA	NA	NA	NA	NA	NA	NA	NA	NA	NA	NA	NA	NA	NA	NA	NA	NA	NA	NA	NA	NA	NA	NA	NA	NA	NA	NA	NA	NA	NA	NA	NA	NA	NA	NA
			COG3080	NA	NA	NA	NA	NA	NA	NA	NA	NA	NA	NA	NA	NA	NA	NA	NA	NA	NA	NA	NA	NA	NA	NA	NA	NA	NA	NA	NA	NA	NA	NA	NA	NA	NA	NA	NA	NA	NA	NA	NA	NA	NA	NA	NA	NA	NA
	frdA	NADH-dependent fumarate reductase subunit A	K18556	NA	NA	NA	NA	NA	NA	NA	NA	NA	NA	NA	NA	NA	NA	NA	NA	NA	NA	NA	NA	NA	NA	NA	NA	NA	NA	NA	NA	NA	NA	NA	NA	NA	NA	NA	NA	NA	NA	NA	NA	NA	NA	NA	NA	NA	NA
			COG1053	NA	NA	NA	NA	NA	NA	1	NA	NA	NA	1	NA	NA	2	NA	NA	1	NA	1	1	NA	NA	NA	1	1	NA	NA	NA	NA	1	NA	1	1	NA	NA	NA	NA	NA	NA	NA	NA	NA	NA	NA	NA	NA
	frdB	NADH-dependent fumarate reductase subunit B	K18557	NA	NA	NA	NA	NA	NA	NA	NA	NA	NA	NA	NA	NA	NA	NA	NA	NA	NA	NA	NA	NA	NA	NA	NA	NA	NA	NA	NA	NA	NA	NA	NA	NA	NA	NA	NA	NA	NA	NA	NA	NA	NA	NA	NA	NA	NA
			COG0479	NA	NA	NA	NA	NA	NA	NA	NA	NA	NA	NA	NA	NA	NA	NA	NA	NA	NA	NA	NA	NA	NA	NA	NA	NA	NA	NA	NA	NA	NA	NA	NA	NA	NA	NA	NA	NA	NA	NA	NA	NA	1	NA	NA	NA	NA
	frdC	NADH-dependent fumarate reductase subunit C	K18558	NA	NA	NA	NA	NA	NA	NA	NA	NA	NA	NA	NA	NA	NA	NA	NA	NA	NA	NA	NA	NA	NA	NA	NA	NA	NA	NA	NA	NA	NA	NA	NA	NA	NA	NA	NA	NA	NA	NA	NA	NA	NA	NA	NA	NA	NA
	frdD	NADH-dependent fumarate reductase subunit D	K18559	NA	NA	NA	NA	NA	NA	NA	NA	NA	NA	NA	NA	NA	NA	NA	NA	NA	NA	NA	NA	NA	NA	NA	NA	NA	NA	NA	NA	NA	NA	NA	NA	NA	NA	NA	NA	NA	NA	NA	NA	NA	NA	NA	NA	NA	NA
	frdE	NADH-dependent fumarate reductase subunit E	K18560	NA	NA	NA	NA	NA	NA	NA	NA	NA	NA	NA	NA	NA	NA	NA	NA	NA	NA	NA	NA	NA	NA	NA	NA	NA	NA	NA	NA	NA	NA	NA	NA	NA	NA	NA	NA	NA	NA	NA	NA	NA	NA	NA	NA	NA	NA
	sucD	succinyl-CoA synthetase alpha subunit	K01902	NA	1	1	1	1	1	1	2	NA	1	1	3	1	1	NA	1	1	NA	NA	NA	1	1	NA	1	1	2	4	NA	NA	1	NA	1	1	NA	NA	1	1	1	1	1	1	1	2	1	1	1
			COG0074	NA	NA	NA	NA	NA	NA	NA	1	NA	NA	NA	NA	NA	NA	NA	NA	NA	NA	NA	NA	NA	NA	NA	NA	NA	NA	NA	NA	NA	NA	NA	1	NA	NA	NA	NA	NA	NA	NA	NA	NA	NA	NA	NA	NA	NA
			TIGR01019	NA	NA	NA	NA	NA	NA	NA	NA	NA	NA	NA	NA	NA	NA	NA	NA	NA	NA	NA	NA	NA	NA	NA	NA	NA	NA	NA	NA	NA	NA	NA	NA	NA	NA	NA	NA	NA	NA	NA	NA	NA	NA	NA	NA	NA	NA
	sucC	succinyl-CoA synthetase beta subunit	K01903	NA	1	1	1	2	1	1	1	NA	1	1	2	1	1	NA	1	1	NA	NA	NA	1	1	NA	1	1	2	3	NA	NA	1	NA	1	1	NA	1	1	1	1	1	1	1	1	1	1	1	1
			COG0045	NA	NA	NA	NA	NA	NA	NA	NA	NA	NA	NA	1	1	1	NA	1	NA	NA	1	NA	NA	NA	NA	NA	NA	1	NA	1	NA	NA	NA	NA	NA	NA	NA	NA	NA	NA	NA	NA	NA	NA	NA	NA	NA	NA
			TIGR01016	NA	NA	NA	NA	NA	NA	NA	NA	NA	NA	NA	NA	NA	NA	NA	NA	NA	NA	NA	NA	NA	NA	NA	NA	NA	NA	NA	NA	NA	NA	NA	NA	NA	NA	NA	NA	NA	NA	NA	NA	NA	NA	NA	NA	NA	NA
	korA/oorA/oforA	2-oxoglutarate/2-oxoacid ferredoxin oxidoreductase subunit alpha	K00174	1	NA	1	NA	NA	NA	NA	NA	NA	2	1	6	4	2	NA	2	1	2	2	2	NA	1	1	1	3	2	2	3	1	3	1	2	2	1	2	2	2	2	2	1	2	2	1	2	2	1
	korB/oorB/oforB	2-oxoglutarate/2-oxoacid ferredoxin oxidoreductase subunit beta	K00175	1	NA	1	NA	NA	NA	NA	NA	NA	2	1	5	4	2	NA	2	NA	2	1	2	NA	1	1	1	1	2	2	3	1	4	3	2	1	1	2	2	2	2	2	1	2	2	1	2	2	1
			TIGR02177	NA	NA	NA	NA	NA	NA	NA	NA	NA	NA	NA	NA	NA	NA	NA	NA	NA	NA	NA	NA	NA	NA	NA	NA	NA	NA	NA	NA	NA	NA	NA	NA	NA	NA	NA	NA	NA	NA	NA	NA	NA	NA	NA	NA	NA	NA
	korC/oorC	2-oxoglutarate ferredoxin oxidoreductase subunit gamma	K00177	NA	NA	NA	NA	NA	NA	NA	NA	NA	1	1	2	2	2	NA	1	NA	1	NA	1	NA	NA	1	NA	2	1	2	1	NA	2	2	2	NA	NA	1	1	1	1	1	NA	1	1	1	1	1	NA
			TIGR02175	NA	NA	NA	NA	NA	NA	NA	NA	NA	NA	NA	1	1	1	NA	NA	NA	NA	NA	NA	NA	NA	NA	NA	NA	NA	NA	NA	NA	NA	NA	NA	NA	NA	NA	NA	NA	NA	NA	NA	NA	NA	NA	NA	NA	NA
	korD/oorD	2-oxoglutarate ferredoxin oxidoreductase subunit delta	K00176	NA	NA	NA	NA	NA	NA	NA	NA	NA	1	1	2	2	2	NA	1	NA	1	NA	1	NA	NA	1	NA	1	1	2	1	NA	3	1	2	NA	NA	1	1	1	1	NA	NA	NA	1	1	1	1	1
			TIGR02179	NA	NA	NA	NA	NA	NA	NA	NA	NA	NA	NA	NA	NA	NA	NA	NA	NA	NA	NA	NA	NA	NA	NA	NA	NA	NA	NA	NA	NA	NA	NA	NA	NA	NA	NA	NA	NA	NA	NA	NA	NA	NA	NA	NA	NA	NA
	IDH1/IDH2/icd	isocitrate dehydrogenase	K00031	NA	1	1	1	NA	NA	1	2	1	1	1	2	1	1	1	1	1	NA	2	1	1	1	1	1	1	1	2	1	1	NA	NA	2	NA	1	1	1	NA	NA	NA	2	1	2	1	1	1	NA
			COG0538	NA	NA	NA	NA	NA	NA	NA	NA	NA	NA	NA	NA	NA	NA	NA	NA	NA	NA	NA	NA	NA	NA	NA	NA	NA	NA	NA	NA	NA	NA	NA	NA	NA	NA	NA	NA	NA	NA	NA	NA	NA	NA	NA	NA	NA	NA
			TIGR02924	NA	NA	NA	NA	NA	NA	NA	NA	NA	NA	NA	NA	NA	NA	NA	NA	NA	NA	NA	NA	NA	NA	NA	NA	NA	NA	NA	NA	NA	NA	NA	NA	NA	NA	NA	NA	NA	NA	NA	NA	NA	NA	NA	NA	NA	NA
			TIGR00127	NA	NA	NA	NA	NA	NA	NA	NA	NA	NA	NA	NA	NA	NA	NA	NA	NA	NA	NA	NA	NA	NA	NA	NA	NA	NA	NA	NA	NA	NA	NA	NA	NA	NA	NA	NA	NA	NA	NA	NA	NA	NA	NA	NA	NA	NA
			TIGR00175	NA	NA	NA	NA	NA	NA	NA	NA	NA	NA	NA	NA	NA	NA	NA	NA	NA	NA	NA	NA	NA	NA	NA	NA	NA	NA	NA	NA	NA	NA	NA	NA	NA	NA	NA	NA	NA	NA	NA	NA	NA	NA	NA	NA	NA	NA
			TIGR00178	NA	NA	NA	NA	NA	NA	NA	NA	NA	NA	NA	NA	NA	NA	NA	NA	NA	NA	NA	NA	NA	NA	NA	NA	NA	NA	NA	NA	NA	NA	NA	NA	NA	NA	NA	NA	NA	NA	NA	NA	NA	NA	NA	NA	NA	NA
			TIGR00183	NA	NA	NA	NA	NA	NA	NA	NA	NA	NA	NA	NA	NA	NA	NA	NA	NA	NA	NA	NA	NA	NA	NA	NA	NA	NA	NA	NA	NA	NA	NA	NA	NA	NA	NA	NA	NA	NA	NA	NA	NA	NA	NA	NA	NA	NA
	ACO/acnA	aconitate hydratase (aconitase)	K01681	NA	4	1	3	1	NA	NA	2	2	NA	NA	2	2	NA	1	1	1	1	1	1	2	1	1	1	1	4	1	1	1	NA	NA	1	NA	1	1	1	NA	NA	NA	1	1	1	1	1	1	2
			COG1048	NA	NA	NA	NA	NA	NA	NA	NA	NA	NA	NA	NA	NA	NA	NA	NA	NA	NA	NA	NA	NA	NA	NA	NA	NA	NA	NA	NA	NA	NA	NA	NA	NA	NA	NA	NA	NA	NA	NA	NA	NA	NA	NA	NA	NA	NA
			TIGR01340	NA	NA	NA	NA	NA	NA	NA	NA	NA	NA	NA	NA	NA	NA	NA	NA	NA	NA	NA	NA	NA	NA	NA	NA	NA	NA	NA	NA	NA	NA	NA	NA	NA	NA	NA	NA	NA	NA	NA	NA	NA	NA	NA	NA	NA	NA
			TIGR01341	NA	NA	NA	NA	NA	NA	NA	NA	NA	NA	NA	NA	NA	NA	NA	NA	NA	NA	NA	NA	NA	NA	NA	NA	NA	NA	NA	NA	NA	NA	NA	NA	NA	NA	NA	NA	NA	NA	NA	NA	NA	NA	NA	NA	NA	NA
			TIGR01342	NA	NA	NA	NA	NA	NA	NA	NA	NA	NA	NA	NA	NA	NA	NA	NA	NA	NA	NA	NA	NA	NA	NA	NA	NA	NA	NA	NA	NA	NA	NA	NA	NA	NA	NA	NA	NA	NA	NA	NA	NA	NA	NA	NA	NA	NA
	acnB	aconitate hydratase 2 / 2-methylisocitrate dehydratase	K01682	NA	NA	NA	NA	1	1	NA	NA	NA	2	1	NA	NA	1	NA	NA	1	NA	NA	NA	NA	1	NA	NA	NA	NA	NA	1	NA	NA	NA	NA	NA	NA	NA	NA	NA	NA	NA	NA	NA	NA	NA	NA	NA	NA
			COG1049	NA	NA	NA	NA	NA	NA	NA	NA	NA	NA	NA	NA	NA	1	NA	NA	NA	NA	NA	NA	NA	NA	NA	NA	NA	NA	NA	NA	NA	NA	NA	NA	NA	NA	NA	NA	NA	NA	NA	NA	NA	1	NA	NA	NA	NA
			TIGR00117	NA	NA	NA	NA	NA	NA	NA	NA	NA	NA	NA	NA	NA	NA	NA	NA	NA	NA	NA	NA	NA	NA	NA	NA	NA	NA	NA	NA	NA	NA	NA	NA	NA	NA	NA	NA	NA	NA	NA	NA	NA	NA	NA	NA	NA	NA
	porA	pyruvate:ferredoxin oxidoreductase alpha subunit	K00169	1	NA	NA	NA	NA	NA	NA	NA	NA	1	1	1	2	1	NA	NA	NA	1	NA	NA	NA	NA	NA	NA	NA	NA	NA	NA	NA	NA	NA	NA	NA	NA	NA	NA	1	NA	NA	NA	NA	NA	NA	1	NA	1
			COG0674	NA	NA	NA	NA	NA	NA	NA	NA	NA	NA	NA	NA	NA	1	NA	NA	NA	NA	NA	NA	NA	NA	NA	NA	NA	NA	NA	NA	NA	NA	NA	NA	NA	NA	NA	NA	NA	NA	NA	NA	NA	NA	NA	NA	NA	NA
	porB	pyruvate:ferredoxin oxidoreductase beta subunit	K00170	1	NA	NA	NA	NA	NA	NA	NA	NA	1	1	NA	NA	2	NA	NA	NA	1	NA	NA	NA	NA	NA	NA	NA	NA	NA	NA	NA	NA	NA	NA	NA	NA	NA	NA	1	NA	NA	NA	NA	NA	NA	1	NA	1
			COG1013	NA	NA	NA	NA	NA	NA	NA	NA	NA	NA	NA	1	1	NA	NA	NA	NA	NA	NA	NA	NA	NA	NA	NA	NA	NA	1	NA	NA	NA	NA	NA	NA	NA	NA	NA	NA	NA	NA	NA	NA	NA	NA	NA	NA	NA
			TIGR02177	NA	NA	NA	NA	NA	NA	NA	NA	NA	NA	NA	NA	NA	NA	NA	NA	NA	NA	NA	NA	NA	NA	NA	NA	NA	NA	NA	NA	NA	NA	NA	NA	NA	NA	NA	NA	NA	NA	NA	NA	NA	NA	NA	NA	NA	NA
	porD	pyruvate:ferredoxin oxidoreductase delta subunit	K00171	1	NA	NA	NA	NA	NA	NA	NA	NA	1	1	1	1	2	NA	NA	NA	1	NA	NA	NA	NA	NA	NA	NA	NA	NA	NA	NA	NA	NA	NA	NA	NA	NA	NA	1	NA	NA	NA	NA	NA	NA	1	NA	1
			COG1144	NA	NA	NA	NA	NA	NA	NA	NA	NA	NA	NA	1	3	2	NA	NA	NA	1	NA	2	NA	NA	NA	1	NA	3	NA	1	2	1	NA	2	1	NA	1	NA	NA	NA	NA	1	1	1	NA	NA	NA	1
			TIGR02175	NA	NA	NA	NA	NA	NA	NA	NA	NA	NA	NA	1	1	1	NA	NA	NA	NA	NA	NA	NA	NA	NA	NA	NA	NA	NA	NA	NA	NA	NA	NA	NA	NA	NA	NA	NA	NA	NA	NA	NA	NA	NA	NA	NA	NA
	porC, porG	pyruvate:ferredoxin oxidoreductase gamma subunit	K00172	1	NA	NA	NA	NA	NA	NA	NA	NA	1	1	NA	NA	1	NA	NA	NA	1	NA	NA	NA	NA	NA	NA	NA	NA	NA	NA	NA	NA	NA	NA	NA	NA	NA	NA	1	NA	NA	NA	NA	NA	NA	1	NA	1
			COG1014	NA	NA	NA	NA	NA	NA	NA	NA	NA	NA	NA	NA	NA	NA	NA	NA	NA	NA	NA	NA	NA	NA	NA	NA	NA	NA	NA	NA	NA	NA	NA	NA	NA	NA	NA	NA	NA	NA	NA	NA	NA	NA	NA	NA	NA	NA
			TIGR02179	NA	NA	NA	NA	NA	NA	NA	NA	NA	NA	NA	NA	NA	NA	NA	NA	NA	NA	NA	NA	NA	NA	NA	NA	NA	NA	NA	NA	NA	NA	NA	NA	NA	NA	NA	NA	NA	NA	NA	NA	NA	NA	NA	NA	NA	NA
	por, nifJ	pyruvate-ferredoxin/flavodoxin oxidoreductase	K03737	NA	NA	NA	NA	1	NA	NA	NA	NA	NA	1	1	1	1	1	2	1	NA	1	1	3	2	1	1	1	1	2	1	1	2	1	2	1	1	1	1	1	1	1	NA	2	2	NA	1	1	2
			COG0674	NA	NA	NA	NA	NA	NA	NA	NA	NA	NA	NA	NA	NA	1	NA	NA	NA	NA	NA	NA	NA	NA	NA	NA	NA	NA	NA	NA	NA	NA	NA	NA	NA	NA	NA	NA	NA	NA	NA	NA	NA	NA	NA	NA	NA	NA
			COG1013	NA	NA	NA	NA	NA	NA	NA	NA	NA	NA	NA	1	1	NA	NA	NA	NA	NA	NA	NA	NA	NA	NA	NA	NA	NA	1	NA	NA	NA	NA	NA	NA	NA	NA	NA	NA	NA	NA	NA	NA	NA	NA	NA	NA	NA
			COG1014	NA	NA	NA	NA	NA	NA	NA	NA	NA	NA	NA	NA	NA	NA	NA	NA	NA	NA	NA	NA	NA	NA	NA	NA	NA	NA	NA	NA	NA	NA	NA	NA	NA	NA	NA	NA	NA	NA	NA	NA	NA	NA	NA	NA	NA	NA
			TIGR02176	NA	NA	NA	NA	NA	NA	NA	NA	NA	NA	NA	NA	NA	NA	NA	NA	NA	NA	NA	NA	NA	NA	NA	NA	NA	NA	NA	NA	NA	NA	NA	NA	NA	NA	NA	NA	NA	NA	NA	NA	NA	NA	NA	NA	NA	NA
	ppdK		K01006	2	NA	NA	NA	NA	NA	NA	2	2	NA	NA	1	1	4	1	1	1	2	1	1	2	1	3	2	1	1	2	2	3	1	1	1	1	1	1	1	1	1	1	1	NA	1	NA	1	1	3
	pps/ppsA	pyruvate, water dikinase	K01007	NA	1	NA	1	NA	1	2	NA	NA	1	1	NA	3	2	4	5	NA	1	1	NA	1	NA	NA	NA	2	NA	NA	2	1	1	1	1	NA	3	NA	NA	NA	NA	NA	NA	NA	NA	NA	NA	NA	NA
			COG0574	NA	NA	NA	NA	NA	NA	NA	NA	NA	NA	NA	NA	NA	NA	NA	NA	NA	NA	NA	NA	NA	NA	NA	NA	NA	NA	NA	NA	NA	NA	NA	NA	NA	NA	NA	NA	1	NA	NA	NA	NA	NA	NA	NA	NA	NA
			TIGR01418	NA	NA	NA	NA	NA	NA	NA	NA	NA	NA	NA	NA	NA	NA	NA	NA	NA	NA	NA	NA	NA	NA	NA	NA	NA	NA	NA	NA	NA	NA	NA	NA	NA	NA	NA	NA	NA	NA	NA	NA	NA	NA	NA	NA	NA	NA
	ppc	phosphoenolpyruvate carboxylase	K01595	1	1	1	1	1	1	1	NA	NA	NA	NA	1	NA	NA	1	1	NA	NA	NA	NA	1	1	NA	NA	NA	NA	1	1	NA	NA	NA	NA	NA	NA	NA	NA	NA	NA	NA	NA	NA	NA	NA	NA	1	1
			COG2352	NA	NA	NA	NA	NA	NA	NA	NA	NA	NA	NA	NA	NA	NA	NA	NA	NA	NA	NA	NA	NA	NA	NA	NA	NA	NA	NA	NA	NA	NA	NA	NA	NA	NA	NA	NA	NA	NA	1	NA	NA	NA	NA	NA	NA	NA
			COG1892	NA	NA	NA	NA	NA	NA	NA	NA	NA	NA	NA	NA	NA	NA	NA	NA	NA	NA	NA	NA	NA	NA	NA	NA	NA	NA	NA	NA	NA	NA	NA	NA	NA	NA	NA	NA	NA	NA	NA	NA	NA	NA	NA	NA	NA	NA
			TIGR02751	NA	NA	NA	NA	NA	NA	NA	NA	NA	NA	NA	NA	NA	NA	NA	NA	NA	NA	NA	NA	NA	NA	NA	NA	NA	NA	NA	NA	NA	NA	NA	NA	NA	NA	NA	NA	NA	NA	NA	NA	NA	NA	NA	NA	NA	NA
	pycA		K01959	NA	NA	NA	NA	NA	NA	NA	NA	NA	NA	1	NA	NA	NA	1	1	NA	NA	NA	NA	NA	NA	NA	NA	NA	NA	NA	1	NA	NA	NA	NA	NA	NA	NA	NA	NA	NA	NA	NA	NA	NA	NA	NA	NA	NA
	pycB		K01960	NA	NA	NA	NA	NA	NA	NA	NA	NA	1	1	3	1	1	NA	NA	NA	1	1	1	1	NA	1	2	1	1	1	2	1	1	NA	1	NA	NA	1	NA	1	1	1	1	1	1	1	NA	NA	NA
	pyc		K01958	NA	NA	NA	NA	NA	NA	NA	1	1	NA	NA	NA	NA	2	1	1	1	NA	NA	NA	NA	NA	NA	NA	1	NA	NA	3	NA	NA	NA	NA	NA	NA	NA	NA	NA	NA	NA	NA	NA	NA	NA	NA	NA	NA
Wood-Ljungdahl	criteria for presence: ACS/CODH plus gene from methyl branch at minimum
	acsB	acetyl-coA synthase	K14138	1	NA	NA	NA	NA	NA	NA	NA	NA	NA	NA	1	1	1	1	1	NA	NA	NA	NA	NA	NA	NA	NA	NA	NA	NA	2	NA	NA	NA	NA	NA	NA	NA	NA	NA	NA	NA	NA	NA	NA	NA	NA	NA	NA
			COG1152	NA	NA	NA	NA	NA	NA	NA	NA	NA	NA	NA	NA	NA	NA	NA	NA	NA	NA	NA	NA	NA	NA	NA	NA	NA	NA	NA	NA	NA	NA	NA	NA	NA	NA	NA	NA	NA	NA	NA	NA	NA	NA	NA	NA	NA	NA
			COG1614	NA	NA	NA	NA	NA	NA	NA	NA	NA	NA	NA	NA	NA	1	NA	NA	NA	NA	NA	NA	NA	NA	NA	NA	NA	NA	NA	NA	NA	NA	NA	NA	NA	NA	NA	NA	NA	NA	NA	NA	NA	NA	NA	NA	NA	NA
	cooS/acsA	carbon monoxide dehydrogenase	K00198	1	NA	NA	NA	NA	NA	NA	NA	NA	NA	NA	1	2	2	5	1	NA	NA	NA	NA	NA	NA	NA	NA	NA	NA	NA	4	NA	NA	NA	NA	NA	NA	NA	NA	NA	NA	NA	NA	NA	NA	NA	NA	NA	NA
			TIGR01702	NA	NA	NA	NA	NA	NA	NA	NA	NA	NA	NA	NA	NA	NA	NA	NA	NA	NA	NA	NA	NA	NA	NA	NA	NA	NA	NA	NA	NA	NA	NA	NA	NA	NA	NA	NA	NA	NA	NA	NA	NA	NA	NA	NA	NA	NA
	fdhA	formate dehydrogenase (NADP+) alpha subunit	K05299	NA	NA	NA	NA	NA	NA	NA	NA	NA	NA	NA	NA	NA	NA	NA	NA	NA	NA	NA	NA	NA	NA	NA	NA	NA	NA	NA	2	NA	NA	NA	NA	NA	NA	NA	2	NA	NA	NA	NA	NA	NA	NA	NA	NA	NA
			TIGR02819	NA	NA	NA	NA	NA	NA	NA	NA	NA	NA	NA	NA	NA	NA	NA	NA	NA	NA	NA	NA	NA	NA	NA	NA	NA	NA	NA	NA	NA	NA	NA	NA	NA	NA	NA	NA	NA	NA	NA	NA	NA	NA	NA	NA	NA	NA
	fdhB	formate dehydrogenase (NADP+) beta subunit	K15022	1	NA	1	NA	NA	NA	NA	NA	NA	1	1	3	1	2	NA	NA	1	NA	NA	NA	NA	NA	NA	NA	NA	NA	NA	2	NA	NA	NA	NA	1	NA	NA	NA	NA	NA	NA	NA	NA	NA	NA	NA	NA	NA
	fhs	formate--tetrahydrofolate ligase	K01938	NA	NA	NA	NA	NA	NA	NA	2	1	NA	NA	NA	NA	1	1	1	NA	1	NA	NA	NA	NA	NA	NA	NA	NA	NA	NA	NA	1	1	1	NA	NA	NA	1	1	1	2	NA	NA	NA	1	1	NA	2
			COG2759	1	NA	NA	NA	NA	NA	NA	NA	NA	NA	NA	NA	NA	NA	NA	NA	NA	NA	1	1	NA	NA	NA	NA	NA	NA	1	2	NA	NA	NA	NA	NA	NA	NA	NA	NA	NA	NA	NA	NA	NA	NA	NA	NA	NA
	folD	methylenetetrahydrofolate dehydrogenase (NADP+) / methenyltetrahydrofolate cyclohydrolase	K01491	1	2	1	1	1	NA	1	1	2	1	1	1	1	1	1	1	1	1	1	1	1	1	NA	1	1	1	1	3	1	1	1	1	1	1	1	1	1	1	1	1	1	1	2	1	1	1
			COG0190	NA	NA	NA	NA	NA	NA	NA	NA	NA	NA	NA	NA	NA	1	NA	NA	NA	1	NA	NA	NA	NA	NA	NA	NA	NA	NA	NA	NA	NA	NA	NA	NA	NA	NA	NA	NA	NA	NA	NA	NA	NA	NA	NA	NA	NA
	metF, MTHFR	methylenetetrahydrofolate reductase (NADPH)	K00297	2	1	1	1	1	1	2	2	2	NA	NA	8	4	7	1	1	2	1	NA	NA	1	2	NA	NA	1	1	1	6	1	1	1	1	NA	NA	1	2	1	NA	NA	1	1	1	NA	1	1	1
			COG0685	NA	NA	NA	NA	NA	NA	NA	NA	NA	1	1	NA	NA	NA	NA	2	NA	NA	1	1	NA	NA	NA	1	NA	1	NA	NA	NA	NA	NA	NA	NA	1	NA	NA	NA	NA	NA	NA	NA	NA	NA	NA	NA	NA
			TIGR00676	NA	NA	NA	NA	NA	NA	NA	NA	NA	NA	NA	NA	NA	NA	NA	NA	NA	NA	NA	NA	NA	NA	NA	NA	NA	NA	NA	NA	NA	NA	NA	NA	NA	NA	NA	NA	NA	NA	NA	NA	NA	NA	NA	NA	NA	NA
	acsE	5-methyltetrahydrofolate corrinoid/iron sulfur protein methyltransferase	K15023	1	NA	NA	NA	NA	NA	NA	NA	NA	NA	NA	1	1	3	1	1	NA	NA	NA	NA	NA	NA	NA	NA	NA	1	NA	1	NA	NA	NA	NA	NA	NA	NA	NA	NA	NA	NA	NA	NA	NA	NA	NA	NA	NA
	cdhE/acsC	acetyl-CoA decarbonylase/synthase, CODH/ACS complex subunit gamma	K00197	2	NA	NA	NA	NA	NA	NA	NA	NA	NA	NA	1	1	1	1	1	NA	NA	NA	NA	NA	NA	NA	NA	NA	NA	NA	2	NA	NA	NA	NA	NA	NA	NA	NA	NA	NA	NA	NA	NA	NA	NA	NA	NA	NA
			COG1456	NA	NA	NA	NA	NA	NA	NA	NA	NA	NA	NA	NA	1	NA	NA	NA	NA	NA	NA	NA	NA	NA	NA	NA	NA	NA	NA	NA	NA	NA	NA	NA	NA	NA	NA	NA	NA	NA	NA	NA	NA	NA	NA	NA	NA	NA
	cdhD/acsD	acetyl-CoA decarbonylase/synthase, CODH/ACS complex subunit delta	K00194	1	NA	NA	NA	NA	NA	NA	NA	NA	NA	NA	1	1	1	NA	NA	NA	NA	NA	NA	NA	NA	NA	NA	NA	NA	NA	1	NA	NA	NA	NA	NA	NA	NA	NA	NA	NA	NA	NA	NA	NA	NA	NA	NA	NA
			COG2069	NA	NA	NA	NA	NA	NA	NA	NA	NA	NA	NA	NA	NA	NA	NA	NA	NA	NA	NA	NA	NA	NA	NA	NA	NA	1	NA	NA	NA	NA	NA	NA	NA	NA	NA	NA	NA	NA	NA	NA	NA	NA	NA	NA	NA	NA
			TIGR00381	NA	NA	NA	NA	NA	NA	NA	NA	NA	NA	NA	NA	NA	NA	1	1	NA	NA	NA	NA	NA	NA	NA	NA	NA	NA	NA	NA	NA	NA	NA	NA	NA	NA	NA	NA	NA	NA	NA	NA	NA	NA	NA	NA	NA	NA
	cdhA	anaerobic carbon-monoxide dehydrogenase, CODH/ACS complex subunit alpha	K00192	NA	NA	NA	NA	NA	NA	NA	NA	NA	NA	NA	NA	NA	NA	NA	NA	NA	NA	NA	NA	NA	NA	NA	NA	NA	NA	NA	NA	NA	NA	NA	NA	NA	NA	NA	NA	NA	NA	NA	NA	NA	NA	NA	NA	NA	NA
	cdhC	acetyl-CoA decarbonylase/synthase, CODH/ACS complex subunit beta	K00193	NA	NA	NA	NA	NA	NA	NA	NA	NA	NA	NA	NA	NA	NA	NA	NA	NA	NA	NA	NA	NA	NA	NA	NA	NA	NA	NA	NA	NA	NA	NA	NA	NA	NA	NA	NA	NA	NA	NA	NA	NA	NA	NA	NA	NA	NA
	cdhB	anaerobic carbon-monoxide dehydrogenase, CODH/ACS complex subunit epsilon	K00195	NA	NA	NA	NA	NA	NA	NA	NA	NA	NA	NA	NA	NA	NA	NA	NA	NA	NA	NA	NA	NA	NA	NA	NA	NA	NA	NA	NA	NA	NA	NA	NA	NA	NA	NA	NA	NA	NA	NA	NA	NA	NA	NA	NA	NA	NA
3-hydroxypropionate bi-cycle	marker gene:mcr (ref:Helena's paper)
	accC	acetyl-CoA carboxylase	K01961	1	1	1	1	2	NA	1	2	2	NA	1	1	1	1	1	NA	1	NA	NA	NA	2	1	NA	NA	NA	NA	1	1	NA	NA	NA	NA	1	2	2	NA	NA	NA	NA	1	1	1	NA	1	NA	NA
			COG0439	NA	NA	NA	2	2	NA	1	NA	NA	1	NA	1	NA	NA	NA	NA	NA	NA	NA	NA	NA	NA	NA	1	1	1	3	NA	3	1	NA	NA	NA	NA	NA	NA	NA	NA	NA	NA	NA	NA	NA	1	NA	1
			TIGR00514	NA	NA	NA	NA	NA	NA	NA	NA	NA	NA	NA	NA	NA	NA	NA	NA	1	NA	NA	NA	NA	NA	NA	NA	NA	NA	NA	NA	NA	NA	NA	NA	NA	NA	NA	1	NA	NA	NA	NA	NA	NA	NA	NA	1	1
	accB	acetyl-CoA carboxylase biotin carboxyl carrier protein	K02160	NA	1	1	1	1	NA	2	NA	NA	NA	1	3	2	NA	NA	NA	1	NA	NA	NA	1	1	NA	NA	NA	NA	1	NA	NA	NA	NA	NA	1	NA	1	NA	NA	NA	NA	NA	NA	NA	NA	NA	NA	NA
			COG0511	NA	NA	NA	NA	NA	NA	NA	NA	NA	NA	NA	NA	1	1	1	1	2	NA	NA	NA	2	1	NA	NA	NA	NA	NA	NA	NA	2	1	1	1	NA	2	3	2	2	2	3	3	2	1	3	3	3
			TIGR00531	NA	NA	NA	NA	NA	NA	NA	NA	NA	NA	NA	NA	NA	NA	NA	NA	NA	NA	NA	NA	NA	NA	NA	NA	NA	NA	NA	NA	NA	NA	NA	NA	NA	1	NA	1	NA	NA	NA	NA	NA	NA	NA	NA	NA	NA
	accA	acetyl-CoA carboxylase carboxyl transferase subunit alpha	K01962	1	1	1	1	1	1	2	1	1	1	1	NA	NA	NA	NA	NA	1	NA	1	1	NA	1	NA	NA	1	NA	1	NA	NA	1	1	NA	1	1	1	2	NA	NA	NA	NA	NA	NA	NA	NA	NA	NA
			COG0825	NA	NA	NA	NA	NA	NA	NA	NA	NA	NA	NA	1	NA	NA	NA	NA	NA	NA	NA	NA	NA	NA	NA	NA	NA	NA	NA	NA	NA	NA	NA	NA	NA	NA	NA	NA	NA	NA	NA	NA	NA	NA	NA	NA	NA	NA
			TIGR00513	NA	NA	NA	NA	NA	NA	NA	NA	NA	NA	NA	NA	NA	NA	NA	NA	NA	NA	NA	NA	NA	NA	NA	NA	NA	NA	NA	NA	NA	NA	NA	NA	NA	NA	NA	NA	NA	NA	NA	NA	NA	NA	NA	NA	NA	NA
	accD	acetyl-CoA carboxylase carboxyl transferase subunit beta	K01963	1	1	1	1	1	1	1	NA	1	1	1	NA	NA	NA	1	1	1	NA	1	1	1	1	NA	NA	1	NA	1	NA	NA	1	1	NA	NA	1	1	2	NA	NA	NA	NA	NA	NA	NA	NA	NA	NA
			COG0777	NA	NA	NA	NA	NA	NA	NA	NA	NA	NA	NA	1	1	NA	NA	NA	NA	NA	NA	NA	NA	NA	NA	NA	NA	NA	NA	NA	NA	NA	NA	NA	NA	NA	NA	1	NA	NA	NA	NA	NA	NA	NA	NA	NA	NA
			TIGR00515	NA	NA	NA	NA	NA	NA	NA	NA	NA	NA	NA	NA	NA	NA	NA	NA	NA	NA	NA	NA	NA	NA	NA	NA	NA	NA	NA	NA	NA	NA	NA	NA	1	NA	NA	NA	NA	NA	NA	NA	NA	NA	NA	NA	NA	NA
	mcr	malonyl-CoA reductase	K14468	NA	NA	NA	NA	NA	NA	NA	NA	NA	NA	NA	NA	NA	NA	NA	NA	NA	NA	NA	NA	NA	NA	NA	NA	NA	NA	NA	NA	NA	NA	NA	NA	NA	NA	NA	NA	NA	NA	NA	NA	NA	NA	NA	NA	NA	NA
		acrylyl-CoA reductase (NADPH) / 3-hydroxypropionyl-CoA dehydratase / 3-hydroxypropionyl-CoA synthetase	K14469	NA	NA	NA	NA	NA	NA	NA	NA	NA	NA	NA	NA	NA	NA	NA	NA	NA	NA	NA	NA	NA	NA	NA	NA	NA	NA	NA	NA	NA	NA	NA	NA	NA	NA	NA	NA	NA	NA	NA	NA	NA	NA	NA	NA	NA	NA
		propionyl-CoA carboxylase	K15052	NA	NA	NA	NA	NA	NA	NA	NA	NA	NA	NA	NA	NA	NA	NA	NA	NA	NA	NA	NA	NA	NA	NA	NA	NA	NA	NA	NA	NA	NA	NA	NA	NA	NA	NA	NA	NA	NA	NA	NA	NA	NA	NA	NA	NA	NA
	MCEE/epi	methylmalonyl-CoA epimerase	K05606	NA	NA	NA	NA	NA	NA	NA	1	NA	NA	NA	1	2	1	NA	NA	NA	NA	NA	NA	1	1	NA	NA	NA	2	1	2	NA	2	NA	NA	1	1	1	1	1	1	1	1	1	1	1	1	1	1
			TIGR03081	NA	NA	NA	NA	NA	NA	NA	NA	NA	NA	NA	NA	NA	NA	NA	NA	NA	NA	NA	NA	NA	NA	NA	NA	NA	NA	NA	NA	NA	NA	NA	NA	NA	NA	NA	NA	NA	NA	NA	NA	NA	NA	NA	NA	NA	NA
	MUT	methylmalonyl-CoA mutase	K01847	NA	NA	NA	NA	NA	NA	NA	1	NA	NA	NA	1	1	2	NA	NA	1	NA	NA	NA	2	2	NA	NA	NA	NA	NA	1	NA	2	2	NA	NA	3	2	2	NA	2	2	2	1	3	1	2	3	2
			TIGR00642	NA	NA	NA	NA	NA	NA	NA	NA	NA	NA	NA	NA	NA	NA	NA	NA	NA	NA	NA	NA	NA	NA	NA	NA	NA	NA	NA	NA	NA	NA	NA	NA	NA	NA	NA	NA	NA	NA	NA	NA	NA	NA	NA	NA	NA	NA
	mcmA1	methylmalonyl-CoA mutase, N-terminal domain	K01848	NA	NA	NA	NA	NA	NA	NA	NA	NA	NA	NA	1	1	1	NA	NA	NA	NA	NA	NA	NA	NA	NA	NA	NA	1	1	NA	NA	NA	NA	NA	1	NA	2	NA	NA	NA	NA	NA	NA	NA	NA	NA	NA	NA
			COG1884	NA	NA	NA	NA	NA	NA	NA	NA	NA	NA	NA	NA	NA	NA	NA	NA	NA	NA	NA	NA	NA	NA	NA	NA	NA	NA	NA	NA	NA	NA	NA	NA	NA	NA	NA	NA	NA	NA	NA	NA	NA	NA	NA	NA	NA	NA
			TIGR00641	NA	NA	NA	NA	NA	NA	NA	NA	NA	NA	NA	NA	NA	NA	NA	NA	NA	NA	NA	NA	NA	NA	NA	NA	NA	NA	NA	NA	NA	NA	NA	NA	NA	NA	NA	NA	NA	NA	NA	NA	NA	NA	NA	NA	NA	NA
	mcmA2	methylmalonyl-CoA mutase, C-terminal domain	K01849	NA	NA	NA	NA	NA	NA	NA	NA	NA	NA	NA	1	1	1	NA	NA	NA	NA	NA	NA	NA	NA	NA	NA	NA	1	1	NA	NA	NA	NA	NA	1	NA	1	NA	NA	NA	NA	NA	NA	NA	NA	NA	NA	NA
			COG2185	NA	NA	NA	NA	NA	NA	NA	NA	NA	NA	NA	NA	NA	NA	NA	NA	NA	NA	NA	NA	NA	NA	NA	NA	NA	NA	NA	NA	NA	NA	NA	NA	NA	NA	NA	NA	NA	NA	NA	NA	1	NA	NA	NA	NA	NA
			TIGR00640	1	NA	NA	NA	NA	NA	NA	NA	NA	NA	NA	NA	NA	NA	NA	NA	NA	NA	NA	NA	NA	NA	NA	NA	NA	NA	NA	NA	NA	NA	NA	NA	NA	NA	NA	NA	NA	NA	NA	NA	NA	NA	NA	NA	NA	NA
	smtA1	succinyl-CoA:(S)-malate-CoA transferase	K14471	NA	NA	NA	NA	NA	NA	NA	NA	NA	NA	NA	NA	NA	NA	NA	NA	NA	NA	NA	NA	NA	NA	NA	NA	NA	NA	NA	NA	NA	NA	NA	NA	NA	NA	NA	NA	NA	NA	NA	NA	NA	NA	NA	NA	NA	NA
	smtB	succinyl-CoA:(S)-malate CoA-transferase subunit B	K14472	NA	NA	NA	NA	NA	NA	NA	NA	NA	NA	NA	NA	NA	NA	NA	NA	NA	NA	NA	NA	NA	NA	NA	NA	NA	NA	NA	NA	NA	NA	NA	NA	NA	NA	NA	NA	NA	NA	NA	NA	NA	NA	NA	NA	NA	NA
	sdhA/frdA	succinate dehydrogenase / fumarate reductase, flavoprotein subunit	K00239	NA	2	1	2	1	1	2	1	1	1	1	NA	1	1	1	1	1	NA	NA	NA	2	2	NA	1	NA	NA	1	NA	NA	NA	NA	NA	NA	1	1	1	1	1	1	NA	1	1	1	1	1	1
			COG1053	NA	NA	NA	NA	NA	NA	1	NA	NA	NA	1	NA	NA	2	NA	NA	1	NA	1	1	NA	NA	NA	1	1	NA	NA	NA	NA	1	NA	1	1	NA	NA	NA	NA	NA	NA	NA	NA	NA	NA	NA	NA	NA
			TIGR01811	NA	NA	NA	NA	NA	NA	NA	NA	NA	NA	NA	NA	NA	NA	NA	NA	NA	NA	NA	NA	NA	NA	NA	NA	NA	NA	NA	NA	NA	NA	NA	NA	NA	NA	NA	NA	NA	NA	NA	NA	NA	NA	NA	NA	NA	NA
			TIGR01812	NA	NA	NA	NA	NA	NA	NA	NA	NA	NA	1	NA	NA	NA	NA	NA	NA	NA	NA	NA	NA	NA	NA	NA	NA	NA	NA	NA	NA	NA	NA	NA	NA	NA	NA	NA	NA	NA	NA	NA	NA	NA	NA	NA	NA	NA
			TIGR01816	NA	NA	NA	NA	NA	NA	NA	NA	NA	NA	NA	NA	NA	NA	NA	NA	NA	NA	NA	NA	NA	NA	NA	NA	NA	NA	NA	NA	NA	NA	NA	NA	NA	NA	NA	NA	NA	NA	NA	NA	NA	NA	NA	NA	NA	NA
	sdhB/frdB	succinate dehydrogenase / fumarate reductase, iron-sulfur subunit	K00240	NA	2	1	2	1	1	1	1	1	1	2	NA	1	1	1	4	1	NA	NA	NA	1	1	NA	1	NA	NA	2	NA	NA	NA	NA	NA	NA	1	1	1	1	1	1	NA	1	1	2	1	1	1
			COG0479	NA	NA	NA	NA	NA	NA	NA	NA	NA	NA	NA	NA	NA	NA	NA	NA	NA	NA	NA	NA	NA	NA	NA	NA	NA	NA	NA	NA	NA	NA	NA	NA	NA	NA	NA	NA	NA	NA	NA	NA	NA	1	NA	NA	NA	NA
			TIGR00384	NA	NA	NA	NA	NA	NA	NA	NA	NA	NA	NA	NA	NA	NA	NA	NA	NA	NA	NA	NA	NA	NA	NA	NA	NA	NA	NA	NA	NA	NA	NA	NA	NA	NA	NA	NA	NA	NA	NA	NA	NA	NA	NA	NA	NA	NA
	sdhC/frdC	succinate dehydrogenase / fumarate reductase, cytochrome b subunit	K00241	NA	2	1	2	NA	1	1	1	1	1	2	NA	1	1	1	1	1	NA	NA	NA	1	1	NA	NA	NA	NA	NA	NA	NA	NA	NA	NA	NA	1	1	1	1	1	1	NA	1	1	1	1	1	1
			COG2009	NA	NA	NA	NA	NA	NA	1	NA	NA	NA	NA	NA	NA	NA	NA	NA	NA	NA	NA	NA	NA	NA	NA	NA	NA	NA	NA	NA	NA	NA	NA	NA	NA	NA	NA	NA	NA	NA	NA	NA	NA	NA	NA	NA	NA	NA
			TIGR02046	NA	NA	NA	NA	NA	NA	NA	NA	NA	NA	NA	NA	NA	NA	NA	NA	NA	NA	NA	NA	NA	NA	NA	NA	NA	NA	NA	NA	NA	NA	NA	NA	NA	NA	NA	NA	NA	NA	NA	NA	NA	NA	NA	NA	NA	NA
			TIGR02970	NA	NA	NA	NA	NA	NA	NA	NA	NA	NA	NA	NA	NA	NA	NA	NA	NA	NA	NA	NA	NA	NA	NA	NA	NA	NA	NA	NA	NA	NA	NA	NA	NA	NA	NA	NA	NA	NA	NA	NA	NA	NA	NA	NA	NA	NA
	fumC/FH	fumarate hydratase	K01679	NA	2	1	2	1	NA	1	1	NA	1	1	2	1	NA	1	2	1	NA	NA	NA	2	1	NA	2	NA	NA	2	NA	NA	NA	NA	NA	NA	NA	1	NA	1	1	NA	NA	NA	NA	NA	1	3	NA
			COG0114	NA	NA	NA	NA	NA	NA	NA	NA	NA	NA	NA	NA	NA	NA	NA	NA	NA	NA	NA	NA	NA	NA	NA	1	NA	NA	NA	NA	NA	NA	NA	NA	NA	NA	NA	NA	NA	NA	NA	NA	NA	NA	NA	NA	NA	NA
			TIGR00979	NA	NA	NA	NA	NA	NA	NA	NA	NA	NA	NA	NA	NA	NA	NA	NA	NA	NA	NA	NA	NA	NA	NA	NA	NA	NA	NA	NA	NA	NA	NA	NA	NA	NA	NA	NA	NA	NA	NA	NA	NA	NA	NA	NA	NA	NA
	mcl	(S)-malyl-CoA/-methylmalyl-CoA/(S)-citramalyl-CoA (MMC) lyase	K08691	NA	NA	NA	NA	NA	NA	NA	1	1	NA	NA	NA	NA	NA	NA	NA	NA	NA	NA	NA	1	NA	NA	NA	NA	NA	NA	NA	NA	NA	NA	NA	NA	NA	NA	NA	NA	NA	NA	NA	NA	NA	NA	NA	NA	NA
	mch/mcd	mesaconyl-C1-CoA hydratase (-methylmalyl-CoA dehydratase)	K14449	NA	NA	NA	NA	NA	NA	NA	2	NA	NA	NA	NA	NA	NA	NA	NA	NA	NA	NA	NA	NA	NA	NA	NA	NA	NA	NA	NA	NA	NA	NA	NA	NA	NA	NA	NA	NA	NA	NA	NA	NA	NA	NA	NA	NA	NA
			TIGR03120	NA	NA	NA	NA	NA	NA	NA	NA	NA	NA	NA	NA	NA	NA	NA	NA	NA	NA	NA	NA	NA	NA	NA	NA	NA	NA	NA	NA	NA	NA	NA	NA	NA	NA	NA	NA	NA	NA	NA	NA	NA	NA	NA	NA	NA	NA
	mct	mesaconyl-CoA C1-C4 CoA transferase	K14470	NA	NA	NA	NA	NA	NA	NA	NA	NA	NA	NA	NA	NA	NA	NA	NA	NA	NA	NA	NA	NA	NA	NA	NA	NA	NA	NA	NA	NA	NA	NA	NA	NA	NA	NA	NA	NA	NA	NA	NA	NA	NA	NA	NA	NA	NA
	meh	mesaconyl-C4-CoA hydratase	K09709	NA	NA	NA	NA	NA	NA	NA	1	NA	NA	NA	NA	NA	NA	NA	NA	NA	NA	NA	NA	NA	NA	NA	NA	NA	NA	NA	NA	NA	NA	NA	NA	NA	NA	NA	NA	NA	NA	NA	NA	NA	NA	NA	NA	NA	NA
																						NA	NA
Hydroxypropionate-hydroxybutylate cycle																						NA	NA
	hcd	4-hydroxybutyrate-CoA dehydratase	K14534	NA	NA	NA	NA	NA	NA	NA	NA	NA	NA	NA	1	NA	1	NA	NA	NA	NA	NA	NA	NA	NA	NA	NA	NA	NA	NA	NA	NA	NA	NA	NA	NA	NA	NA	NA	NA	NA	NA	NA	NA	NA	NA	NA	NA	NA
			COG2368	NA	NA	NA	NA	NA	NA	NA	NA	NA	NA	NA	NA	NA	NA	NA	NA	NA	NA	NA	NA	NA	NA	NA	NA	NA	NA	NA	NA	NA	NA	NA	NA	NA	NA	NA	NA	NA	NA	NA	NA	NA	NA	NA	NA	NA	NA
		acetyl-CoA carboxylase	K01964	NA	NA	NA	NA	NA	NA	NA	NA	NA	NA	NA	NA	NA	NA	NA	NA	NA	NA	NA	NA	NA	NA	NA	NA	NA	NA	NA	NA	NA	NA	NA	NA	NA	NA	NA	NA	NA	NA	NA	NA	NA	NA	NA	NA	NA	NA
			COG0439	NA	NA	NA	2	2	NA	1	NA	NA	1	NA	1	NA	NA	NA	NA	NA	NA	NA	NA	NA	NA	NA	1	1	1	3	NA	3	1	NA	NA	NA	NA	NA	NA	NA	NA	NA	NA	NA	NA	NA	1	NA	1
			TIGR00513	NA	NA	NA	NA	NA	NA	NA	NA	NA	NA	NA	NA	NA	NA	NA	NA	NA	NA	NA	NA	NA	NA	NA	NA	NA	NA	NA	NA	NA	NA	NA	NA	NA	NA	NA	NA	NA	NA	NA	NA	NA	NA	NA	NA	NA	NA
			TIGR00514	NA	NA	NA	NA	NA	NA	NA	NA	NA	NA	NA	NA	NA	NA	NA	NA	1	NA	NA	NA	NA	NA	NA	NA	NA	NA	NA	NA	NA	NA	NA	NA	NA	NA	NA	1	NA	NA	NA	NA	NA	NA	NA	NA	1	1
			TIGR00515	NA	NA	NA	NA	NA	NA	NA	NA	NA	NA	NA	NA	NA	NA	NA	NA	NA	NA	NA	NA	NA	NA	NA	NA	NA	NA	NA	NA	NA	NA	NA	NA	1	NA	NA	NA	NA	NA	NA	NA	NA	NA	NA	NA	NA	NA
			TIGR00531	NA	NA	NA	NA	NA	NA	NA	NA	NA	NA	NA	NA	NA	NA	NA	NA	NA	NA	NA	NA	NA	NA	NA	NA	NA	NA	NA	NA	NA	NA	NA	NA	NA	1	NA	1	NA	NA	NA	NA	NA	NA	NA	NA	NA	NA
		acetyl-CoA/propionyl-CoA carboxylase	K15036	NA	NA	NA	NA	NA	NA	NA	NA	NA	NA	NA	NA	NA	NA	NA	NA	NA	NA	NA	NA	NA	NA	NA	NA	NA	NA	NA	NA	NA	NA	NA	NA	NA	NA	NA	NA	NA	NA	NA	NA	NA	NA	NA	NA	NA	NA
			COG4799	NA	NA	NA	NA	NA	NA	NA	NA	NA	NA	NA	2	2	3	1	2	1	1	NA	NA	1	NA	NA	3	1	NA	1	3	1	2	2	2	1	2	1	3	2	2	3	2	2	3	2	2	3	3
		malonyl-CoA reductase (NADPH)	K15107	NA	NA	NA	NA	NA	NA	NA	NA	NA	NA	NA	NA	NA	NA	NA	NA	NA	NA	NA	NA	NA	NA	NA	NA	NA	NA	NA	NA	NA	NA	NA	NA	NA	NA	NA	NA	NA	NA	NA	NA	NA	NA	NA	NA	NA	NA
			COG0136	NA	NA	NA	NA	NA	NA	NA	NA	NA	NA	NA	NA	NA	NA	NA	NA	NA	NA	NA	NA	NA	NA	NA	NA	NA	NA	NA	NA	NA	NA	NA	NA	NA	NA	NA	NA	NA	NA	NA	NA	NA	NA	NA	NA	NA	NA
		3-hydroxypropionate dehydrogenase (NADP+)	K15039	NA	NA	NA	NA	NA	NA	NA	NA	NA	NA	NA	NA	NA	NA	NA	NA	NA	NA	NA	NA	NA	NA	NA	NA	NA	NA	NA	NA	NA	NA	NA	NA	NA	NA	NA	NA	NA	NA	NA	NA	NA	NA	NA	NA	NA	NA
			COG1250	NA	NA	NA	NA	NA	NA	NA	NA	NA	NA	NA	1	NA	NA	NA	NA	NA	NA	NA	NA	NA	NA	NA	NA	NA	NA	NA	NA	NA	NA	NA	NA	NA	NA	1	1	NA	NA	NA	NA	NA	NA	NA	NA	NA	NA
		3-hydroxypropionyl-CoA synthetase (AMP-forming)	K15018	NA	NA	NA	NA	NA	NA	NA	NA	NA	NA	NA	NA	NA	NA	NA	NA	NA	NA	NA	NA	NA	NA	NA	NA	NA	NA	NA	NA	NA	NA	NA	NA	NA	NA	NA	NA	NA	NA	NA	NA	NA	NA	NA	NA	NA	NA
			COG0365	NA	1	1	NA	1	NA	1	1	NA	1	1	NA	1	1	1	1	1	NA	NA	NA	1	NA	NA	NA	NA	NA	NA	NA	1	NA	NA	NA	NA	NA	NA	NA	NA	NA	NA	NA	NA	NA	NA	NA	NA	NA
		3-hydroxypropionyl-CoA dehydratase	K15019	NA	NA	NA	NA	NA	NA	NA	NA	NA	NA	NA	NA	NA	NA	NA	NA	NA	NA	NA	NA	NA	NA	NA	NA	NA	NA	NA	NA	NA	NA	NA	NA	NA	NA	NA	NA	NA	NA	NA	NA	NA	NA	NA	NA	NA	NA
			COG1024	NA	NA	NA	7	NA	NA	NA	3	4	NA	NA	6	5	9	NA	NA	2	NA	NA	NA	NA	NA	NA	NA	1	NA	NA	1	NA	NA	NA	NA	NA	NA	1	2	NA	NA	NA	NA	NA	NA	NA	1	NA	NA
		acryloyl-CoA reductase (NADPH)	K15020	NA	NA	NA	NA	NA	NA	NA	NA	NA	NA	NA	NA	NA	NA	NA	NA	NA	NA	NA	NA	NA	NA	NA	NA	NA	NA	NA	NA	NA	NA	NA	NA	NA	NA	NA	NA	NA	NA	NA	NA	NA	NA	NA	NA	NA	NA
			COG1064	NA	NA	NA	1	NA	NA	NA	NA	NA	NA	NA	NA	NA	NA	NA	NA	NA	NA	NA	NA	NA	NA	1	1	NA	NA	NA	NA	NA	NA	NA	NA	1	NA	NA	NA	NA	NA	NA	NA	NA	NA	NA	NA	NA	NA
	MCEE/epi	methylmalonyl-CoA epimerase	K05606	NA	NA	NA	NA	NA	NA	NA	1	NA	NA	NA	1	2	1	NA	NA	NA	NA	NA	NA	1	1	NA	NA	NA	2	1	2	NA	2	NA	NA	1	1	1	1	1	1	1	1	1	1	1	1	1	1
			COG0346	NA	NA	3	2	NA	NA	1	4	3	NA	NA	2	NA	2	NA	1	NA	NA	1	NA	1	2	1	2	NA	3	4	3	NA	1	NA	1	NA	NA	NA	2	NA	NA	1	2	2	NA	NA	2	2	NA
			TIGR03081	NA	NA	NA	NA	NA	NA	NA	NA	NA	NA	NA	NA	NA	NA	NA	NA	NA	NA	NA	NA	NA	NA	NA	NA	NA	NA	NA	NA	NA	NA	NA	NA	NA	NA	NA	NA	NA	NA	NA	NA	NA	NA	NA	NA	NA	NA
	mcmA1	methylmalonyl-CoA mutase	K01848	NA	NA	NA	NA	NA	NA	NA	NA	NA	NA	NA	1	1	1	NA	NA	NA	NA	NA	NA	NA	NA	NA	NA	NA	1	1	NA	NA	NA	NA	NA	1	NA	2	NA	NA	NA	NA	NA	NA	NA	NA	NA	NA	NA
			COG1884	NA	NA	NA	NA	NA	NA	NA	NA	NA	NA	NA	NA	NA	NA	NA	NA	NA	NA	NA	NA	NA	NA	NA	NA	NA	NA	NA	NA	NA	NA	NA	NA	NA	NA	NA	NA	NA	NA	NA	NA	NA	NA	NA	NA	NA	NA
			TIGR00641	NA	NA	NA	NA	NA	NA	NA	NA	NA	NA	NA	NA	NA	NA	NA	NA	NA	NA	NA	NA	NA	NA	NA	NA	NA	NA	NA	NA	NA	NA	NA	NA	NA	NA	NA	NA	NA	NA	NA	NA	NA	NA	NA	NA	NA	NA
	mcmA2	methylmalonyl-CoA mutase, C-terminal domain	K01849	NA	NA	NA	NA	NA	NA	NA	NA	NA	NA	NA	1	1	1	NA	NA	NA	NA	NA	NA	NA	NA	NA	NA	NA	1	1	NA	NA	NA	NA	NA	1	NA	1	NA	NA	NA	NA	NA	NA	NA	NA	NA	NA	NA
			COG2185	NA	NA	NA	NA	NA	NA	NA	NA	NA	NA	NA	NA	NA	NA	NA	NA	NA	NA	NA	NA	NA	NA	NA	NA	NA	NA	NA	NA	NA	NA	NA	NA	NA	NA	NA	NA	NA	NA	NA	NA	1	NA	NA	NA	NA	NA
			TIGR00640	1	NA	NA	NA	NA	NA	NA	NA	NA	NA	NA	NA	NA	NA	NA	NA	NA	NA	NA	NA	NA	NA	NA	NA	NA	NA	NA	NA	NA	NA	NA	NA	NA	NA	NA	NA	NA	NA	NA	NA	NA	NA	NA	NA	NA	NA
		succinyl-CoA reductase (NADPH)	K15038	NA	NA	NA	NA	NA	NA	NA	NA	NA	NA	NA	NA	NA	NA	NA	NA	NA	NA	NA	NA	NA	NA	NA	NA	NA	NA	NA	NA	NA	NA	NA	NA	NA	NA	NA	NA	NA	NA	NA	NA	NA	NA	NA	NA	NA	NA
			COG1012	NA	2	3	2	1	NA	NA	2	NA	1	1	1	1	2	1	2	NA	NA	NA	NA	2	NA	NA	3	1	1	1	1	NA	NA	NA	NA	NA	2	2	1	1	NA	NA	NA	1	NA	NA	NA	NA	NA
		malonyl-CoA/succinyl-CoA reductase (NADPH)	K15017	NA	NA	NA	NA	NA	NA	NA	NA	NA	NA	NA	NA	NA	NA	NA	NA	NA	NA	NA	NA	NA	NA	NA	NA	NA	NA	NA	NA	NA	NA	NA	NA	NA	NA	NA	NA	NA	NA	NA	NA	NA	NA	NA	NA	NA	NA
			COG0136	NA	NA	NA	NA	NA	NA	NA	NA	NA	NA	NA	NA	NA	NA	NA	NA	NA	NA	NA	NA	NA	NA	NA	NA	NA	NA	NA	NA	NA	NA	NA	NA	NA	NA	NA	NA	NA	NA	NA	NA	NA	NA	NA	NA	NA	NA
		succinate semialdehyde reductase (NADPH)	K14465	NA	NA	NA	NA	NA	NA	NA	NA	NA	NA	NA	NA	NA	NA	NA	NA	NA	NA	NA	NA	NA	NA	NA	NA	NA	NA	NA	NA	NA	NA	NA	NA	NA	NA	NA	NA	NA	NA	NA	NA	NA	NA	NA	NA	NA	NA
		4-hydroxybutyryl-CoA synthetase (AMP-forming)	K14466	NA	NA	NA	NA	NA	NA	NA	NA	NA	NA	NA	NA	1	NA	NA	NA	NA	NA	NA	NA	NA	NA	NA	NA	NA	NA	NA	NA	NA	NA	NA	NA	NA	NA	NA	NA	NA	NA	NA	NA	NA	NA	NA	NA	NA	NA
			COG0365	NA	1	1	NA	1	NA	1	1	NA	1	1	NA	1	1	1	1	1	NA	NA	NA	1	NA	NA	NA	NA	NA	NA	NA	1	NA	NA	NA	NA	NA	NA	NA	NA	NA	NA	NA	NA	NA	NA	NA	NA	NA
		4-hydroxybutyrate---CoA ligase (AMP-forming)	K18861	NA	NA	NA	NA	NA	NA	NA	NA	NA	NA	NA	NA	NA	NA	NA	NA	NA	NA	NA	NA	NA	NA	NA	NA	NA	NA	NA	NA	NA	NA	NA	NA	NA	NA	NA	NA	NA	NA	NA	NA	NA	NA	NA	NA	NA	NA
			COG1541	NA	NA	NA	1	NA	NA	NA	NA	NA	NA	NA	NA	NA	NA	NA	NA	NA	NA	NA	NA	NA	NA	NA	NA	NA	NA	NA	NA	NA	NA	NA	NA	NA	NA	NA	1	NA	NA	NA	NA	NA	1	NA	1	1	1
	abfD	4-hydroxybutyryl-CoA dehydratase / vinylacetyl-CoA-Delta-isomerase	K14534	NA	NA	NA	NA	NA	NA	NA	NA	NA	NA	NA	1	NA	1	NA	NA	NA	NA	NA	NA	NA	NA	NA	NA	NA	NA	NA	NA	NA	NA	NA	NA	NA	NA	NA	NA	NA	NA	NA	NA	NA	NA	NA	NA	NA	NA
			COG2368	NA	NA	NA	NA	NA	NA	NA	NA	NA	NA	NA	NA	NA	NA	NA	NA	NA	NA	NA	NA	NA	NA	NA	NA	NA	NA	NA	NA	NA	NA	NA	NA	NA	NA	NA	NA	NA	NA	NA	NA	NA	NA	NA	NA	NA	NA
		3-hydroxybutyryl-CoA dehydrogenase (NAD+)	K15016	NA	NA	NA	NA	NA	NA	NA	NA	NA	NA	NA	NA	1	1	NA	NA	NA	NA	NA	NA	NA	NA	NA	NA	NA	NA	NA	NA	NA	NA	NA	NA	NA	NA	NA	NA	NA	NA	NA	NA	NA	NA	NA	NA	NA	NA
			COG1024	NA	NA	NA	7	NA	NA	NA	3	4	NA	NA	6	5	9	NA	NA	2	NA	NA	NA	NA	NA	NA	NA	1	NA	NA	1	NA	NA	NA	NA	NA	NA	1	2	NA	NA	NA	NA	NA	NA	NA	1	NA	NA
			COG1250	NA	NA	NA	NA	NA	NA	NA	NA	NA	NA	NA	1	NA	NA	NA	NA	NA	NA	NA	NA	NA	NA	NA	NA	NA	NA	NA	NA	NA	NA	NA	NA	NA	NA	1	1	NA	NA	NA	NA	NA	NA	NA	NA	NA	NA
			TIGR01963	NA	NA	NA	NA	NA	NA	NA	NA	NA	NA	NA	NA	NA	NA	NA	NA	NA	NA	NA	NA	NA	NA	NA	NA	NA	NA	NA	NA	NA	NA	NA	NA	NA	NA	NA	NA	NA	NA	NA	NA	NA	NA	NA	NA	NA	NA
	ACAT, atoB	acetoacetyl-CoA β-ketothiolase	K00626	1	2	2	4	NA	NA	1	6	6	NA	NA	9	7	7	NA	NA	1	1	NA	NA	NA	NA	NA	NA	4	NA	1	1	NA	NA	NA	NA	NA	3	2	NA	NA	NA	NA	NA	NA	NA	NA	NA	NA	NA
			COG0183	NA	NA	NA	NA	NA	NA	NA	NA	NA	NA	NA	NA	NA	NA	NA	NA	NA	NA	NA	1	NA	NA	NA	NA	NA	NA	NA	1	NA	NA	NA	NA	NA	NA	NA	1	NA	NA	NA	NA	NA	NA	NA	NA	NA	NA
			TIGR01930	NA	NA	NA	NA	NA	NA	NA	NA	NA	NA	NA	NA	NA	NA	NA	NA	1	NA	NA	NA	NA	NA	NA	NA	NA	NA	NA	NA	NA	NA	NA	NA	NA	NA	NA	NA	NA	NA	NA	NA	NA	NA	NA	NA	NA	NA
																						NA	NA
Dicarboxylate-hydroxybutyrate cycle																						NA	NA
	porA	pyruvate:ferredoxin oxidoreductase alpha subunit	K00169	1	NA	NA	NA	NA	NA	NA	NA	NA	1	1	1	2	1	NA	NA	NA	1	NA	NA	NA	NA	NA	NA	NA	NA	NA	NA	NA	NA	NA	NA	NA	NA	NA	NA	1	NA	NA	NA	NA	NA	NA	1	NA	1
			COG0674	NA	NA	NA	NA	NA	NA	NA	NA	NA	NA	NA	NA	NA	1	NA	NA	NA	NA	NA	NA	NA	NA	NA	NA	NA	NA	NA	NA	NA	NA	NA	NA	NA	NA	NA	NA	NA	NA	NA	NA	NA	NA	NA	NA	NA	NA
	porB	pyruvate:ferredoxin oxidoreductase beta subunit	K00170	1	NA	NA	NA	NA	NA	NA	NA	NA	1	1	NA	NA	2	NA	NA	NA	1	NA	NA	NA	NA	NA	NA	NA	NA	NA	NA	NA	NA	NA	NA	NA	NA	NA	NA	1	NA	NA	NA	NA	NA	NA	1	NA	1
			COG1013	NA	NA	NA	NA	NA	NA	NA	NA	NA	NA	NA	1	1	NA	NA	NA	NA	NA	NA	NA	NA	NA	NA	NA	NA	NA	1	NA	NA	NA	NA	NA	NA	NA	NA	NA	NA	NA	NA	NA	NA	NA	NA	NA	NA	NA
			TIGR02177	NA	NA	NA	NA	NA	NA	NA	NA	NA	NA	NA	NA	NA	NA	NA	NA	NA	NA	NA	NA	NA	NA	NA	NA	NA	NA	NA	NA	NA	NA	NA	NA	NA	NA	NA	NA	NA	NA	NA	NA	NA	NA	NA	NA	NA	NA
	porD	pyruvate:ferredoxin oxidoreductase delta subunit	K00171	1	NA	NA	NA	NA	NA	NA	NA	NA	1	1	1	1	2	NA	NA	NA	1	NA	NA	NA	NA	NA	NA	NA	NA	NA	NA	NA	NA	NA	NA	NA	NA	NA	NA	1	NA	NA	NA	NA	NA	NA	1	NA	1
			COG1144	NA	NA	NA	NA	NA	NA	NA	NA	NA	NA	NA	1	3	2	NA	NA	NA	1	NA	2	NA	NA	NA	1	NA	3	NA	1	2	1	NA	2	1	NA	1	NA	NA	NA	NA	1	1	1	NA	NA	NA	1
			TIGR02175	NA	NA	NA	NA	NA	NA	NA	NA	NA	NA	NA	1	1	1	NA	NA	NA	NA	NA	NA	NA	NA	NA	NA	NA	NA	NA	NA	NA	NA	NA	NA	NA	NA	NA	NA	NA	NA	NA	NA	NA	NA	NA	NA	NA	NA
	porC, porG	pyruvate:ferredoxin oxidoreductase gamma subunit	K00172	1	NA	NA	NA	NA	NA	NA	NA	NA	1	1	NA	NA	1	NA	NA	NA	1	NA	NA	NA	NA	NA	NA	NA	NA	NA	NA	NA	NA	NA	NA	NA	NA	NA	NA	1	NA	NA	NA	NA	NA	NA	1	NA	1
			COG1014	NA	NA	NA	NA	NA	NA	NA	NA	NA	NA	NA	NA	NA	NA	NA	NA	NA	NA	NA	NA	NA	NA	NA	NA	NA	NA	NA	NA	NA	NA	NA	NA	NA	NA	NA	NA	NA	NA	NA	NA	NA	NA	NA	NA	NA	NA
			TIGR02179	NA	NA	NA	NA	NA	NA	NA	NA	NA	NA	NA	NA	NA	NA	NA	NA	NA	NA	NA	NA	NA	NA	NA	NA	NA	NA	NA	NA	NA	NA	NA	NA	NA	NA	NA	NA	NA	NA	NA	NA	NA	NA	NA	NA	NA	NA
	pps/ppsA	pyruvate, water dikinase	K01007	NA	1	NA	1	NA	1	2	NA	NA	1	1	NA	3	2	4	5	NA	1	1	NA	1	NA	NA	NA	2	NA	NA	2	1	1	1	1	NA	3	NA	NA	NA	NA	NA	NA	NA	NA	NA	NA	NA	NA
			COG0574	NA	NA	NA	NA	NA	NA	NA	NA	NA	NA	NA	NA	NA	NA	NA	NA	NA	NA	NA	NA	NA	NA	NA	NA	NA	NA	NA	NA	NA	NA	NA	NA	NA	NA	NA	NA	1	NA	NA	NA	NA	NA	NA	NA	NA	NA
			TIGR01418	NA	NA	NA	NA	NA	NA	NA	NA	NA	NA	NA	NA	NA	NA	NA	NA	NA	NA	NA	NA	NA	NA	NA	NA	NA	NA	NA	NA	NA	NA	NA	NA	NA	NA	NA	NA	NA	NA	NA	NA	NA	NA	NA	NA	NA	NA
	ppc	phosphoenolpyruvate carboxylase	K01595	1	1	1	1	1	1	1	NA	NA	NA	NA	1	NA	NA	1	1	NA	NA	NA	NA	1	1	NA	NA	NA	NA	1	1	NA	NA	NA	NA	NA	NA	NA	NA	NA	NA	NA	NA	NA	NA	NA	NA	1	1
			COG2352	NA	NA	NA	NA	NA	NA	NA	NA	NA	NA	NA	NA	NA	NA	NA	NA	NA	NA	NA	NA	NA	NA	NA	NA	NA	NA	NA	NA	NA	NA	NA	NA	NA	NA	NA	NA	NA	NA	1	NA	NA	NA	NA	NA	NA	NA
			COG1892	NA	NA	NA	NA	NA	NA	NA	NA	NA	NA	NA	NA	NA	NA	NA	NA	NA	NA	NA	NA	NA	NA	NA	NA	NA	NA	NA	NA	NA	NA	NA	NA	NA	NA	NA	NA	NA	NA	NA	NA	NA	NA	NA	NA	NA	NA
			TIGR02751	NA	NA	NA	NA	NA	NA	NA	NA	NA	NA	NA	NA	NA	NA	NA	NA	NA	NA	NA	NA	NA	NA	NA	NA	NA	NA	NA	NA	NA	NA	NA	NA	NA	NA	NA	NA	NA	NA	NA	NA	NA	NA	NA	NA	NA	NA
	mdh	malate dehydrogenase	K00024	1	1	1	1	1	NA	NA	1	NA	NA	1	NA	1	2	1	1	1	NA	NA	NA	1	1	NA	NA	NA	NA	2	NA	NA	NA	NA	NA	NA	1	1	NA	NA	NA	NA	1	1	1	NA	2	1	1
			COG0039	NA	NA	NA	NA	NA	NA	NA	NA	NA	NA	NA	1	NA	NA	NA	NA	NA	NA	NA	NA	NA	NA	NA	NA	NA	NA	NA	NA	NA	NA	NA	NA	NA	NA	NA	NA	NA	NA	NA	NA	NA	NA	NA	NA	NA	NA
			TIGR01757	NA	NA	NA	NA	NA	NA	NA	NA	NA	NA	NA	NA	NA	NA	NA	NA	NA	NA	NA	NA	NA	NA	NA	NA	NA	NA	NA	NA	NA	NA	NA	NA	NA	NA	NA	NA	NA	NA	NA	NA	NA	NA	NA	NA	NA	NA
			TIGR01758	NA	NA	NA	NA	NA	NA	NA	NA	NA	NA	NA	NA	NA	NA	NA	NA	NA	NA	NA	NA	NA	NA	NA	NA	NA	NA	NA	NA	NA	NA	NA	NA	NA	NA	NA	NA	NA	NA	NA	NA	NA	NA	NA	NA	NA	NA
			TIGR01759	NA	NA	NA	NA	NA	NA	NA	NA	NA	NA	NA	NA	NA	NA	NA	NA	NA	NA	NA	NA	NA	NA	NA	NA	NA	NA	NA	NA	NA	NA	NA	NA	NA	NA	NA	NA	NA	NA	NA	NA	NA	NA	NA	NA	NA	NA
			TIGR01763	NA	NA	NA	NA	NA	NA	NA	NA	NA	NA	NA	NA	NA	NA	NA	NA	NA	NA	NA	NA	NA	NA	NA	NA	NA	NA	NA	NA	NA	NA	NA	NA	NA	NA	NA	NA	NA	NA	NA	NA	NA	NA	NA	NA	NA	NA
			TIGR01320	NA	NA	NA	NA	NA	NA	NA	NA	NA	NA	NA	NA	NA	NA	NA	NA	NA	NA	NA	NA	NA	NA	NA	NA	NA	NA	NA	NA	NA	NA	NA	NA	NA	NA	NA	NA	NA	NA	NA	NA	NA	NA	NA	NA	NA	NA
			TIGR01772	NA	NA	NA	NA	NA	NA	NA	NA	NA	NA	NA	NA	NA	NA	NA	NA	NA	NA	NA	NA	NA	NA	NA	NA	NA	NA	NA	NA	NA	NA	NA	NA	NA	NA	NA	NA	NA	NA	NA	NA	NA	NA	NA	NA	NA	NA
	fumA	fumarate hydratase subunit alpha	K01677	1	NA	NA	NA	NA	NA	NA	NA	NA	1	NA	NA	NA	NA	NA	1	NA	NA	NA	NA	NA	NA	1	NA	1	1	NA	1	1	1	NA	1	1	NA	NA	NA	NA	1	1	NA	NA	NA	NA	NA	NA	NA
			COG1951	NA	NA	NA	NA	NA	NA	NA	NA	NA	NA	NA	NA	NA	NA	NA	NA	NA	NA	NA	NA	NA	NA	NA	NA	NA	NA	NA	NA	NA	NA	NA	NA	NA	NA	NA	NA	NA	NA	NA	NA	NA	NA	NA	NA	NA	NA
	fumB	fumarate hydratase subunit beta	K01678	1	NA	NA	NA	NA	NA	NA	NA	NA	1	NA	NA	NA	NA	NA	1	NA	NA	NA	NA	NA	NA	1	NA	1	1	NA	1	1	1	NA	1	1	NA	NA	NA	NA	1	1	NA	NA	NA	NA	NA	NA	NA
			COG1838	NA	NA	NA	NA	NA	NA	NA	NA	NA	NA	NA	NA	NA	NA	NA	NA	NA	NA	NA	NA	NA	NA	NA	NA	NA	NA	NA	NA	NA	NA	NA	NA	NA	NA	NA	NA	NA	NA	NA	NA	NA	NA	NA	NA	NA	NA
	sdhA/frdA	succinate dehydrogenase, fumarate reductase, flavoprotein subunit	K00239	NA	2	1	2	1	1	2	1	1	1	1	NA	1	1	1	1	1	NA	NA	NA	2	2	NA	1	NA	NA	1	NA	NA	NA	NA	NA	NA	1	1	1	1	1	1	NA	1	1	1	1	1	1
			COG1053	NA	NA	NA	NA	NA	NA	1	NA	NA	NA	1	NA	NA	2	NA	NA	1	NA	1	1	NA	NA	NA	1	1	NA	NA	NA	NA	1	NA	1	1	NA	NA	NA	NA	NA	NA	NA	NA	NA	NA	NA	NA	NA
			TIGR01811	NA	NA	NA	NA	NA	NA	NA	NA	NA	NA	NA	NA	NA	NA	NA	NA	NA	NA	NA	NA	NA	NA	NA	NA	NA	NA	NA	NA	NA	NA	NA	NA	NA	NA	NA	NA	NA	NA	NA	NA	NA	NA	NA	NA	NA	NA
			TIGR01812	NA	NA	NA	NA	NA	NA	NA	NA	NA	NA	1	NA	NA	NA	NA	NA	NA	NA	NA	NA	NA	NA	NA	NA	NA	NA	NA	NA	NA	NA	NA	NA	NA	NA	NA	NA	NA	NA	NA	NA	NA	NA	NA	NA	NA	NA
			TIGR01816	NA	NA	NA	NA	NA	NA	NA	NA	NA	NA	NA	NA	NA	NA	NA	NA	NA	NA	NA	NA	NA	NA	NA	NA	NA	NA	NA	NA	NA	NA	NA	NA	NA	NA	NA	NA	NA	NA	NA	NA	NA	NA	NA	NA	NA	NA
	sdhB/frdB	succinate dehydrogenase / fumarate reductase, iron-sulfur subunit	K00240	NA	2	1	2	1	1	1	1	1	1	2	NA	1	1	1	4	1	NA	NA	NA	1	1	NA	1	NA	NA	2	NA	NA	NA	NA	NA	NA	1	1	1	1	1	1	NA	1	1	2	1	1	1
			COG0479	NA	NA	NA	NA	NA	NA	NA	NA	NA	NA	NA	NA	NA	NA	NA	NA	NA	NA	NA	NA	NA	NA	NA	NA	NA	NA	NA	NA	NA	NA	NA	NA	NA	NA	NA	NA	NA	NA	NA	NA	NA	1	NA	NA	NA	NA
			TIGR00384	NA	NA	NA	NA	NA	NA	NA	NA	NA	NA	NA	NA	NA	NA	NA	NA	NA	NA	NA	NA	NA	NA	NA	NA	NA	NA	NA	NA	NA	NA	NA	NA	NA	NA	NA	NA	NA	NA	NA	NA	NA	NA	NA	NA	NA	NA
	sdhC/frdC	succinate dehydrogenase / fumarate reductase, cytochrome b subunit	K00241	NA	2	1	2	NA	1	1	1	1	1	2	NA	1	1	1	1	1	NA	NA	NA	1	1	NA	NA	NA	NA	NA	NA	NA	NA	NA	NA	NA	1	1	1	1	1	1	NA	1	1	1	1	1	1
			COG2009	NA	NA	NA	NA	NA	NA	1	NA	NA	NA	NA	NA	NA	NA	NA	NA	NA	NA	NA	NA	NA	NA	NA	NA	NA	NA	NA	NA	NA	NA	NA	NA	NA	NA	NA	NA	NA	NA	NA	NA	NA	NA	NA	NA	NA	NA
			TIGR02046	NA	NA	NA	NA	NA	NA	NA	NA	NA	NA	NA	NA	NA	NA	NA	NA	NA	NA	NA	NA	NA	NA	NA	NA	NA	NA	NA	NA	NA	NA	NA	NA	NA	NA	NA	NA	NA	NA	NA	NA	NA	NA	NA	NA	NA	NA
			TIGR02970	NA	NA	NA	NA	NA	NA	NA	NA	NA	NA	NA	NA	NA	NA	NA	NA	NA	NA	NA	NA	NA	NA	NA	NA	NA	NA	NA	NA	NA	NA	NA	NA	NA	NA	NA	NA	NA	NA	NA	NA	NA	NA	NA	NA	NA	NA
	sdhD/frdD	putative succinate dehydrogenase / fumarate reductase, subunit D	K18860	NA	NA	NA	NA	NA	NA	NA	NA	NA	NA	NA	NA	NA	NA	NA	NA	NA	NA	NA	NA	NA	NA	NA	NA	NA	NA	NA	NA	NA	NA	NA	NA	NA	NA	NA	NA	NA	NA	NA	NA	NA	NA	NA	NA	NA	NA
			TIGR02968	NA	NA	NA	NA	NA	NA	NA	NA	NA	NA	NA	NA	NA	NA	NA	NA	NA	NA	NA	NA	NA	NA	NA	NA	NA	NA	NA	NA	NA	NA	NA	NA	NA	NA	NA	NA	NA	NA	NA	NA	NA	NA	NA	NA	NA	NA
	sucD	succinyl-CoA synthetase alpha subunit	K01902	NA	1	1	1	1	1	1	2	NA	1	1	3	1	1	NA	1	1	NA	NA	NA	1	1	NA	1	1	2	4	NA	NA	1	NA	1	1	NA	NA	1	1	1	1	1	1	1	2	1	1	1
			COG0074	NA	NA	NA	NA	NA	NA	NA	1	NA	NA	NA	NA	NA	NA	NA	NA	NA	NA	NA	NA	NA	NA	NA	NA	NA	NA	NA	NA	NA	NA	NA	1	NA	NA	NA	NA	NA	NA	NA	NA	NA	NA	NA	NA	NA	NA
			TIGR01019	NA	NA	NA	NA	NA	NA	NA	NA	NA	NA	NA	NA	NA	NA	NA	NA	NA	NA	NA	NA	NA	NA	NA	NA	NA	NA	NA	NA	NA	NA	NA	NA	NA	NA	NA	NA	NA	NA	NA	NA	NA	NA	NA	NA	NA	NA
	sucC	succinyl-CoA synthetase beta subunit	K01903	NA	1	1	1	2	1	1	1	NA	1	1	2	1	1	NA	1	1	NA	NA	NA	1	1	NA	1	1	2	3	NA	NA	1	NA	1	1	NA	1	1	1	1	1	1	1	1	1	1	1	1
			COG0045	NA	NA	NA	NA	NA	NA	NA	NA	NA	NA	NA	1	1	1	NA	1	NA	NA	1	NA	NA	NA	NA	NA	NA	1	NA	1	NA	NA	NA	NA	NA	NA	NA	NA	NA	NA	NA	NA	NA	NA	NA	NA	NA	NA
			TIGR01016	NA	NA	NA	NA	NA	NA	NA	NA	NA	NA	NA	NA	NA	NA	NA	NA	NA	NA	NA	NA	NA	NA	NA	NA	NA	NA	NA	NA	NA	NA	NA	NA	NA	NA	NA	NA	NA	NA	NA	NA	NA	NA	NA	NA	NA	NA
		succinyl-CoA reductase (NADPH)	K15038	NA	NA	NA	NA	NA	NA	NA	NA	NA	NA	NA	NA	NA	NA	NA	NA	NA	NA	NA	NA	NA	NA	NA	NA	NA	NA	NA	NA	NA	NA	NA	NA	NA	NA	NA	NA	NA	NA	NA	NA	NA	NA	NA	NA	NA	NA
			COG1012	NA	2	3	2	1	NA	NA	2	NA	1	1	1	1	2	1	2	NA	NA	NA	NA	2	NA	NA	3	1	1	1	1	NA	NA	NA	NA	NA	2	2	1	1	NA	NA	NA	1	NA	NA	NA	NA	NA
		malonyl-CoA/succinyl-CoA reductase (NADPH)	K15017	NA	NA	NA	NA	NA	NA	NA	NA	NA	NA	NA	NA	NA	NA	NA	NA	NA	NA	NA	NA	NA	NA	NA	NA	NA	NA	NA	NA	NA	NA	NA	NA	NA	NA	NA	NA	NA	NA	NA	NA	NA	NA	NA	NA	NA	NA
			COG0136	NA	NA	NA	NA	NA	NA	NA	NA	NA	NA	NA	NA	NA	NA	NA	NA	NA	NA	NA	NA	NA	NA	NA	NA	NA	NA	NA	NA	NA	NA	NA	NA	NA	NA	NA	NA	NA	NA	NA	NA	NA	NA	NA	NA	NA	NA
		succinate semialdehyde reductase (NADPH)	K14465	NA	NA	NA	NA	NA	NA	NA	NA	NA	NA	NA	NA	NA	NA	NA	NA	NA	NA	NA	NA	NA	NA	NA	NA	NA	NA	NA	NA	NA	NA	NA	NA	NA	NA	NA	NA	NA	NA	NA	NA	NA	NA	NA	NA	NA	NA
	4hbl	4-hydroxybutyrate---CoA ligase (AMP-forming)	K14467	NA	NA	NA	NA	NA	NA	NA	NA	NA	NA	NA	NA	NA	NA	NA	NA	NA	NA	NA	NA	NA	NA	NA	NA	NA	NA	NA	NA	NA	NA	NA	NA	NA	NA	NA	NA	NA	NA	NA	NA	NA	NA	NA	NA	NA	NA
			COG0365	NA	1	1	NA	1	NA	1	1	NA	1	1	NA	1	1	1	1	1	NA	NA	NA	1	NA	NA	NA	NA	NA	NA	NA	1	NA	NA	NA	NA	NA	NA	NA	NA	NA	NA	NA	NA	NA	NA	NA	NA	NA
		4-hydroxybutyrate---CoA ligase (AMP-forming)	K18861	NA	NA	NA	NA	NA	NA	NA	NA	NA	NA	NA	NA	NA	NA	NA	NA	NA	NA	NA	NA	NA	NA	NA	NA	NA	NA	NA	NA	NA	NA	NA	NA	NA	NA	NA	NA	NA	NA	NA	NA	NA	NA	NA	NA	NA	NA
			COG1541	NA	NA	NA	1	NA	NA	NA	NA	NA	NA	NA	NA	NA	NA	NA	NA	NA	NA	NA	NA	NA	NA	NA	NA	NA	NA	NA	NA	NA	NA	NA	NA	NA	NA	NA	1	NA	NA	NA	NA	NA	1	NA	1	1	1
	hcd	4-hydroxybutyrate-CoA dehydratase	K14534	NA	NA	NA	NA	NA	NA	NA	NA	NA	NA	NA	1	NA	1	NA	NA	NA	NA	NA	NA	NA	NA	NA	NA	NA	NA	NA	NA	NA	NA	NA	NA	NA	NA	NA	NA	NA	NA	NA	NA	NA	NA	NA	NA	NA	NA
			COG2368	NA	NA	NA	NA	NA	NA	NA	NA	NA	NA	NA	NA	NA	NA	NA	NA	NA	NA	NA	NA	NA	NA	NA	NA	NA	NA	NA	NA	NA	NA	NA	NA	NA	NA	NA	NA	NA	NA	NA	NA	NA	NA	NA	NA	NA	NA
		3-hydroxybutyryl-CoA dehydrogenase (NAD+)	K15016	NA	NA	NA	NA	NA	NA	NA	NA	NA	NA	NA	NA	1	1	NA	NA	NA	NA	NA	NA	NA	NA	NA	NA	NA	NA	NA	NA	NA	NA	NA	NA	NA	NA	NA	NA	NA	NA	NA	NA	NA	NA	NA	NA	NA	NA
			COG1024	NA	NA	NA	7	NA	NA	NA	3	4	NA	NA	6	5	9	NA	NA	2	NA	NA	NA	NA	NA	NA	NA	1	NA	NA	1	NA	NA	NA	NA	NA	NA	1	2	NA	NA	NA	NA	NA	NA	NA	1	NA	NA
			COG1250	NA	NA	NA	NA	NA	NA	NA	NA	NA	NA	NA	1	NA	NA	NA	NA	NA	NA	NA	NA	NA	NA	NA	NA	NA	NA	NA	NA	NA	NA	NA	NA	NA	NA	1	1	NA	NA	NA	NA	NA	NA	NA	NA	NA	NA
	ACAT, atoB	acetoacetyl-CoA β-ketothiolase	K00626	1	2	2	4	NA	NA	1	6	6	NA	NA	9	7	7	NA	NA	1	1	NA	NA	NA	NA	NA	NA	4	NA	1	1	NA	NA	NA	NA	NA	3	2	NA	NA	NA	NA	NA	NA	NA	NA	NA	NA	NA
			COG0183	NA	NA	NA	NA	NA	NA	NA	NA	NA	NA	NA	NA	NA	NA	NA	NA	NA	NA	NA	1	NA	NA	NA	NA	NA	NA	NA	1	NA	NA	NA	NA	NA	NA	NA	1	NA	NA	NA	NA	NA	NA	NA	NA	NA	NA
			TIGR01930	NA	NA	NA	NA	NA	NA	NA	NA	NA	NA	NA	NA	NA	NA	NA	NA	1	NA	NA	NA	NA	NA	NA	NA	NA	NA	NA	NA	NA	NA	NA	NA	NA	NA	NA	NA	NA	NA	NA	NA	NA	NA	NA	NA	NA	NA
Carbon	markers: mcrA, mmoX, coxL (K03520)																					NA	NA
	mcrA	methyl-coenzyme M reductase alpha subunit	K00399	0	0	0	NA	0	0	0	0	0	0	0	0	0	0	0	0	0	0	NA	NA	0	0	0	0	0	0	0	0	0	0	0	0	0	0	0	0	0	0	0	0	0	0	0	0	0	0
			TIGR03256	0	0	0	NA	0	0	0	0	0	0	0	0	0	0	0	0	0	0	NA	NA	0	0	0	0	0	0	0	0	0	0	0	0	0	0	0	0	0	0	0	0	0	0	0	0	0	0
	mcrB		K00401	0	0	0	NA	0	0	0	0	0	0	0	0	0	0	0	0	0	0	NA	NA	0	0	0	0	0	0	0	0	0	0	0	0	0	0	0	0	0	0	0	0	0	0	0	0	0	0
			TIGR03257	NA	NA	NA	NA	NA	NA	NA	NA	NA	NA	NA	NA	NA	NA	NA	NA	NA	NA	NA	NA	NA	NA	NA	NA	NA	NA	NA	NA	NA	NA	NA	NA	NA	NA	NA	NA	NA	NA	NA	NA	NA	NA	NA	NA	NA	NA
	mcrG		K00402	0	0	0	NA	0	0	0	0	0	0	0	0	0	0	0	0	0	0	NA	NA	0	0	0	0	0	0	0	0	0	0	0	0	0	0	0	0	0	0	0	0	0	0	0	0	0	0
			TIGR03259	0	0	0	NA	0	0	0	0	0	0	0	0	0	0	0	0	0	0	NA	NA	0	0	0	0	0	0	0	0	0	0	0	0	0	0	0	0	0	0	0	0	0	0	0	0	0	0
	pmoA	methane/ammonia monooxygenase	K10944	0	0	0	NA	0	0	0	0	0	0	0	0	0	0	0	0	0	0	NA	NA	0	0	0	0	0	0	0	0	0	0	0	0	0	0	0	0	0	0	0	0	0	0	0	0	0	0
			TIGR03080	0	0	0	NA	0	0	0	0	0	0	0	0	0	0	0	0	0	0	NA	NA	0	0	0	0	0	0	0	0	0	0	0	0	0	0	0	0	0	0	0	0	0	0	0	0	0	0
	mmoX	methane monooxygenase	K16157	0	0	0	NA	0	0	0	0	0	0	0	0	0	0	0	0	0	0	NA	NA	0	0	0	0	0	0	0	0	0	0	0	0	0	0	0	0	0	0	0	0	0	0	0	0	0	0
	mmoY		K16158	NA	NA	NA	NA	NA	NA	NA	NA	NA	NA	NA	NA	NA	NA	NA	NA	NA	NA	NA	NA	NA	NA	NA	NA	NA	NA	NA	NA	NA	NA	NA	NA	NA	NA	NA	NA	NA	NA	NA	NA	NA	NA	NA	NA	NA	NA
	mmoZ		K16159	NA	NA	NA	NA	NA	NA	NA	NA	NA	NA	NA	NA	NA	NA	NA	NA	NA	NA	NA	NA	NA	NA	NA	NA	NA	NA	NA	NA	NA	NA	NA	NA	NA	NA	NA	NA	NA	NA	NA	NA	NA	NA	NA	NA	NA	NA
	mmoC		K16161	NA	NA	NA	NA	NA	NA	NA	NA	NA	NA	NA	NA	NA	NA	NA	NA	NA	NA	NA	NA	NA	NA	NA	NA	NA	NA	NA	NA	NA	NA	NA	NA	NA	NA	NA	NA	NA	NA	NA	NA	NA	NA	NA	NA	NA	NA
	coxL	carbon monoxide dehydrogenase	K03520	0	0	0	NA	0	0	0	1	3	0	0	0	0	0	0	0	0	0	NA	NA	0	0	0	0	0	0	0	0	0	0	0	0	0	0	0	0	0	0	0	0	0	0	0	0	0	0
			COG1529	NA	NA	NA	NA	NA	NA	NA	2	1	NA	NA	2	2	NA	1	NA	NA	1	NA	NA	NA	NA	1	3	4	7	4	4	NA	NA	NA	3	2	NA	NA	NA	NA	NA	NA	NA	NA	NA	NA	NA	NA	NA
	coxM		K03519	NA	NA	NA	NA	NA	NA	NA	2	3	NA	NA	NA	NA	NA	NA	NA	NA	NA	NA	NA	NA	NA	NA	NA	NA	NA	NA	NA	NA	NA	NA	NA	NA	NA	NA	NA	NA	NA	NA	NA	NA	NA	NA	NA	NA	NA
			COG1319	NA	NA	NA	NA	NA	NA	NA	2	1	NA	NA	3	2	NA	NA	NA	NA	NA	NA	NA	NA	NA	NA	1	2	2	3	1	NA	NA	NA	4	2	1	NA	NA	NA	NA	NA	NA	NA	NA	NA	NA	NA	NA
	coxS		K03518	NA	NA	NA	NA	NA	NA	NA	2	2	NA	NA	3	3	NA	NA	NA	NA	NA	NA	NA	NA	NA	1	3	3	3	2	2	NA	NA	NA	3	1	NA	NA	NA	NA	NA	NA	NA	NA	NA	NA	NA	NA	NA
			COG2080	NA	NA	NA	NA	NA	NA	NA	NA	NA	NA	NA	1	NA	NA	NA	NA	NA	1	NA	NA	NA	NA	1	NA	1	1	3	NA	NA	NA	NA	2	1	NA	NA	NA	NA	NA	NA	NA	NA	NA	NA	NA	NA	NA
distinguished from cdhA/acsA based on absence of corresponding CODH/ACS complex and ideally presence of cooF, but could also do CO oxidation potentially?	cooS/acsA	carbon monoxide dehydrogenase	K00198	1	NA	NA	NA	NA	NA	NA	NA	NA	NA	NA	1	2	2	5	1	NA	NA	NA	NA	NA	NA	NA	NA	NA	NA	NA	4	NA	NA	NA	NA	NA	NA	NA	NA	NA	NA	NA	NA	NA	NA	NA	NA	NA	NA
			TIGR01702	NA	NA	NA	NA	NA	NA	NA	NA	NA	NA	NA	NA	NA	NA	NA	NA	NA	NA	NA	NA	NA	NA	NA	NA	NA	NA	NA	NA	NA	NA	NA	NA	NA	NA	NA	NA	NA	NA	NA	NA	NA	NA	NA	NA	NA	NA
	cooF	anaerobic carbon-monoxide dehydrogenase iron sulfur subunit	K00196	NA	NA	NA	NA	NA	NA	NA	NA	NA	NA	NA	2	1	NA	NA	NA	1	1	NA	NA	NA	NA	NA	NA	NA	1	NA	NA	NA	NA	NA	NA	NA	NA	NA	2	NA	NA	NA	NA	NA	NA	NA	NA	NA	NA
			COG1142	1	NA	NA	NA	NA	NA	NA	NA	NA	NA	NA	NA	NA	NA	1	NA	1	NA	NA	NA	NA	NA	NA	NA	NA	NA	NA	1	NA	NA	NA	NA	NA	NA	NA	1	1	1	1	NA	NA	1	NA	1	NA	NA
																						NA	NA
Carbon degradation																						NA	NA
	bglB	beta-glucosidase	K05350	NA	1	NA	NA	NA	NA	NA	NA	NA	NA	NA	NA	NA	NA	NA	NA	NA	NA	1	1	NA	1	2	2	4	NA	2	NA	2	NA	NA	NA	NA	NA	NA	NA	NA	NA	NA	NA	NA	NA	NA	NA	NA	NA
			COG2723	NA	NA	NA	NA	NA	NA	NA	NA	NA	NA	NA	NA	NA	NA	NA	NA	NA	NA	NA	NA	NA	NA	NA	NA	NA	NA	NA	NA	NA	NA	NA	NA	NA	NA	NA	NA	NA	NA	NA	NA	NA	NA	NA	NA	NA	NA
			TIGR03356	NA	NA	NA	NA	NA	NA	NA	NA	NA	NA	NA	NA	NA	NA	NA	NA	NA	NA	NA	NA	NA	NA	NA	NA	NA	NA	NA	NA	NA	NA	NA	NA	NA	NA	NA	NA	NA	NA	NA	NA	NA	NA	NA	NA	NA	NA
	bglX	beta-glucosidase	K05349	NA	4	NA	NA	NA	NA	1	NA	NA	NA	NA	NA	NA	NA	NA	NA	NA	NA	2	NA	1	1	12	1	4	NA	NA	6	6	NA	NA	NA	NA	NA	3	NA	NA	NA	NA	6	11	16	10	4	21	5
			COG1472	1	NA	NA	NA	NA	NA	NA	NA	NA	NA	NA	NA	NA	NA	NA	NA	NA	NA	NA	NA	NA	NA	NA	1	NA	NA	NA	1	1	NA	NA	NA	NA	NA	NA	NA	NA	NA	NA	NA	NA	NA	NA	NA	NA	NA
	CBH1	cellulase	K01225	NA	NA	NA	NA	NA	NA	NA	NA	NA	NA	NA	NA	NA	NA	NA	NA	NA	NA	NA	NA	NA	NA	NA	NA	NA	NA	NA	NA	NA	NA	NA	NA	NA	NA	NA	NA	NA	NA	NA	NA	NA	NA	NA	NA	NA	NA
	CBH2	cellulase	K19668	NA	NA	NA	NA	NA	NA	NA	NA	NA	NA	NA	NA	NA	NA	NA	NA	NA	NA	NA	NA	NA	NA	NA	NA	NA	NA	NA	NA	NA	NA	NA	NA	NA	NA	NA	NA	NA	NA	NA	NA	NA	NA	NA	NA	NA	NA
			COG5297	NA	NA	NA	NA	NA	NA	NA	NA	NA	NA	NA	NA	NA	NA	NA	NA	NA	NA	NA	NA	NA	NA	NA	NA	NA	NA	NA	NA	NA	NA	NA	NA	NA	NA	NA	NA	NA	NA	NA	NA	NA	NA	NA	NA	NA	NA
		chitinase	K01183	NA	NA	NA	NA	NA	NA	NA	NA	NA	NA	NA	NA	1	NA	NA	NA	NA	NA	NA	NA	2	NA	NA	1	NA	NA	NA	NA	NA	NA	NA	NA	NA	NA	NA	NA	NA	NA	NA	NA	NA	NA	NA	NA	NA	NA
			COG3325	NA	NA	NA	NA	NA	NA	NA	NA	NA	NA	NA	NA	NA	NA	NA	NA	NA	NA	NA	NA	NA	NA	NA	NA	1	NA	NA	NA	NA	NA	NA	NA	NA	NA	NA	NA	NA	NA	NA	NA	NA	NA	NA	NA	NA	NA
	chiA	bifunctional chitinase/lysozyme	K13381	NA	NA	NA	NA	NA	NA	NA	NA	NA	NA	NA	NA	NA	NA	NA	NA	NA	NA	NA	NA	NA	NA	NA	NA	NA	NA	NA	NA	NA	NA	NA	NA	NA	NA	NA	NA	NA	NA	NA	NA	NA	NA	NA	NA	NA	NA
	CHIB	basic endochitinase B	K20547	NA	NA	NA	NA	NA	NA	NA	NA	NA	NA	NA	NA	NA	NA	NA	NA	NA	NA	NA	NA	NA	NA	NA	NA	NA	NA	NA	NA	NA	NA	NA	NA	NA	NA	NA	NA	NA	NA	NA	NA	NA	NA	NA	NA	NA	NA
	chbG	diacetylchitobiose deacetylase	K03478	NA	NA	NA	NA	NA	NA	NA	NA	NA	NA	NA	NA	NA	NA	NA	NA	NA	NA	NA	NA	NA	NA	NA	NA	NA	NA	NA	NA	NA	NA	NA	NA	NA	NA	NA	NA	NA	NA	NA	NA	NA	NA	NA	NA	NA	NA
			COG3394	NA	NA	NA	NA	NA	NA	1	NA	1	NA	NA	NA	NA	1	NA	NA	NA	NA	NA	NA	NA	1	NA	NA	NA	NA	1	NA	NA	NA	NA	NA	NA	NA	NA	1	NA	NA	NA	NA	NA	1	NA	NA	NA	NA
	deaA	diacetylchitobiose deacetylase	K18454	NA	NA	NA	NA	NA	NA	NA	NA	NA	NA	NA	NA	NA	NA	NA	NA	NA	NA	NA	NA	NA	NA	NA	NA	NA	NA	NA	NA	NA	NA	NA	NA	NA	NA	NA	NA	NA	NA	NA	NA	NA	NA	NA	NA	NA	NA
			COG0726	2	1	1	1	2	NA	2	NA	NA	NA	2	1	1	1	1	1	1	2	2	9	5	2	5	3	3	1	2	NA	6	2	2	1	2	NA	1	3	1	2	3	2	3	4	1	4	2	1
			COG3979	NA	NA	NA	NA	NA	NA	NA	NA	NA	NA	NA	NA	NA	NA	NA	NA	NA	NA	NA	NA	NA	1	NA	NA	NA	NA	NA	NA	NA	NA	NA	NA	NA	NA	NA	1	NA	NA	NA	NA	NA	NA	NA	NA	NA	NA
	nagZ	beta-N-acetylhexosaminidase	K01207	1	1	1	1	1	NA	1	NA	NA	1	1	NA	1	NA	NA	1	NA	1	NA	1	1	NA	2	4	4	2	3	1	1	NA	NA	NA	NA	1	1	1	2	1	1	2	2	2	1	1	3	NA
			COG1472	1	NA	NA	NA	NA	NA	NA	NA	NA	NA	NA	NA	NA	NA	NA	NA	NA	NA	NA	NA	NA	NA	NA	1	NA	NA	NA	1	1	NA	NA	NA	NA	NA	NA	NA	NA	NA	NA	NA	NA	NA	NA	NA	NA	NA
		pectinesterase	K01051	NA	NA	NA	NA	NA	NA	NA	NA	NA	NA	NA	NA	NA	NA	NA	NA	NA	NA	NA	NA	NA	NA	NA	NA	NA	NA	NA	NA	NA	NA	NA	NA	NA	NA	NA	NA	NA	NA	NA	6	4	1	3	NA	1	NA
		exo-poly-alpha-galacturonosidase	K01213	NA	NA	NA	NA	NA	NA	NA	NA	NA	NA	NA	NA	NA	NA	NA	NA	NA	NA	NA	NA	NA	NA	NA	NA	NA	NA	NA	NA	NA	NA	NA	NA	NA	NA	NA	NA	NA	NA	NA	NA	NA	NA	NA	NA	NA	NA
	ogl	oligogalacturonide lyase	K01730	NA	NA	NA	NA	NA	NA	NA	NA	NA	NA	NA	NA	NA	NA	NA	NA	NA	NA	NA	NA	NA	NA	NA	NA	NA	NA	NA	1	NA	NA	NA	NA	NA	NA	NA	NA	NA	NA	NA	NA	NA	NA	NA	NA	NA	NA
		exopolygalacturonase	K01184	NA	NA	NA	NA	NA	NA	NA	NA	NA	NA	NA	NA	NA	NA	NA	NA	NA	NA	NA	NA	NA	NA	NA	NA	NA	NA	NA	NA	NA	NA	NA	NA	NA	NA	NA	NA	NA	NA	NA	NA	NA	NA	NA	NA	NA	NA
	uxaC	D-galacturonate isomerase	K01812	NA	NA	NA	NA	NA	NA	NA	NA	NA	NA	NA	NA	NA	NA	NA	NA	NA	NA	2	1	4	2	1	2	1	1	1	NA	NA	NA	NA	NA	NA	NA	1	NA	NA	NA	NA	1	2	1	1	NA	1	1
			COG1904	NA	NA	NA	NA	NA	NA	NA	NA	NA	NA	NA	NA	NA	NA	NA	NA	NA	NA	NA	NA	NA	NA	NA	NA	NA	NA	NA	NA	NA	NA	NA	NA	NA	NA	NA	NA	NA	NA	NA	NA	NA	NA	NA	NA	NA	NA
	GAE, cap1J	D-galacturonate epimerase	K08679	NA	1	NA	1	NA	NA	2	1	1	NA	1	2	1	2	NA	NA	NA	1	1	NA	1	1	1	NA	NA	1	1	1	1	1	NA	1	NA	1	NA	1	NA	1	1	NA	NA	1	1	NA	NA	2
	AMY, amyA, malS	alpha-amylase	K01176	NA	1	NA	NA	NA	NA	NA	NA	NA	NA	NA	NA	NA	NA	NA	NA	NA	2	NA	1	NA	NA	NA	1	NA	NA	NA	NA	NA	NA	NA	NA	NA	NA	NA	NA	NA	NA	NA	1	1	1	2	NA	1	1
			COG0366	NA	NA	NA	1	NA	NA	1	NA	NA	NA	1	1	NA	1	NA	NA	NA	1	1	NA	1	NA	2	3	4	1	2	2	1	NA	NA	NA	2	NA	2	2	NA	NA	NA	NA	3	5	3	2	4	NA
	SGA1	glucoamylase	K01178	NA	1	NA	NA	NA	NA	1	NA	NA	NA	NA	NA	NA	NA	NA	NA	NA	NA	NA	NA	NA	NA	NA	NA	NA	NA	NA	NA	NA	NA	NA	NA	NA	NA	NA	NA	NA	NA	NA	NA	NA	1	NA	NA	NA	NA
			COG3387	NA	NA	NA	1	NA	NA	NA	NA	NA	NA	NA	NA	NA	NA	NA	NA	NA	1	1	NA	NA	NA	1	NA	1	1	1	NA	1	NA	NA	NA	NA	NA	NA	NA	NA	1	1	1	NA	1	NA	1	1	NA
	pulA	pullulanase	K01200	NA	NA	NA	NA	NA	NA	NA	NA	NA	NA	NA	NA	NA	NA	NA	NA	NA	NA	NA	NA	NA	NA	NA	NA	1	NA	NA	NA	NA	NA	NA	NA	1	NA	1	NA	NA	NA	NA	1	1	1	NA	NA	1	NA
			COG1523	NA	NA	NA	NA	NA	NA	NA	NA	NA	NA	NA	NA	NA	NA	NA	NA	NA	1	NA	NA	NA	NA	NA	NA	NA	NA	NA	NA	NA	NA	NA	NA	NA	NA	NA	NA	NA	NA	NA	NA	NA	NA	NA	NA	NA	NA
			TIGR02103	NA	NA	NA	NA	NA	NA	NA	NA	NA	NA	NA	NA	NA	NA	NA	NA	NA	NA	NA	NA	NA	NA	NA	NA	NA	NA	NA	NA	NA	NA	NA	NA	NA	NA	NA	NA	NA	NA	NA	NA	NA	NA	NA	NA	NA	NA
			TIGR02104	NA	NA	NA	NA	NA	NA	NA	NA	NA	NA	NA	NA	NA	NA	NA	NA	NA	NA	NA	NA	NA	NA	NA	NA	NA	NA	NA	NA	NA	NA	NA	NA	NA	NA	NA	NA	NA	NA	NA	NA	NA	NA	NA	NA	NA	NA
			TIGR02102	NA	NA	NA	NA	NA	NA	NA	NA	NA	NA	NA	NA	NA	NA	NA	NA	NA	NA	NA	NA	NA	NA	NA	NA	NA	NA	NA	NA	NA	NA	NA	NA	NA	NA	NA	NA	NA	NA	NA	NA	NA	NA	NA	NA	NA	NA
Iron
	cyc2	Fe(II):rusticyanin oxidoreductase	K20150	NA	NA	NA	NA	NA	NA	NA	NA	NA	NA	NA	NA	NA	NA	NA	NA	NA	NA	NA	NA	NA	NA	NA	NA	NA	NA	NA	NA	NA	NA	NA	NA	NA	NA	NA	NA	NA	NA	NA	NA	NA	NA	NA	NA	NA	NA
	soxE	sulfocyanin	TIGR03094	NA	NA	NA	NA	NA	NA	NA	NA	NA	NA	NA	NA	NA	NA	NA	NA	NA	NA	NA	NA	NA	NA	NA	NA	NA	NA	NA	NA	NA	NA	NA	NA	NA	NA	NA	NA	NA	NA	NA	NA	NA	NA	NA	NA	NA	NA
	foxA		K02014	NA	9	9	1	2	1	6	1	NA	3	2	NA	NA	3	NA	NA	NA	2	1	2	2	1	1	NA	NA	NA	NA	4	1	1	NA	2	2	1	3	2	3	3	2	6	4	3	4	6	4	3
			COG1629	NA	NA	NA	NA	NA	NA	NA	NA	NA	NA	NA	NA	NA	NA	NA	NA	NA	NA	NA	2	NA	NA	NA	NA	NA	NA	NA	NA	NA	NA	NA	NA	NA	NA	NA	NA	NA	NA	NA	NA	NA	NA	NA	NA	NA	NA
	mtrC		TIGR03507	NA	NA	1	NA	NA	NA	NA	NA	NA	NA	NA	NA	NA	NA	NA	NA	NA	NA	NA	NA	NA	NA	NA	NA	NA	NA	NA	NA	NA	NA	NA	NA	NA	NA	NA	NA	NA	NA	NA	NA	NA	NA	NA	NA	NA	NA
	mtrB		TIGR03509	NA	1	1	NA	NA	NA	NA	NA	NA	NA	NA	NA	NA	NA	2	NA	NA	NA	NA	NA	NA	NA	NA	NA	NA	NA	NA	NA	NA	NA	NA	NA	NA	NA	NA	NA	NA	NA	NA	NA	NA	NA	NA	NA	NA	NA
Photosynthesis	markers: bchY, fmoA, pufLM, photosystem II (psbABCDEF), photosystem I (psaABCDEF), petBDACLMNG
	bchY	chlorophyllide reductase	K11334	0	0	0	0	0	0	0	0	0	0	0	0	0	0	0	0	0	0	NA	NA	0	0	0	0	0	0	0	0	0	0	0	0	0	0	0	0	0	0	0	0	0	0	0	0	0	0
			TIGR02015	0	0	0	0	0	0	0	0	0	0	0	0	0	0	0	0	0	0	NA	NA	0	0	0	0	0	0	0	0	0	0	0	0	0	0	0	0	0	0	0	0	0	0	0	0	0	0
	fmoA	Fenna-Matthews-Olson protein	K08944	0	0	0	0	0	0	0	0	0	0	0	0	0	0	0	0	0	0	NA	NA	0	0	0	0	0	0	0	0	0	0	0	0	0	0	0	0	0	0	0	0	0	0	0	0	0	0
	chlG/bchG	chlorophyll synthetase/bacteriochlorophyll a synthase	K04040	0	0	0	0	0	0	0	0	0	0	0	0	0	0	0	0	0	0	NA	NA	0	0	0	0	0	0	0	0	0	0	0	0	0	0	0	0	0	0	0	0	0	0	0	0	0	0
			TIGR02056	0	0	0	0	0	0	0	0	0	0	0	0	0	0	0	0	0	0	NA	NA	0	0	0	0	0	0	0	0	0	0	0	0	0	0	0	0	0	0	0	0	0	0	0	0	0	0
			TIGR01476	0	0	0	0	0	0	0	0	0	0	0	0	0	0	0	0	0	0	NA	NA	0	0	0	0	0	0	0	0	0	0	0	0	0	0	0	0	0	0	0	0	0	0	0	0	0	0
	bciB	3,8-divinyl protochlorophyllide a 8-vinyl-reductase (ferredoxin)	K21231	0	0	0	0	0	0	0	0	0	0	0	0	0	0	0	0	0	0	NA	NA	0	0	0	0	0	0	0	0	0	0	0	0	0	0	0	0	0	0	0	0	0	0	0	0	0	0
	dvr	divinyl chlorophyllide a 8-vinyl-reductase	K19073	0	0	0	0	0	0	0	0	0	0	0	0	0	0	0	0	0	0	NA	NA	0	0	0	0	0	0	0	0	0	0	0	0	0	0	0	0	0	0	0	0	0	0	0	0	0	0
	cao	chlorophyllide a oxygenase	K13600	0	0	0	0	0	0	0	0	0	0	0	0	0	0	0	0	0	0	NA	NA	0	0	0	0	0	0	0	0	0	0	0	0	0	0	0	0	0	0	0	0	0	0	0	0	0	0
	por	protochlorophyllide reductase	K00218	0	0	0	0	0	0	0	0	0	0	0	0	0	0	0	0	0	0	NA	NA	0	0	0	0	0	0	0	0	0	0	0	0	0	0	0	0	0	0	0	0	0	0	0	0	0	0
			TIGR01289	0	0	0	0	0	0	0	0	0	0	0	0	0	0	0	0	0	0	NA	NA	0	0	0	0	0	0	0	0	0	0	0	0	0	0	0	0	0	0	0	0	0	0	0	0	0	0
			TIGR01278	0	0	0	0	0	0	0	0	0	0	0	0	0	0	0	0	0	0	NA	NA	0	0	0	0	0	0	0	0	0	0	0	0	0	0	0	0	0	0	0	0	0	0	0	0	0	0
			TIGR01279	0	0	0	0	0	0	0	0	0	0	0	0	0	0	0	0	0	0	NA	NA	0	0	0	0	0	0	0	0	0	0	0	0	0	0	0	0	0	0	0	0	0	0	0	0	0	0
			TIGR01281	0	0	0	0	0	0	0	0	0	0	0	0	0	0	0	0	0	0	NA	NA	0	0	0	0	0	0	0	0	0	0	0	0	0	0	0	0	0	0	0	0	0	0	0	0	0	0
	psbA	photosystem II P680 reaction center D1 protein [EC:1.10.3.9]	K02703	0	0	0	0	0	0	0	0	0	0	0	0	0	0	0	0	0	0	NA	NA	0	0	0	0	0	0	0	0	0	0	0	0	0	0	0	0	0	0	0	0	0	0	0	0	0	0
			COG5716	0	0	0	0	0	0	0	0	0	0	0	0	0	0	0	0	0	0	NA	NA	0	0	0	0	0	0	0	0	0	0	0	0	0	0	0	0	0	0	0	0	0	0	0	0	0	0
			TIGR01151	0	0	0	0	0	0	0	0	0	0	0	0	0	0	0	0	0	0	NA	NA	0	0	0	0	0	0	0	0	0	0	0	0	0	0	0	0	0	0	0	0	0	0	0	0	0	0
	psbB	photosystem II CP47 chlorophyll apoprotein	K02704	0	0	0	0	0	0	0	0	0	0	0	0	0	0	0	0	0	0	NA	NA	0	0	0	0	0	0	0	0	0	0	0	0	0	0	0	0	0	0	0	0	0	0	0	0	0	0
			COG5717	0	0	0	0	0	0	0	0	0	0	0	0	0	0	0	0	0	0	NA	NA	0	0	0	0	0	0	0	0	0	0	0	0	0	0	0	0	0	0	0	0	0	0	0	0	0	0
			TIGR03039	0	0	0	0	0	0	0	0	0	0	0	0	0	0	0	0	0	0	NA	NA	0	0	0	0	0	0	0	0	0	0	0	0	0	0	0	0	0	0	0	0	0	0	0	0	0	0
	psbC	photosystem II CP43 chlorophyll apoprotein	K02705	0	0	0	0	0	0	0	0	0	0	0	0	0	0	0	0	0	0	NA	NA	0	0	0	0	0	0	0	0	0	0	0	0	0	0	0	0	0	0	0	0	0	0	0	0	0	0
			COG5718	0	0	0	0	0	0	0	0	0	0	0	0	0	0	0	0	0	0	NA	NA	0	0	0	0	0	0	0	0	0	0	0	0	0	0	0	0	0	0	0	0	0	0	0	0	0	0
			TIGR01153	0	0	0	0	0	0	0	0	0	0	0	0	0	0	0	0	0	0	NA	NA	0	0	0	0	0	0	0	0	0	0	0	0	0	0	0	0	0	0	0	0	0	0	0	0	0	0
	psbD	photosystem II P680 reaction center D2 protein [EC:1.10.3.9]	K02706	0	0	0	0	0	0	0	0	0	0	0	0	0	0	0	0	0	0	NA	NA	0	0	0	0	0	0	0	0	0	0	0	0	0	0	0	0	0	0	0	0	0	0	0	0	0	0
			COG5719	0	0	0	0	0	0	0	0	0	0	0	0	0	0	0	0	0	0	NA	NA	0	0	0	0	0	0	0	0	0	0	0	0	0	0	0	0	0	0	0	0	0	0	0	0	0	0
			TIGR01152	0	0	0	0	0	0	0	0	0	0	0	0	0	0	0	0	0	0	NA	NA	0	0	0	0	0	0	0	0	0	0	0	0	0	0	0	0	0	0	0	0	0	0	0	0	0	0
	psbE	photosystem II cytochrome b559 subunit alpha	K02707	0	0	0	0	0	0	0	0	0	0	0	0	0	0	0	0	0	0	NA	NA	0	0	0	0	0	0	0	0	0	0	0	0	0	0	0	0	0	0	0	0	0	0	0	0	0	0
			COG5720	0	0	0	0	0	0	0	0	0	0	0	0	0	0	0	0	0	0	NA	NA	0	0	0	0	0	0	0	0	0	0	0	0	0	0	0	0	0	0	0	0	0	0	0	0	0	0
			TIGR01332	0	0	0	0	0	0	0	0	0	0	0	0	0	0	0	0	0	0	NA	NA	0	0	0	0	0	0	0	0	0	0	0	0	0	0	0	0	0	0	0	0	0	0	0	0	0	0
	psbF	photosystem II cytochrome b559 subunit beta	K02708	0	0	0	0	0	0	0	0	0	0	0	0	0	0	0	0	0	0	NA	NA	0	0	0	0	0	0	0	0	0	0	0	0	0	0	0	0	0	0	0	0	0	0	0	0	0	0
			COG5721	0	0	0	0	0	0	0	0	0	0	0	0	0	0	0	0	0	0	NA	NA	0	0	0	0	0	0	0	0	0	0	0	0	0	0	0	0	0	0	0	0	0	0	0	0	0	0
			TIGR01333	0	0	0	0	0	0	0	0	0	0	0	0	0	0	0	0	0	0	NA	NA	0	0	0	0	0	0	0	0	0	0	0	0	0	0	0	0	0	0	0	0	0	0	0	0	0	0
	psbH	photosystem II PsbH protein	K02709	0	0	0	0	0	0	0	0	0	0	0	0	0	0	0	0	0	0	NA	NA	0	0	0	0	0	0	0	0	0	0	0	0	0	0	0	0	0	0	0	0	0	0	0	0	0	0
			COG5722	0	0	0	0	0	0	0	0	0	0	0	0	0	0	0	0	0	0	NA	NA	0	0	0	0	0	0	0	0	0	0	0	0	0	0	0	0	0	0	0	0	0	0	0	0	0	0
	psbI	photosystem II PsbI protein	K02710	0	0	0	0	0	0	0	0	0	0	0	0	0	0	0	0	0	0	NA	NA	0	0	0	0	0	0	0	0	0	0	0	0	0	0	0	0	0	0	0	0	0	0	0	0	0	0
			COG5723	0	0	0	0	0	0	0	0	0	0	0	0	0	0	0	0	0	0	NA	NA	0	0	0	0	0	0	0	0	0	0	0	0	0	0	0	0	0	0	0	0	0	0	0	0	0	0
	psbJ	photosystem II PsbJ protein	K02711	0	0	0	0	0	0	0	0	0	0	0	0	0	0	0	0	0	0	NA	NA	0	0	0	0	0	0	0	0	0	0	0	0	0	0	0	0	1	0	0	0	0	0	0	0	0	0
			COG5724	0	0	0	0	0	0	0	0	0	0	0	0	0	0	0	0	0	0	NA	NA	0	0	0	0	0	0	0	0	0	0	0	0	0	0	0	0	0	0	0	0	0	0	0	0	0	0
	psbK	photosystem II PsbK protein	K02712	0	0	0	0	0	0	0	0	0	0	0	0	0	0	0	0	0	0	NA	NA	0	0	0	0	0	0	0	0	0	0	0	0	0	0	0	0	0	0	0	0	0	0	0	0	0	0
			COG5725	0	0	0	0	0	0	0	0	0	0	0	0	0	0	0	0	0	0	NA	NA	0	0	0	0	0	0	0	0	0	0	0	0	0	0	0	0	0	0	0	0	0	0	0	0	0	0
	psbL	photosystem II PsbL protein	K02713	0	0	0	0	0	0	0	0	0	0	0	0	0	0	0	0	0	0	NA	NA	0	0	0	0	0	0	0	0	0	0	0	0	0	0	0	0	0	0	0	0	0	0	0	0	0	0
			COG5726	0	0	0	0	0	0	0	0	0	0	0	0	0	0	0	0	0	0	NA	NA	0	0	0	0	0	0	0	0	0	0	0	0	0	0	0	0	0	0	0	0	0	0	0	0	0	0
	psbM	photosystem II PsbM protein	K02714	0	0	0	0	0	0	0	0	0	0	0	0	0	0	0	0	0	0	NA	NA	0	0	0	0	0	0	0	0	0	0	0	0	0	0	0	0	0	0	0	0	0	0	0	0	0	0
			COG5727	0	0	0	0	0	0	0	0	0	0	0	0	0	0	0	0	0	0	NA	NA	0	0	0	0	0	0	0	0	0	0	0	0	0	0	0	0	0	0	0	0	0	0	0	0	0	0
			TIGR03038	0	0	0	0	0	0	0	0	0	0	0	0	0	0	0	0	0	0	NA	NA	0	0	0	0	0	0	0	0	0	0	0	0	0	0	0	0	0	0	0	0	0	0	0	0	0	0
	psbO	photosystem II oxygen-evolving enhancer protein 1	K02716	0	0	0	0	0	0	0	0	0	0	0	0	0	0	0	0	0	0	NA	NA	0	0	0	0	0	0	0	0	0	0	0	0	0	0	0	0	0	0	0	0	0	0	0	0	0	0
			COG5729	0	0	0	0	0	0	0	0	0	0	0	0	0	0	0	0	0	0	NA	NA	0	0	0	0	0	0	0	0	0	0	0	0	0	0	0	0	0	0	0	0	0	0	0	0	0	0
	psbP	photosystem II oxygen-evolving enhancer protein 2	K02717	0	0	0	0	0	0	0	0	0	0	0	0	0	0	0	0	0	0	NA	NA	0	0	0	0	0	0	0	0	0	0	0	0	0	0	0	0	0	0	0	0	0	0	0	0	0	0
			COG5730	0	0	0	0	0	0	0	0	0	0	0	0	0	0	0	0	0	0	NA	NA	0	0	0	0	0	0	0	0	0	0	0	0	0	0	0	0	0	0	0	0	0	0	0	0	0	0
	psbQ	photosystem II oxygen-evolving enhancer protein 3	K08901	0	0	0	0	0	0	0	0	0	0	0	0	0	0	0	0	0	0	NA	NA	0	0	0	0	0	0	0	0	0	0	0	0	0	0	0	0	0	0	0	0	0	0	0	0	0	0
			COG5739	0	0	0	0	0	0	0	0	0	0	0	0	0	0	0	0	0	0	NA	NA	0	0	0	0	0	0	0	0	0	0	0	0	0	0	0	0	0	0	0	0	0	0	0	0	0	0
			TIGR03042	0	0	0	0	0	0	0	0	0	0	0	0	0	0	0	0	0	0	NA	NA	0	0	0	0	0	0	0	0	0	0	0	0	0	0	0	0	0	0	0	0	0	0	0	0	0	0
	psbR	photosystem II 10kDa protein	K03541	0	0	0	0	0	0	0	0	0	0	0	0	0	0	0	0	0	0	NA	NA	0	0	0	0	0	0	0	0	0	0	0	0	0	0	0	0	0	0	0	0	0	0	0	0	0	0
	psbS	photosystem II 22kDa protein	K03542	0	0	0	0	0	0	0	0	0	0	0	0	0	0	0	0	0	0	NA	NA	0	0	0	0	0	0	0	0	0	0	0	0	0	0	0	0	0	0	0	0	0	0	0	0	0	0
	psbT	photosystem II PsbT protein	K02718	0	0	0	0	0	0	0	0	0	0	0	0	0	0	0	0	0	0	NA	NA	0	0	0	0	0	0	0	0	0	0	0	0	0	0	0	0	0	0	0	0	0	0	0	0	0	0
			COG5731	0	0	0	0	0	0	0	0	0	0	0	0	0	0	0	0	0	0	NA	NA	0	0	0	0	0	0	0	0	0	0	0	0	0	0	0	0	0	0	0	0	0	0	0	0	0	0
	psbU	photosystem II PsbU protein	K02719	0	0	0	0	0	0	0	0	0	0	0	0	0	0	0	0	0	0	NA	NA	0	0	0	0	0	0	0	0	0	0	0	0	0	0	0	0	0	0	0	0	0	0	0	0	0	0
			COG5737	0	0	0	0	0	0	0	0	0	0	0	0	0	0	0	0	0	0	NA	NA	0	0	0	0	0	0	0	0	0	0	0	0	0	0	0	0	0	0	0	0	0	0	0	0	0	0
	psbV	photosystem II cytochrome c550	K02720	0	0	0	0	0	0	0	0	0	0	0	0	0	0	0	0	0	0	NA	NA	0	0	0	0	0	0	0	0	0	0	0	0	0	0	0	0	0	0	0	0	0	0	0	0	0	0
			COG5738	0	0	0	0	0	0	0	0	0	0	0	0	0	0	0	0	0	0	NA	NA	0	0	0	0	0	0	0	0	0	0	0	0	0	0	0	0	0	0	0	0	0	0	0	0	0	0
			TIGR03045	0	0	0	0	0	0	0	0	0	0	0	0	0	0	0	0	0	0	NA	NA	0	0	0	0	0	0	0	0	0	0	0	0	0	0	0	0	0	0	0	0	0	0	0	0	0	0
			TIGR03046	0	0	0	0	0	0	0	0	0	0	0	0	0	0	0	0	0	0	NA	NA	0	0	0	0	0	0	0	0	0	0	0	0	0	0	0	0	0	0	0	0	0	0	0	0	0	0
	psbW	photosystem II PsbW protein	K02721	0	0	0	0	0	0	0	0	0	0	0	0	0	0	0	0	0	0	NA	NA	0	0	0	0	0	0	0	0	0	0	0	0	0	0	0	0	0	0	0	0	0	0	0	0	0	0
			COG5732	0	0	0	0	0	0	0	0	0	0	0	0	0	0	0	0	0	0	NA	NA	0	0	0	0	0	0	0	0	0	0	0	0	0	0	0	0	0	0	0	0	0	0	0	0	0	0
	psbX	photosystem II PsbX protein	K02722	0	0	0	0	0	0	0	0	0	0	0	0	0	0	0	0	0	0	NA	NA	0	0	0	0	0	0	0	0	0	0	0	0	0	0	0	0	0	0	0	0	0	0	0	0	0	0
			COG5733	0	0	0	0	0	0	0	0	0	0	0	0	0	0	0	0	0	0	NA	NA	0	0	0	0	0	0	0	0	0	0	0	0	0	0	0	0	0	0	0	0	0	0	0	0	0	0
	psbY	photosystem II PsbY protein	K02723	0	0	0	0	0	0	0	0	0	0	0	0	0	0	0	0	0	0	NA	NA	0	0	0	0	0	0	0	0	0	0	0	0	0	0	0	0	0	0	0	0	0	0	0	0	0	0
			COG5734	0	0	0	0	0	0	0	0	0	0	0	0	0	0	0	0	0	0	NA	NA	0	0	0	0	0	0	0	0	0	0	0	0	0	0	0	0	0	0	0	0	0	0	0	0	0	0
	psbZ	photosystem II PsbZ protein	K02724	0	0	0	0	0	0	0	0	0	0	0	0	0	0	0	0	0	0	NA	NA	0	0	0	0	0	0	0	0	0	0	0	0	0	0	0	0	0	0	0	0	0	0	0	0	0	0
	psb27	photosystem II Psb27 protein	K08902	0	0	0	0	0	0	0	0	0	0	0	0	0	0	0	0	0	0	NA	NA	0	0	0	0	0	0	0	0	0	0	0	0	0	0	0	0	0	0	0	0	0	0	0	0	0	0
			COG5735	0	0	0	0	0	0	0	0	0	0	0	0	0	0	0	0	0	0	NA	NA	0	0	0	0	0	0	0	0	0	0	0	0	0	0	0	0	0	0	0	0	0	0	0	0	0	0
			TIGR03043	0	0	0	0	0	0	0	0	0	0	0	0	0	0	0	0	0	0	NA	NA	0	0	0	0	0	0	0	0	0	0	0	0	0	0	0	0	1	0	0	0	0	0	0	0	0	0
	psb28	photosystem II 13kDa protein	K08903	0	0	0	0	0	0	0	0	0	0	0	0	0	0	0	0	0	0	NA	NA	0	0	0	0	0	0	0	0	0	0	0	0	0	0	0	0	0	0	0	0	0	0	0	0	0	0
			TIGR03047	0	0	0	0	0	0	0	0	0	0	0	0	0	0	0	0	0	0	NA	NA	0	0	0	0	0	0	0	0	0	0	0	0	0	0	0	0	0	0	0	0	0	0	0	0	0	0
	psb28-2	photosystem II Psb28-2 protein	K08904	0	0	0	0	0	0	0	0	0	0	0	0	0	0	0	0	0	0	NA	NA	0	0	0	0	0	0	0	0	0	0	0	0	0	0	0	0	0	0	0	0	0	0	0	0	0	0
	psaA	photosystem I P700 chlorophyll a apoprotein A1	K02689	0	0	0	0	0	0	0	0	0	0	0	0	0	0	0	0	0	0	NA	NA	0	0	0	0	0	0	0	0	0	0	0	0	0	0	0	0	0	0	0	0	0	0	0	0	0	0
			COG5701	0	0	0	0	0	0	0	0	0	0	0	0	0	0	0	0	0	0	NA	NA	0	0	0	0	0	0	0	0	0	0	0	0	0	0	0	0	0	0	0	0	0	0	0	0	0	0
			TIGR01335	0	0	0	0	0	0	0	0	0	0	0	0	0	0	0	0	0	0	NA	NA	0	0	0	0	0	0	0	0	0	0	0	0	0	0	0	0	0	0	0	0	0	0	0	0	0	0
	psaB	photosystem I P700 chlorophyll a apoprotein A2	K02690	0	0	0	0	0	0	0	0	0	0	0	0	0	0	0	0	0	0	NA	NA	0	0	0	0	0	0	0	0	0	0	0	0	0	0	0	0	0	0	0	0	0	0	0	0	0	0
			COG5702	0	0	0	0	0	0	0	0	0	0	0	0	0	0	0	0	0	0	NA	NA	0	0	0	0	0	0	0	0	0	0	0	0	0	0	0	0	0	0	0	0	0	0	0	0	0	0
			TIGR01336	0	0	0	0	0	0	0	0	0	0	0	0	0	0	0	0	0	0	NA	NA	0	0	0	0	0	0	0	0	0	0	0	0	0	0	0	0	0	0	0	0	0	0	0	0	0	0
	psaC	photosystem I subunit VII	K02691	0	0	0	0	0	0	0	0	0	0	0	0	0	0	0	0	0	0	NA	NA	0	0	0	0	0	0	0	0	0	0	0	0	0	0	0	0	1	0	0	0	0	0	0	0	0	0
			COG5703	0	0	0	0	0	0	0	0	0	0	0	0	0	0	0	0	0	0	NA	NA	0	0	0	0	0	0	0	0	0	0	0	0	0	0	0	0	0	0	0	0	0	0	0	0	0	0
			TIGR03048	0	0	0	0	0	0	0	0	0	0	0	0	0	0	0	0	0	0	NA	NA	0	0	0	0	0	0	0	0	0	0	0	0	0	0	0	0	0	0	0	0	0	0	0	0	0	0
	psaD	photosystem I subunit II	K02692	0	0	0	0	0	0	0	0	0	0	0	0	0	0	0	0	0	0	NA	NA	0	0	0	0	0	0	0	0	0	0	0	0	0	0	0	0	0	0	0	0	0	0	0	0	0	0
			COG5704	0	0	0	0	0	0	0	0	0	0	0	0	0	0	0	0	0	0	NA	NA	0	0	0	0	0	0	0	0	0	0	0	0	0	0	0	0	0	0	0	0	0	0	0	0	0	0
	psaE	photosystem I subunit IV	K02693	0	0	0	0	0	0	0	0	0	0	0	0	0	0	0	0	0	0	NA	NA	0	0	0	0	0	0	0	0	0	0	0	0	0	0	0	0	0	0	0	0	0	0	0	0	0	0
			COG5705	0	0	0	0	0	0	0	0	0	0	0	0	0	0	0	0	0	0	NA	NA	0	0	0	0	0	0	0	0	0	0	0	0	0	0	0	0	0	0	0	0	0	0	0	0	0	0
	psaF	photosystem I subunit III	K02694	0	0	0	0	0	0	0	0	0	0	0	0	0	0	0	0	0	0	NA	NA	0	0	0	0	0	0	0	0	0	0	0	0	0	0	0	0	0	0	0	0	0	0	0	0	0	0
			COG5706	0	0	0	0	0	0	0	0	0	0	0	0	0	0	0	0	0	0	NA	NA	0	0	0	0	0	0	0	0	0	0	0	0	0	0	0	0	0	0	0	0	0	0	0	0	0	0
	psaG	photosystem I subunit V	K08905	0	0	0	0	0	0	0	0	0	0	0	0	0	0	0	0	0	0	NA	NA	0	0	0	0	0	0	0	0	0	0	0	0	0	0	0	0	0	0	0	0	0	0	0	0	0	0
			TIGR03051	0	0	0	0	0	0	0	0	0	0	0	0	0	0	0	0	0	0	NA	NA	0	0	0	0	0	0	0	0	0	0	0	0	0	0	0	0	0	0	0	0	0	0	0	0	0	0
	psaH	photosystem I subunit VI	K02695	0	0	0	0	0	0	0	0	0	0	0	0	0	0	0	0	0	0	NA	NA	0	0	0	0	0	0	0	0	0	0	0	0	0	0	0	0	0	0	0	0	0	0	0	0	0	0
	psaI	photosystem I subunit VIII	K02696	0	0	0	0	0	0	0	0	0	0	0	0	0	0	0	0	0	0	NA	NA	0	0	0	0	0	0	0	0	0	0	0	0	0	0	0	0	0	0	0	0	0	0	0	0	0	0
			COG5707	0	0	0	0	0	0	0	0	0	0	0	0	0	0	0	0	0	0	NA	NA	0	0	0	0	0	0	0	0	0	0	0	0	0	0	0	0	0	0	0	0	0	0	0	0	0	0
			TIGR03052	0	0	0	0	0	0	0	0	0	0	0	0	0	0	0	0	0	0	NA	NA	0	0	0	0	0	0	0	0	0	0	0	0	0	0	0	0	0	0	0	0	0	0	0	0	0	0
	psaJ	photosystem I subunit IX	K02697	0	0	0	0	0	0	0	0	0	0	0	0	0	0	0	0	0	0	NA	NA	0	0	0	0	0	0	0	0	0	0	0	0	0	0	0	0	0	0	0	0	0	0	0	0	0	0
			COG5708	0	0	0	0	0	0	0	0	0	0	0	0	0	0	0	0	0	0	NA	NA	0	0	0	0	0	0	0	0	0	0	0	0	0	0	0	0	0	0	0	0	0	0	0	0	0	0
	psaK	photosystem I subunit X	K02698	0	0	0	0	0	0	0	0	0	0	0	0	0	0	0	0	0	0	NA	NA	0	0	0	0	0	0	0	0	0	0	0	0	0	0	0	0	0	0	0	0	0	0	0	0	0	0
			COG5709	0	0	0	0	0	0	0	0	0	0	0	0	0	0	0	0	0	0	NA	NA	0	0	0	0	0	0	0	0	0	0	0	0	0	0	0	0	0	0	0	0	0	0	0	0	0	0
			TIGR03049	0	0	0	0	0	0	0	0	0	0	0	0	0	0	0	0	0	0	NA	NA	0	0	0	0	0	0	0	0	0	0	0	0	0	0	0	0	0	0	0	0	0	0	0	0	0	0
			TIGR03050	0	0	0	0	0	0	0	0	0	0	0	0	0	0	0	0	0	0	NA	NA	0	0	0	0	0	0	0	0	0	0	0	0	0	0	0	0	0	0	0	0	0	0	0	0	0	0
	psaL	photosystem I subunit XI	K02699	0	0	0	0	0	0	0	0	0	0	0	0	0	0	0	0	0	0	NA	NA	0	0	0	0	0	0	0	0	0	0	0	0	0	0	0	0	0	0	0	0	0	0	0	0	0	0
			COG5710	0	0	0	0	0	0	0	0	0	0	0	0	0	0	0	0	0	0	NA	NA	0	0	0	0	0	0	0	0	0	0	0	0	0	0	0	0	0	0	0	0	0	0	0	0	0	0
	psaM	photosystem I subunit XII	K02700	0	0	0	0	0	0	0	0	0	0	0	0	0	0	0	0	0	0	NA	NA	0	0	0	0	0	0	0	0	0	0	0	0	0	0	0	0	0	0	0	0	0	0	0	0	0	0
			COG5711	0	0	0	0	0	0	0	0	0	0	0	0	0	0	0	0	0	0	NA	NA	0	0	0	0	0	0	0	0	0	0	0	0	0	0	0	0	0	0	0	0	0	0	0	0	0	0
			TIGR03053	0	0	0	0	0	0	0	0	0	0	0	0	0	0	0	0	0	0	NA	NA	0	0	0	0	0	0	0	0	0	0	0	0	0	0	0	0	0	0	0	0	0	0	0	0	0	0
	psaN	photosystem I subunit PsaN	K02701	0	0	0	0	0	0	0	0	0	0	0	0	0	0	0	0	0	0	NA	NA	0	0	0	0	0	0	0	0	0	0	0	0	0	0	0	0	0	0	0	0	0	0	0	0	0	0
	psaO	photosystem I subunit PsaO	K14332	0	0	0	0	0	0	0	0	0	0	0	0	0	0	0	0	0	0	NA	NA	0	0	0	0	0	0	0	0	0	0	0	0	0	0	0	0	0	0	0	0	0	0	0	0	0	0
			TIGR03059	0	0	0	0	0	0	0	0	0	0	0	0	0	0	0	0	0	0	NA	NA	0	0	0	0	0	0	0	0	0	0	0	0	0	0	0	0	0	0	0	0	0	0	0	0	0	0
	psaX	photosystem I 4.8kDa protein	K02702	0	0	0	0	0	0	0	0	0	0	0	0	0	0	0	0	0	0	NA	NA	0	0	0	0	0	0	0	0	0	0	0	0	0	0	0	0	0	0	0	0	0	0	0	0	0	0
			COG5745	0	0	0	0	0	0	0	0	0	0	0	0	0	0	0	0	0	0	NA	NA	0	0	0	0	0	0	0	0	0	0	0	0	0	0	0	0	0	0	0	0	0	0	0	0	0	0
	petA	apocytochrome f	K02634	0	0	0	0	0	0	0	0	0	0	0	0	0	0	0	0	0	0	NA	NA	0	0	0	0	0	0	0	0	0	0	0	0	0	0	0	0	1	0	0	0	0	0	0	0	0	0
			COG5678	0	0	0	0	0	0	0	0	0	0	0	0	0	0	0	0	0	0	NA	NA	0	0	0	0	0	0	0	0	0	0	0	0	0	0	0	0	0	0	0	0	0	0	0	0	0	0
			TIGR01416	0	0	0	0	0	0	0	0	0	0	0	0	0	0	0	0	0	0	NA	NA	0	0	0	0	0	0	0	0	0	0	0	0	0	0	0	0	0	0	0	0	0	0	0	0	0	0
	petB	cytochrome b6	K02635	0	0	0	0	0	0	0	0	0	0	0	0	0	0	0	0	0	0	NA	NA	0	0	0	0	0	0	0	0	0	0	0	0	0	0	1	0	0	0	0	0	0	0	0	0	0	0
	petC	cytochrome b6-f complex iron-sulfur subunit [EC:7.1.1.6]	K02636	0	0	0	0	0	0	0	0	0	0	0	0	0	0	1	1	0	0	NA	NA	0	0	0	0	0	0	0	1	0	0	0	0	0	1	1	0	0	0	0	0	1	0	1	0	0	1
	petD	cytochrome b6-f complex subunit 4	K02637	0	0	0	0	0	0	0	0	0	0	0	0	0	0	0	0	0	0	NA	NA	0	0	0	0	0	0	0	0	0	0	0	0	0	0	0	0	0	0	0	0	0	0	0	0	0	0
			COG5679	0	0	0	0	0	0	0	0	0	0	0	0	0	0	0	0	0	0	NA	NA	0	0	0	0	0	0	0	0	0	0	0	0	0	0	0	0	0	0	0	0	0	0	0	0	0	0
	petG	cytochrome b6-f complex subunit 5	K02640	0	0	0	0	0	0	0	0	0	0	0	0	0	0	0	0	0	0	NA	NA	0	0	0	0	0	0	0	0	0	0	0	0	0	0	0	0	0	0	0	0	0	0	0	0	0	0
			COG5680	0	0	0	0	0	0	0	0	0	0	0	0	0	0	0	0	0	0	NA	NA	0	0	0	0	0	0	0	0	0	0	0	0	0	0	0	0	0	0	0	0	0	0	0	0	0	0
	petL	cytochrome b6-f complex subunit 6	K02642	0	0	0	0	0	0	0	0	0	0	0	0	0	0	0	0	0	0	NA	NA	0	0	0	0	0	0	0	0	0	0	0	0	0	0	0	0	0	0	0	0	0	0	0	0	0	0
			COG5681	0	0	0	0	0	0	0	0	0	0	0	0	0	0	0	0	0	0	NA	NA	0	0	0	0	0	0	0	0	0	0	0	0	0	0	0	0	0	0	0	0	0	0	0	0	0	0
	petM	cytochrome b6-f complex subunit 7	K02643	0	0	0	0	0	0	0	0	0	0	0	0	0	0	0	0	0	0	NA	NA	0	0	0	0	0	0	0	0	0	0	0	0	0	0	0	0	0	0	0	0	0	0	0	0	0	0
			COG5682	0	0	0	0	0	0	0	0	0	0	0	0	0	0	0	0	0	0	NA	NA	0	0	0	0	0	0	0	0	0	0	0	0	0	0	0	0	0	0	0	0	0	0	0	0	0	0
	petN	cytochrome b6-f complex subunit 8	K03689	0	0	0	0	0	0	0	0	0	0	0	0	0	0	0	0	0	0	NA	NA	0	0	0	0	0	0	0	0	0	0	0	0	0	0	0	0	0	0	0	0	0	0	0	0	0	0
			COG5683	0	0	0	0	0	0	0	0	0	0	0	0	0	0	0	0	0	0	NA	NA	0	0	0	0	0	0	0	0	0	0	0	0	0	0	0	0	0	0	0	0	0	0	0	0	0	0
	petE	plastocyanin	K02638	0	0	1	0	2	0	0	0	0	0	0	0	0	0	0	0	0	0	NA	NA	0	0	0	0	0	0	0	0	0	0	0	0	0	0	0	0	0	0	0	0	0	0	0	0	0	0
			COG3794	1	0	0	2	0	0	1	0	0	0	0	0	1	0	0	0	0	0	NA	NA	0	0	0	0	0	0	1	0	0	0	0	0	0	0	0	0	0	0	0	0	0	0	0	0	0	0
			TIGR02656	0	0	0	0	0	0	0	0	0	0	0	0	0	0	0	0	0	0	NA	NA	0	0	0	0	0	0	0	0	0	0	0	0	0	0	0	0	0	0	0	0	0	0	0	0	0	0
	petF	ferredoxin	K02639	0	0	0	0	0	0	0	0	0	0	0	0	0	0	0	0	0	0	NA	NA	0	0	0	0	0	0	0	0	0	0	0	0	0	0	0	0	1	0	0	0	0	0	0	0	0	0
	petH	ferredoxin--NADP+ reductase [EC:1.18.1.2]	K02641	0	0	0	0	0	0	0	0	0	0	0	0	0	0	0	0	0	0	NA	NA	1	0	0	0	0	0	0	0	0	0	0	0	0	0	0	0	0	0	0	0	0	0	0	0	0	0
	petJ	cytochrome c6	K08906	0	0	0	0	0	0	0	0	0	0	0	0	0	0	0	0	0	0	NA	NA	0	0	0	0	0	0	0	0	0	0	0	0	0	0	0	0	0	0	0	0	0	0	0	0	0	0
	apcA	allophycocyanin alpha subunit	K02092	0	0	0	0	0	0	0	0	0	0	0	0	0	0	0	0	0	0	NA	NA	0	0	0	0	0	0	0	0	0	0	0	0	0	0	0	0	0	0	0	0	0	0	0	0	0	0
	apcB	allophycocyanin beta subunit	K02093	0	0	0	0	0	0	0	0	0	0	0	0	0	0	0	0	0	0	NA	NA	0	0	0	0	0	0	0	0	0	0	0	0	0	0	0	0	0	0	0	0	0	0	0	0	0	0
			TIGR01337	0	0	0	0	0	0	0	0	0	0	0	0	0	0	0	0	0	0	NA	NA	0	0	0	0	0	0	0	0	0	0	0	0	0	0	0	0	0	0	0	0	0	0	0	0	0	0
	apcC	phycobilisome core linker protein	K02094	0	0	0	0	0	0	0	0	0	0	0	0	0	0	0	0	0	0	NA	NA	0	0	0	0	0	0	0	0	0	0	0	0	0	0	0	0	0	0	0	0	0	0	0	0	0	0
	apcD	allophycocyanin-B	K02095	0	0	0	0	0	0	0	0	0	0	0	0	0	0	0	0	0	0	NA	NA	0	0	0	0	0	0	0	0	0	0	0	0	0	0	0	0	0	0	0	0	0	0	0	0	0	0
	apcE	phycobilisome core-membrane linker protein	K02096	0	0	0	0	0	0	0	0	0	0	0	0	0	0	0	0	0	0	NA	NA	0	0	0	0	0	0	0	0	0	0	0	0	0	0	0	0	0	0	0	0	0	0	0	0	0	0
	apcF	phycobilisome core component	K02097	0	0	0	0	0	0	0	0	0	0	0	0	0	0	0	0	0	0	NA	NA	0	0	0	0	0	0	0	0	0	0	0	0	0	0	0	0	0	0	0	0	0	0	0	0	0	0
	cpcA	phycocyanin alpha chain	K02284	0	0	0	0	0	0	0	0	0	0	0	0	0	0	0	0	0	0	NA	NA	0	0	0	0	0	0	0	0	0	0	0	0	0	0	0	0	0	0	0	0	0	0	0	0	0	0
			COG5687	0	0	0	0	0	0	0	0	0	0	0	0	0	0	0	0	0	0	NA	NA	0	0	0	0	0	0	0	0	0	0	0	0	0	0	0	0	0	0	0	0	0	0	0	0	0	0
			TIGR01338	0	0	0	0	0	0	0	0	0	0	0	0	0	0	0	0	0	0	NA	NA	0	0	0	0	0	0	0	0	0	0	0	0	0	0	0	0	0	0	0	0	0	0	0	0	0	0
	cpcB	phycocyanin beta chain	K02285	0	0	0	0	0	0	0	0	0	0	0	0	0	0	0	0	0	0	NA	NA	0	0	0	0	0	0	0	0	0	0	0	0	0	0	0	0	0	0	0	0	0	0	0	0	0	0
			COG5688	0	0	0	0	0	0	0	0	0	0	0	0	0	0	0	0	0	0	NA	NA	0	0	0	0	0	0	0	0	0	0	0	0	0	0	0	0	0	0	0	0	0	0	0	0	0	0
			TIGR01339	0	0	0	0	0	0	0	0	0	0	0	0	0	0	0	0	0	0	NA	NA	0	0	0	0	0	0	0	0	0	0	0	0	0	0	0	0	0	0	0	0	0	0	0	0	0	0
	cpcC	phycocyanin-associated rod linker protein	K02286	0	0	0	0	0	0	0	0	0	0	0	0	0	0	0	0	0	0	NA	NA	0	0	0	0	0	0	0	0	0	0	0	0	0	0	0	0	0	0	0	0	0	0	0	0	0	0
	cpcD	phycocyanin-associated, rod	K02287	0	0	0	0	0	0	0	0	0	0	0	0	0	0	0	0	0	0	NA	NA	0	0	0	0	0	0	0	0	0	0	0	0	0	0	0	0	0	0	0	0	0	0	0	0	0	0
			COG5689	0	0	0	0	0	0	0	0	0	0	0	0	0	0	0	0	0	0	NA	NA	0	0	0	0	0	0	0	0	0	0	0	0	0	0	0	0	0	0	0	0	0	0	0	0	0	0
	cpcE	phycocyanobilin lyase subunit alpha [EC:4.4.1.32]	K02288	0	0	0	0	0	0	0	0	0	0	0	0	0	0	0	0	0	0	NA	NA	0	0	0	0	0	0	0	0	0	0	0	0	0	0	0	0	0	0	0	0	0	0	0	0	0	0
	cpcF	phycocyanobilin lyase subunit beta [EC:4.4.1.32]	K02289	0	0	0	0	0	0	0	0	0	0	0	0	0	0	0	0	0	0	NA	NA	0	0	0	0	0	0	0	0	0	0	0	0	0	0	0	0	0	0	0	0	0	0	0	0	0	0
	rpcG	R-phycocyanin alpha-cysteine-84 phycourobilin lyase/isomerase [EC:4.4.1.33]	K20713	0	0	0	0	0	0	0	0	0	0	0	0	0	0	0	0	0	0	NA	NA	0	0	0	0	0	0	0	0	0	0	0	0	0	0	0	0	0	0	0	0	0	0	0	0	0	0
	cpcG	phycobilisome rod-core linker protein	K02290	0	0	0	0	0	0	0	0	0	0	0	0	0	0	0	0	0	0	NA	NA	0	0	0	0	0	0	0	0	0	0	0	0	0	0	0	0	0	0	0	0	0	0	0	0	0	0
	pecA	phycoerythrocyanin alpha chain	K02628	0	0	0	0	0	0	0	0	0	0	0	0	0	0	0	0	0	0	NA	NA	0	0	0	0	0	0	0	0	0	0	0	0	0	0	0	0	0	0	0	0	0	0	0	0	0	0
	pecB	phycoerythrocyanin beta chain	K02629	0	0	0	0	0	0	0	0	0	0	0	0	0	0	0	0	0	0	NA	NA	0	0	0	0	0	0	0	0	0	0	0	0	0	0	0	0	0	0	0	0	0	0	0	0	0	0
	pecC	phycoerythrocyanin-associated rod linker protein	K02630	0	0	0	0	0	0	0	0	0	0	0	0	0	0	0	0	0	0	NA	NA	0	0	0	0	0	0	0	0	0	0	0	0	0	0	0	0	0	0	0	0	0	0	0	0	0	0
	pecE	phycoerythrocyanin alpha-cysteine-84 phycoviolobilin lyase/isomerase subunit PecE [EC:4.4.1.31]	K02631	0	0	0	0	0	0	0	0	0	0	0	0	0	0	0	0	0	0	NA	NA	0	0	0	0	0	0	0	0	0	0	0	0	0	0	0	0	0	0	0	0	0	0	0	0	0	0
	pecF	phycoerythrocyanin alpha-cysteine-84 phycoviolobilin lyase/isomerase subunit PecF [EC:4.4.1.31]	K02632	0	0	0	0	0	0	0	0	0	0	0	0	0	0	0	0	0	0	NA	NA	0	0	0	0	0	0	0	0	0	0	0	0	0	0	0	0	0	0	0	0	0	0	0	0	0	0
	cpeA, mpeA	phycoerythrin alpha chain	K05376	0	0	0	0	0	0	0	0	0	0	0	0	0	0	0	0	0	0	NA	NA	0	0	0	0	0	0	0	0	0	0	0	0	0	0	0	0	0	0	0	0	0	0	0	0	0	0
	cpeB, mpeB	phycoerythrin beta chain	K05377	0	0	0	0	0	0	0	0	0	0	0	0	0	0	0	0	0	0	NA	NA	0	0	0	0	0	0	0	0	0	0	0	0	0	0	0	0	0	0	0	0	0	0	0	0	0	0
			COG5687	0	0	0	0	0	0	0	0	0	0	0	0	0	0	0	0	0	0	NA	NA	0	0	0	0	0	0	0	0	0	0	0	0	0	0	0	0	0	0	0	0	0	0	0	0	0	0
			COG5688	0	0	0	0	0	0	0	0	0	0	0	0	0	0	0	0	0	0	NA	NA	0	0	0	0	0	0	0	0	0	0	0	0	0	0	0	0	0	0	0	0	0	0	0	0	0	0
	cpeC, mpeC	phycoerythrin-associated linker protein	K05378	0	0	0	0	0	0	0	0	0	0	0	0	0	0	0	0	0	0	NA	NA	0	0	0	0	0	0	0	0	0	0	0	0	0	0	0	0	0	0	0	0	0	0	0	0	0	0
	cpeD, mpeD	phycoerythrin-associated linker protein	K05379	0	0	0	0	0	0	0	0	0	0	0	0	0	0	0	0	0	0	NA	NA	0	0	0	0	0	0	0	0	0	0	0	0	0	0	0	0	0	0	0	0	0	0	0	0	0	0
	cpeE	phycoerythrin-associated linker protein	K05380	0	0	0	0	0	0	0	0	0	0	0	0	0	0	0	0	0	0	NA	NA	0	0	0	0	0	0	0	0	0	0	0	0	0	0	0	0	0	0	0	0	0	0	0	0	0	0
			COG5690	0	0	0	0	0	0	0	0	0	0	0	0	0	0	0	0	0	0	NA	NA	0	0	0	0	0	0	0	0	0	0	0	0	0	0	0	0	0	0	0	0	0	0	0	0	0	0
	cpeR	phycoerythrin-associated linker protein	K05381	0	0	0	0	0	0	0	0	0	0	0	0	0	0	0	0	0	0	NA	NA	0	0	0	0	0	0	0	0	0	0	0	0	0	0	0	0	0	0	0	0	0	0	0	0	0	0
	cpeS	phycoerythrin-associated linker protein	K05382	0	0	0	0	0	0	0	0	0	0	0	0	0	0	0	0	0	0	NA	NA	0	0	0	0	0	0	0	0	0	0	0	0	0	0	0	0	0	0	0	0	0	0	0	0	0	0
			COG5690	0	0	0	0	0	0	0	0	0	0	0	0	0	0	0	0	0	0	NA	NA	0	0	0	0	0	0	0	0	0	0	0	0	0	0	0	0	0	0	0	0	0	0	0	0	0	0
	cpeT	CpeT protein	K05383	0	0	0	0	0	0	0	0	0	0	0	0	0	0	0	0	0	0	NA	NA	0	0	0	0	0	0	0	0	0	0	0	0	0	0	0	0	0	0	0	0	0	0	0	0	0	0
			COG5691	0	0	0	0	0	0	0	0	0	0	0	0	0	0	0	0	0	0	NA	NA	0	0	0	0	0	0	0	0	0	0	0	0	0	0	0	0	0	0	0	0	0	0	0	0	0	0
	cpeU, mpeU	bilin biosynthesis protein	K05384	0	0	0	0	0	0	0	0	0	0	0	0	0	0	0	0	0	0	NA	NA	0	0	0	0	0	0	0	0	0	0	0	0	0	0	0	0	0	0	0	0	0	0	0	0	0	0
	cpeY	bilin biosynthesis protein	K05385	0	0	0	0	0	0	0	0	0	0	0	0	0	0	0	0	0	0	NA	NA	0	0	0	0	0	0	0	0	0	0	0	0	0	0	0	0	0	0	0	0	0	0	0	0	0	0
	cpeZ	bilin biosynthesis protein	K05386	0	0	0	0	0	0	0	0	0	0	0	0	0	0	0	0	0	0	NA	NA	0	0	0	0	0	0	0	0	0	0	0	0	0	0	0	0	0	0	0	0	0	0	0	0	0	0
	LHCA1	light-harvesting complex I chlorophyll a/b binding protein 1	K08907	0	0	0	0	0	0	0	0	0	0	0	0	0	0	0	0	0	0	NA	NA	0	0	0	0	0	0	0	0	0	0	0	0	0	0	0	0	0	0	0	0	0	0	0	0	0	0
	LHCA2	light-harvesting complex I chlorophyll a/b binding protein 2	K08908	0	0	0	0	0	0	0	0	0	0	0	0	0	0	0	0	0	0	NA	NA	0	0	0	0	0	0	0	0	0	0	0	0	0	0	0	0	0	0	0	0	0	0	0	0	0	0
	LHCA3	light-harvesting complex I chlorophyll a/b binding protein 3	K08909	0	0	0	0	0	0	0	0	0	0	0	0	0	0	0	0	0	0	NA	NA	0	0	0	0	0	0	0	0	0	0	0	0	0	0	0	0	0	0	0	0	0	0	0	0	0	0
	LHCA4	light-harvesting complex I chlorophyll a/b binding protein 4	K08910	0	0	0	0	0	0	0	0	0	0	0	0	0	0	0	0	0	0	NA	NA	0	0	0	0	0	0	0	0	0	0	0	0	0	0	0	0	0	0	0	0	0	0	0	0	0	0
	LHCA5	light-harvesting complex I chlorophyll a/b binding protein 5	K08911	0	0	0	0	0	0	0	0	0	0	0	0	0	0	0	0	0	0	NA	NA	0	0	0	0	0	0	0	0	0	0	0	0	0	0	0	0	0	0	0	0	0	0	0	0	0	0
	LHCB1	light-harvesting complex II chlorophyll a/b binding protein 1	K08912	0	0	0	0	0	0	0	0	0	0	0	0	0	0	0	0	0	0	NA	NA	0	0	0	0	0	0	0	0	0	0	0	0	0	0	0	0	0	0	0	0	0	0	0	0	0	0
	LHCB2	light-harvesting complex II chlorophyll a/b binding protein 2	K08913	0	0	0	0	0	0	0	0	0	0	0	0	0	0	0	0	0	0	NA	NA	0	0	0	0	0	0	0	0	0	0	0	0	0	0	0	0	0	0	0	0	0	0	0	0	0	0
	LHCB3	light-harvesting complex II chlorophyll a/b binding protein 3	K08914	0	0	0	0	0	0	0	0	0	0	0	0	0	0	0	0	0	0	NA	NA	0	0	0	0	0	0	0	0	0	0	0	0	0	0	0	0	0	0	0	0	0	0	0	0	0	0
	LHCB4	light-harvesting complex II chlorophyll a/b binding protein 4	K08915	0	0	0	0	0	0	0	0	0	0	0	0	0	0	0	0	0	0	NA	NA	0	0	0	0	0	0	0	0	0	0	0	0	0	0	0	0	0	0	0	0	0	0	0	0	0	0
	LHCB5	light-harvesting complex II chlorophyll a/b binding protein 5	K08916	0	0	0	0	0	0	0	0	0	0	0	0	0	0	0	0	0	0	NA	NA	0	0	0	0	0	0	0	0	0	0	0	0	0	0	0	0	0	0	0	0	0	0	0	0	0	0
	LHCB6	light-harvesting complex II chlorophyll a/b binding protein 6	K08917	0	0	0	0	0	0	0	0	0	0	0	0	0	0	0	0	0	0	NA	NA	0	0	0	0	0	0	0	0	0	0	0	0	0	0	0	0	0	0	0	0	0	0	0	0	0	0
	LHCB7	light-harvesting complex II chlorophyll a/b binding protein 7	K14172	0	0	0	0	0	0	0	0	0	0	0	0	0	0	0	0	0	0	NA	NA	0	0	0	0	0	0	0	0	0	0	0	0	0	0	0	0	0	0	0	0	0	0	0	0	0	0
	pcbA	chlorophyll a/b binding light-harvesting protein PcbA	K08918	0	0	0	0	0	0	0	0	0	0	0	0	0	0	0	0	0	0	NA	NA	0	0	0	0	0	0	0	0	0	0	0	0	0	0	0	0	0	0	0	0	0	0	0	0	0	0
			COG5742	0	0	0	0	0	0	0	0	0	0	0	0	0	0	0	0	0	0	NA	NA	0	0	0	0	0	0	0	0	0	0	0	0	0	0	0	0	0	0	0	0	0	0	0	0	0	0
	pcbB	chlorophyll a/b binding light-harvesting protein PcbB	K08919	0	0	0	0	0	0	0	0	0	0	0	0	0	0	0	0	0	0	NA	NA	0	0	0	0	0	0	0	0	0	0	0	0	0	0	0	0	0	0	0	0	0	0	0	0	0	0
	pcbC	chlorophyll a/b binding light-harvesting protein PcbC	K08920	0	0	0	0	0	0	0	0	0	0	0	0	0	0	0	0	0	0	NA	NA	0	0	0	0	0	0	0	0	0	0	0	0	0	0	0	0	0	0	0	0	0	0	0	0	0	0
	pcbD	chlorophyll a/b binding light-harvesting protein PcbD	K08921	0	0	0	0	0	0	0	0	0	0	0	0	0	0	0	0	0	0	NA	NA	0	0	0	0	0	0	0	0	0	0	0	0	0	0	0	0	0	0	0	0	0	0	0	0	0	0
	pcbE	chlorophyll a/b binding light-harvesting protein PcbE	K08922	0	0	0	0	0	0	0	0	0	0	0	0	0	0	0	0	0	0	NA	NA	0	0	0	0	0	0	0	0	0	0	0	0	0	0	0	0	0	0	0	0	0	0	0	0	0	0
	pcbF	chlorophyll a/b binding light-harvesting protein PcbF	K08923	0	0	0	0	0	0	0	0	0	0	0	0	0	0	0	0	0	0	NA	NA	0	0	0	0	0	0	0	0	0	0	0	0	0	0	0	0	0	0	0	0	0	0	0	0	0	0
	pcbG	chlorophyll a/b binding light-harvesting protein PcbG	K08924	0	0	0	0	0	0	0	0	0	0	0	0	0	0	0	0	0	0	NA	NA	0	0	0	0	0	0	0	0	0	0	0	0	0	0	0	0	0	0	0	0	0	0	0	0	0	0
	pcbH	chlorophyll a/b binding light-harvesting protein PcbH	K08925	0	0	0	0	0	0	0	0	0	0	0	0	0	0	0	0	0	0	NA	NA	0	0	0	0	0	0	0	0	0	0	0	0	0	0	0	0	0	0	0	0	0	0	0	0	0	0
	pufL	photosynthetic reaction center L subunit	K08928	0	0	0	0	0	0	0	0	0	0	0	0	0	0	0	0	0	0	NA	NA	0	0	0	0	0	0	0	0	0	0	0	0	0	0	0	0	0	0	0	0	0	0	0	0	0	0
			TIGR01157	0	0	0	0	0	0	0	0	0	0	0	0	0	0	0	0	0	0	NA	NA	0	0	0	0	0	0	0	0	0	0	0	0	0	0	0	0	0	0	0	0	0	0	0	0	0	0
	pufM	photosynthetic reaction center M subunit	K08929	0	0	0	0	0	0	0	0	0	0	0	0	0	0	0	0	0	0	NA	NA	0	0	0	0	0	0	0	0	0	0	0	0	0	0	0	0	0	0	0	0	0	0	0	0	0	0
			TIGR01115	0	0	0	0	0	0	0	0	0	0	0	0	0	0	0	0	0	0	NA	NA	0	0	0	0	0	0	0	0	0	0	0	0	0	0	0	0	0	0	0	0	0	0	0	0	0	0
	puhA	photosynthetic reaction center H subunit	K13991	0	0	0	0	0	0	0	0	0	0	0	0	0	0	0	0	0	0	NA	NA	0	0	0	0	0	0	0	0	0	0	0	0	0	0	0	0	0	0	0	0	0	0	0	0	0	0
			TIGR01150	0	0	0	0	0	0	0	0	0	0	0	0	0	0	0	0	0	0	NA	NA	0	0	0	0	0	0	0	0	0	0	0	0	0	0	0	0	0	0	0	0	0	0	0	0	0	0
	pufX	photosynthetic reaction center PufX protein	K13994	0	0	0	0	0	0	0	0	0	0	0	0	0	0	0	0	0	0	NA	NA	0	0	0	0	0	0	0	0	0	0	0	0	0	0	0	0	0	0	0	0	0	0	0	0	0	0
	pufC	photosynthetic reaction center cytochrome c subunit	K13992	0	0	0	0	0	0	0	0	0	0	0	0	0	0	0	0	0	0	NA	NA	0	0	0	0	0	0	0	0	0	0	0	0	0	0	0	0	0	0	0	0	0	0	0	0	0	0
	pufA	light-harvesting complex 1 alpha chain	K08926	0	0	0	0	0	0	0	0	0	0	0	0	0	0	0	0	0	0	NA	NA	0	0	0	0	0	0	0	0	0	0	0	0	0	0	0	0	0	0	0	0	0	0	0	0	0	0
	pufB	light-harvesting complex 1 beta chain	K08927	0	0	0	0	0	0	0	0	0	0	0	0	0	0	0	0	0	0	NA	NA	0	0	0	0	0	0	0	0	0	0	0	0	0	0	0	0	0	0	0	0	0	0	0	0	0	0
	pucA	light-harvesting protein B-800-850 alpha chain	K08930	0	0	0	0	0	0	0	0	0	0	0	0	0	0	0	0	0	0	NA	NA	0	0	0	0	0	0	0	0	0	0	0	0	0	0	0	0	0	0	0	0	0	0	0	0	0	0
	pucB	light-harvesting protein B-800-850 beta chain	K08939	0	0	0	0	0	0	0	0	0	0	0	0	0	0	0	0	0	0	NA	NA	0	0	0	0	0	0	0	0	0	0	0	0	0	0	0	0	0	0	0	0	0	0	0	0	0	0
	pscA	photosystem P840 reaction center large subunit	K08940	0	0	0	0	0	0	0	0	0	0	0	0	0	0	0	0	0	0	NA	NA	0	0	0	0	0	0	0	0	0	0	0	0	0	0	0	0	0	0	0	0	0	0	0	0	0	0
	pscB	photosystem P840 reaction center iron-sulfur protein	K08941	0	0	0	0	0	0	0	0	0	0	0	0	0	0	0	0	0	0	NA	NA	0	0	0	0	0	0	0	0	0	0	0	0	0	0	0	0	0	0	0	0	0	0	0	0	0	0
	pscC	photosystem P840 reaction center cytochrome c551	K08942	0	0	0	0	0	0	0	0	0	0	0	0	0	0	0	0	0	0	NA	NA	0	0	0	0	0	0	0	0	0	0	0	0	0	0	0	0	0	0	0	0	0	0	0	0	0	0
	pscD	photosystem P840 reaction center protein PscD	K08943	0	0	0	0	0	0	0	0	0	0	0	0	0	0	0	0	0	0	NA	NA	0	0	0	0	0	0	0	0	0	0	0	0	0	0	0	0	0	0	0	0	0	0	0	0	0	0
	fmoA	bacteriochlorophyll A protein	K08944	0	0	0	0	0	0	0	0	0	0	0	0	0	0	0	0	0	0	NA	NA	0	0	0	0	0	0	0	0	0	0	0	0	0	0	0	0	0	0	0	0	0	0	0	0	0	0
	csmA	chlorosome envelope protein A	K08945	0	0	0	0	0	0	0	0	0	0	0	0	0	0	0	0	0	0	NA	NA	0	0	0	0	0	0	0	0	0	0	0	0	0	0	0	0	0	0	0	0	0	0	0	0	0	0
	csmB	chlorosome envelope protein B	K08946	0	0	0	0	0	0	0	0	0	0	0	0	0	0	0	0	0	0	NA	NA	0	0	0	0	0	0	0	0	0	0	0	0	0	0	0	0	0	0	0	0	0	0	0	0	0	0
	csmC	chlorosome envelope protein C	K08947	0	0	0	0	0	0	0	0	0	0	0	0	0	0	0	0	0	0	NA	NA	0	0	0	0	0	0	0	0	0	0	0	0	0	0	0	0	0	0	0	0	0	0	0	0	0	0
	csmD	chlorosome envelope protein D	K08948	0	0	0	0	0	0	0	0	0	0	0	0	0	0	0	0	0	0	NA	NA	0	0	0	0	0	0	0	0	0	0	0	0	0	0	0	0	0	0	0	0	0	0	0	0	0	0
	csmE	chlorosome envelope protein E	K08949	0	0	0	0	0	0	0	0	0	0	0	0	0	0	0	0	0	0	NA	NA	0	0	0	0	0	0	0	0	0	0	0	0	0	0	0	0	0	0	0	0	0	0	0	0	0	0
	csmF	chlorosome envelope protein F	K08950	0	0	0	0	0	0	0	0	0	0	0	0	0	0	0	0	0	0	NA	NA	0	0	0	0	0	0	0	0	0	0	0	0	0	0	0	0	0	0	0	0	0	0	0	0	0	0
	csmH	chlorosome envelope protein H	K08951	0	0	0	0	0	0	0	0	0	0	0	0	0	0	0	0	0	0	NA	NA	0	0	0	0	0	0	0	0	0	0	0	0	0	0	0	0	0	0	0	0	0	0	0	0	0	0
			TIGR03058	0	0	0	0	0	0	0	0	0	0	0	0	0	0	0	0	0	0	NA	NA	0	0	0	0	0	0	0	0	0	0	0	0	0	0	0	0	0	0	0	0	0	0	0	0	0	0
	csmI	chlorosome envelope protein I	K08952	0	0	0	0	0	0	0	0	0	0	0	0	0	0	0	0	0	0	NA	NA	0	0	0	0	0	0	0	0	0	0	0	0	0	0	0	0	0	0	0	0	0	0	0	0	0	0
	csmJ	chlorosome envelope protein J	K08953	0	0	0	0	0	0	0	0	0	0	0	0	0	0	0	0	0	0	NA	NA	0	0	0	0	0	0	0	0	0	0	0	0	0	0	0	0	0	0	0	0	0	0	0	0	0	0
	csmX	chlorosome envelope protein X	K08954	0	0	0	0	0	0	0	0	0	0	0	0	0	0	0	0	0	0	NA	NA	0	0	0	0	0	0	0	0	0	0	0	0	0	0	0	0	0	0	0	0	0	0	0	0	0	0
Hydrogen	markers: hydB2A2, hydA3B3, frhABDG, echABCDEF, ehaABCDEFGHIJKLMNOPQR, ehbABCDEFGHIJKLMNOPQ, mvhADG, hoxHFUY, mbhLKJ, vhoACG, hyfABCDEFGHIJ, hyaABC, hmd, hydABC, hndBACD, hupSL
NiFe hydrogenases	hydB2	[NiFe] hydrogenase large subunit	K00437	1	NA	NA	NA	NA	NA	NA	NA	NA	NA	NA	NA	NA	NA	NA	NA	NA	NA	NA	NA	NA	NA	NA	NA	NA	NA	NA	NA	NA	NA	NA	NA	NA	NA	NA	NA	NA	NA	NA	NA	NA	NA	NA	NA	NA	NA
	hydA2	[NiFe] hydrogenase small subunit	K18008	NA	NA	NA	NA	NA	NA	NA	NA	NA	NA	NA	NA	NA	NA	NA	NA	NA	NA	NA	NA	NA	NA	NA	NA	NA	NA	NA	NA	NA	NA	NA	NA	NA	NA	NA	NA	NA	NA	NA	NA	NA	NA	NA	NA	NA	NA
			TIGR00391	NA	NA	NA	NA	NA	NA	NA	NA	NA	NA	NA	NA	NA	NA	NA	NA	NA	NA	NA	NA	NA	NA	NA	NA	NA	NA	NA	1	NA	NA	NA	NA	NA	NA	NA	NA	NA	NA	NA	NA	NA	NA	NA	NA	NA	NA
	hydA3	quinone-reactive Ni/Fe-hydrogenase small subunit	K05922	NA	NA	NA	NA	NA	NA	NA	NA	NA	3	2	NA	NA	NA	NA	NA	NA	NA	NA	NA	NA	NA	NA	NA	NA	NA	NA	2	NA	NA	NA	NA	NA	NA	NA	NA	NA	NA	NA	NA	NA	NA	NA	NA	NA	NA
			TIGR00391	NA	NA	NA	NA	NA	NA	NA	NA	NA	NA	NA	NA	NA	NA	NA	NA	NA	NA	NA	NA	NA	NA	NA	NA	NA	NA	NA	1	NA	NA	NA	NA	NA	NA	NA	NA	NA	NA	NA	NA	NA	NA	NA	NA	NA	NA
	hydB3	quinone-reactive Ni/Fe-hydrogenase large subunit	K05927	NA	NA	NA	NA	NA	NA	NA	NA	NA	4	2	NA	NA	NA	NA	NA	NA	NA	NA	NA	NA	NA	NA	NA	NA	NA	NA	2	NA	NA	NA	NA	NA	NA	NA	NA	NA	NA	NA	NA	NA	NA	NA	NA	NA	NA
	frhA	coenzyme F420 hydrogenase subunit alpha [EC:1.12.98.1]	K00440	NA	NA	NA	NA	NA	NA	NA	NA	NA	NA	NA	NA	NA	NA	NA	NA	NA	NA	NA	NA	NA	NA	NA	NA	NA	NA	NA	NA	NA	NA	NA	NA	NA	NA	NA	NA	NA	NA	NA	NA	NA	NA	NA	NA	NA	NA
			COG3259	2	NA	NA	NA	NA	NA	NA	NA	NA	NA	NA	NA	NA	NA	NA	NA	NA	NA	NA	NA	NA	NA	NA	NA	NA	NA	NA	NA	NA	NA	NA	NA	NA	NA	NA	NA	1	NA	NA	NA	NA	NA	NA	NA	NA	NA
			TIGR03295	NA	NA	NA	NA	NA	NA	NA	NA	NA	NA	NA	NA	NA	NA	NA	NA	NA	NA	NA	NA	NA	NA	NA	NA	NA	NA	NA	NA	NA	NA	NA	NA	NA	NA	NA	NA	NA	NA	NA	NA	NA	NA	NA	NA	NA	NA
	frhB	coenzyme F420 hydrogenase subunit beta [EC:1.12.98.1]	K00441	NA	NA	NA	NA	NA	1	NA	NA	NA	NA	NA	3	1	NA	NA	NA	NA	NA	NA	NA	NA	NA	NA	NA	NA	NA	NA	NA	NA	NA	1	NA	NA	NA	NA	NA	NA	NA	1	NA	NA	NA	NA	NA	NA	1
			COG1035	1	NA	NA	NA	NA	NA	NA	NA	NA	NA	NA	NA	NA	NA	NA	NA	NA	NA	NA	1	NA	NA	NA	NA	NA	NA	NA	NA	NA	NA	NA	NA	NA	NA	NA	NA	NA	NA	NA	NA	NA	NA	NA	NA	NA	NA
			TIGR03289	NA	NA	NA	NA	NA	NA	NA	NA	NA	NA	NA	NA	NA	NA	NA	NA	NA	NA	NA	NA	NA	NA	NA	NA	NA	NA	NA	NA	NA	NA	NA	NA	NA	NA	NA	NA	NA	NA	NA	NA	NA	NA	NA	NA	NA	NA
	frhD	coenzyme F420 hydrogenase subunit delta	K00442	NA	NA	NA	NA	NA	NA	NA	NA	NA	NA	NA	1	NA	NA	NA	NA	NA	NA	NA	NA	NA	NA	NA	NA	NA	NA	NA	NA	NA	NA	NA	NA	NA	NA	NA	NA	NA	NA	NA	NA	NA	NA	NA	NA	NA	NA
			TIGR00130	NA	NA	NA	NA	NA	NA	NA	NA	NA	NA	NA	NA	NA	NA	NA	NA	NA	NA	NA	NA	NA	NA	NA	NA	NA	NA	NA	NA	NA	NA	NA	NA	NA	NA	NA	NA	NA	NA	NA	NA	NA	NA	NA	NA	NA	NA
	frhG	coenzyme F420 hydrogenase subunit gamma [EC:1.12.98.1]	K00443	NA	NA	NA	NA	NA	NA	NA	NA	NA	NA	NA	NA	NA	NA	NA	NA	NA	NA	NA	NA	NA	NA	NA	NA	NA	NA	NA	NA	NA	NA	NA	NA	NA	NA	NA	NA	NA	NA	NA	NA	NA	NA	NA	NA	NA	NA
			COG1941	NA	NA	NA	NA	NA	NA	NA	NA	NA	NA	NA	NA	NA	NA	NA	NA	NA	NA	NA	NA	NA	NA	NA	NA	NA	NA	NA	NA	NA	NA	NA	NA	NA	NA	NA	NA	NA	NA	NA	NA	NA	NA	NA	NA	NA	NA
			TIGR03294	NA	NA	NA	NA	NA	NA	NA	NA	NA	NA	NA	NA	NA	NA	NA	NA	NA	NA	NA	NA	NA	NA	NA	NA	NA	NA	NA	NA	NA	NA	NA	NA	NA	NA	NA	NA	NA	NA	NA	NA	NA	NA	NA	NA	NA	NA
	echA	ech hydrogenase subunit A	K14086	NA	NA	NA	NA	NA	NA	NA	NA	NA	1	NA	NA	NA	NA	NA	NA	NA	NA	NA	NA	NA	NA	NA	NA	NA	NA	NA	NA	NA	NA	NA	NA	NA	NA	NA	NA	NA	NA	NA	NA	NA	NA	NA	NA	NA	NA
	echB	ech hydrogenase subunit B	K14087	NA	NA	NA	NA	NA	NA	NA	NA	NA	1	NA	NA	NA	NA	NA	NA	NA	NA	NA	NA	NA	NA	NA	NA	NA	NA	NA	NA	NA	NA	NA	NA	NA	NA	NA	NA	NA	NA	NA	NA	NA	NA	NA	NA	NA	NA
	echC	ech hydrogenase subunit C	K14088	NA	NA	NA	NA	NA	NA	NA	NA	NA	1	NA	NA	NA	NA	NA	NA	NA	NA	NA	NA	NA	NA	NA	NA	NA	NA	NA	NA	NA	NA	NA	NA	NA	NA	NA	NA	NA	NA	NA	NA	NA	NA	NA	NA	NA	NA
	echD	ech hydrogenase subunit D	K14089	NA	NA	NA	NA	NA	NA	NA	NA	NA	1	NA	NA	NA	NA	NA	NA	NA	NA	NA	NA	NA	NA	NA	NA	NA	NA	NA	NA	NA	NA	NA	NA	NA	NA	NA	NA	NA	NA	NA	NA	NA	NA	NA	NA	NA	NA
	echE	ech hydrogenase subunit E	K14090	NA	NA	NA	NA	NA	NA	NA	NA	NA	1	NA	NA	NA	NA	NA	NA	NA	NA	NA	NA	NA	NA	NA	NA	NA	NA	NA	NA	NA	NA	NA	NA	NA	NA	NA	NA	NA	NA	NA	NA	NA	NA	NA	NA	NA	NA
	echF	ech hydrogenase subunit F	K14091	NA	NA	NA	NA	NA	NA	NA	NA	NA	1	NA	NA	NA	NA	NA	NA	NA	NA	NA	NA	NA	NA	NA	NA	NA	NA	NA	NA	NA	NA	NA	NA	NA	NA	NA	NA	NA	NA	NA	NA	NA	NA	NA	NA	NA	NA
	ehaA	energy-converting hydrogenase A subunit A	K14092	NA	NA	NA	NA	NA	NA	NA	NA	NA	NA	NA	NA	NA	NA	NA	NA	NA	NA	NA	NA	NA	NA	NA	NA	NA	NA	NA	NA	NA	NA	NA	NA	NA	NA	NA	NA	NA	NA	NA	NA	NA	NA	NA	NA	NA	NA
			COG4042	NA	NA	NA	NA	NA	NA	NA	NA	NA	NA	NA	NA	NA	NA	NA	NA	NA	NA	NA	NA	NA	NA	NA	NA	NA	NA	NA	NA	NA	NA	NA	NA	NA	NA	NA	NA	NA	NA	NA	NA	NA	NA	NA	NA	NA	NA
	ehaB	energy-converting hydrogenase A subunit B	K14093	NA	NA	NA	NA	NA	NA	NA	NA	NA	NA	NA	NA	NA	NA	NA	NA	NA	NA	NA	NA	NA	NA	NA	NA	NA	NA	NA	NA	NA	NA	NA	NA	NA	NA	NA	NA	NA	NA	NA	NA	NA	NA	NA	NA	NA	NA
			COG4041	NA	NA	NA	NA	NA	NA	NA	NA	NA	NA	NA	NA	NA	NA	NA	NA	NA	NA	NA	NA	NA	NA	NA	NA	NA	NA	NA	NA	NA	NA	NA	NA	NA	NA	NA	NA	NA	NA	NA	NA	NA	NA	NA	NA	NA	NA
	ehaC	energy-converting hydrogenase A subunit C	K14094	NA	NA	NA	NA	NA	NA	NA	NA	NA	NA	NA	NA	NA	NA	NA	NA	NA	NA	NA	NA	NA	NA	NA	NA	NA	NA	NA	NA	NA	NA	NA	NA	NA	NA	NA	NA	NA	NA	NA	NA	NA	NA	NA	NA	NA	NA
			COG4039	NA	NA	NA	NA	NA	NA	NA	NA	NA	NA	NA	NA	NA	NA	NA	NA	NA	NA	NA	NA	NA	NA	NA	NA	NA	NA	NA	NA	NA	NA	NA	NA	NA	NA	NA	NA	NA	NA	NA	NA	NA	NA	NA	NA	NA	NA
	ehaD	energy-converting hydrogenase A subunit D	K14095	NA	NA	NA	NA	NA	NA	NA	NA	NA	NA	NA	NA	NA	NA	NA	NA	NA	NA	NA	NA	NA	NA	NA	NA	NA	NA	NA	NA	NA	NA	NA	NA	NA	NA	NA	NA	NA	NA	NA	NA	NA	NA	NA	NA	NA	NA
	ehaE	energy-converting hydrogenase A subunit E	K14096	NA	NA	NA	NA	NA	NA	NA	NA	NA	NA	NA	NA	NA	NA	NA	NA	NA	NA	NA	NA	NA	NA	NA	NA	NA	NA	NA	NA	NA	NA	NA	NA	NA	NA	NA	NA	NA	NA	NA	NA	NA	NA	NA	NA	NA	NA
	ehaF	energy-converting hydrogenase A subunit F	K14097	NA	NA	NA	NA	NA	NA	NA	NA	NA	NA	NA	NA	NA	NA	NA	NA	NA	NA	NA	NA	NA	NA	NA	NA	NA	NA	NA	NA	NA	NA	NA	NA	NA	NA	NA	NA	NA	NA	NA	NA	NA	NA	NA	NA	NA	NA
	ehaG	energy-converting hydrogenase A subunit G	K14098	NA	NA	NA	NA	NA	NA	NA	NA	NA	NA	NA	NA	NA	NA	NA	NA	NA	NA	NA	NA	NA	NA	NA	NA	NA	NA	NA	NA	NA	NA	NA	NA	NA	NA	NA	NA	NA	NA	NA	NA	NA	NA	NA	NA	NA	NA
			COG4036	NA	NA	NA	NA	NA	NA	NA	NA	NA	NA	NA	NA	NA	NA	NA	NA	NA	NA	NA	NA	NA	NA	NA	NA	NA	NA	NA	NA	NA	NA	NA	NA	NA	NA	NA	NA	NA	NA	NA	NA	NA	NA	NA	NA	NA	NA
	ehaH	energy-converting hydrogenase A subunit H	K14099	NA	NA	NA	NA	NA	NA	NA	NA	NA	NA	NA	NA	NA	NA	NA	NA	NA	NA	NA	NA	NA	NA	NA	NA	NA	NA	NA	NA	NA	NA	NA	NA	NA	NA	NA	NA	NA	NA	NA	NA	NA	NA	NA	NA	NA	NA
			COG4078	NA	NA	NA	NA	NA	NA	NA	NA	NA	NA	NA	NA	NA	NA	NA	NA	NA	NA	NA	NA	NA	NA	NA	NA	NA	NA	NA	NA	NA	NA	NA	NA	NA	NA	1	NA	NA	NA	NA	NA	NA	NA	NA	NA	NA	NA
	ehaI	energy-converting hydrogenase A subunit I	K14100	NA	NA	NA	NA	NA	NA	NA	NA	NA	NA	NA	NA	NA	NA	NA	NA	NA	NA	NA	NA	NA	NA	NA	NA	NA	NA	NA	NA	NA	NA	NA	NA	NA	NA	NA	NA	NA	NA	NA	NA	NA	NA	NA	NA	NA	NA
	ehaJ	energy-converting hydrogenase A subunit J	K14101	NA	NA	NA	NA	NA	NA	NA	NA	NA	NA	NA	NA	NA	NA	NA	NA	NA	NA	NA	NA	NA	NA	NA	NA	NA	NA	NA	NA	NA	NA	NA	NA	NA	NA	NA	NA	NA	NA	NA	NA	NA	NA	NA	NA	NA	NA
	ehaK	energy-converting hydrogenase A subunit K	K14102	NA	NA	NA	NA	NA	NA	NA	NA	NA	NA	NA	NA	NA	NA	NA	NA	NA	NA	NA	NA	NA	NA	NA	NA	NA	NA	NA	NA	NA	NA	NA	NA	NA	NA	NA	NA	NA	NA	NA	NA	NA	NA	NA	NA	NA	NA
	ehaL	energy-converting hydrogenase A subunit L	K14103	NA	NA	NA	NA	NA	NA	NA	NA	NA	NA	NA	NA	NA	NA	NA	NA	NA	NA	NA	NA	NA	NA	NA	NA	NA	NA	NA	NA	NA	NA	NA	NA	NA	NA	NA	NA	NA	NA	NA	NA	NA	NA	NA	NA	NA	NA
	ehaM	energy-converting hydrogenase A subunit M	K14104	NA	NA	NA	NA	NA	NA	NA	NA	NA	NA	NA	NA	NA	NA	NA	NA	NA	NA	NA	NA	NA	NA	NA	NA	NA	NA	NA	NA	NA	NA	NA	NA	NA	NA	NA	NA	NA	NA	NA	NA	NA	NA	NA	NA	NA	NA
			COG4084	NA	NA	NA	NA	NA	NA	NA	NA	NA	NA	NA	NA	NA	NA	NA	NA	NA	NA	NA	NA	NA	NA	NA	NA	NA	NA	NA	NA	NA	NA	NA	NA	NA	NA	NA	NA	NA	NA	NA	NA	NA	NA	NA	NA	NA	NA
	ehaN	energy-converting hydrogenase A subunit N	K14105	NA	NA	NA	NA	NA	NA	NA	NA	NA	NA	NA	NA	NA	NA	NA	NA	NA	NA	NA	NA	NA	NA	NA	NA	NA	NA	NA	NA	NA	NA	NA	NA	NA	NA	NA	NA	NA	NA	NA	NA	NA	NA	NA	NA	NA	NA
	ehaO	energy-converting hydrogenase A subunit O	K14106	NA	NA	NA	NA	NA	NA	NA	NA	NA	NA	NA	NA	NA	NA	NA	NA	NA	NA	NA	NA	NA	NA	NA	NA	NA	NA	NA	NA	NA	NA	NA	NA	NA	NA	NA	NA	NA	NA	NA	NA	NA	NA	NA	NA	NA	NA
	ehaP	energy-converting hydrogenase A subunit P	K14107	NA	NA	NA	NA	NA	NA	NA	NA	NA	1	1	NA	NA	NA	NA	NA	NA	NA	NA	NA	NA	NA	NA	NA	NA	NA	NA	NA	NA	NA	NA	NA	NA	NA	NA	NA	NA	NA	NA	NA	NA	NA	NA	NA	NA	NA
	ehaQ	energy-converting hydrogenase A subunit Q	K14108	NA	NA	NA	NA	NA	NA	NA	NA	NA	NA	NA	NA	NA	NA	NA	NA	NA	NA	NA	NA	NA	NA	NA	NA	NA	NA	NA	NA	NA	NA	NA	NA	NA	NA	NA	NA	NA	NA	NA	NA	NA	NA	NA	NA	NA	NA
	ehaR	energy-converting hydrogenase A subunit R	K14109	NA	NA	NA	NA	NA	NA	NA	NA	NA	NA	NA	NA	NA	NA	NA	NA	NA	NA	NA	NA	NA	NA	NA	NA	NA	NA	NA	NA	NA	NA	NA	NA	NA	NA	NA	NA	NA	NA	NA	NA	NA	NA	NA	NA	NA	NA
	ehbA	energy-converting hydrogenase B subunit A	K14110	NA	NA	NA	NA	NA	NA	NA	NA	NA	NA	NA	NA	NA	NA	NA	NA	NA	NA	NA	NA	NA	NA	NA	NA	NA	NA	NA	NA	NA	NA	NA	NA	NA	NA	NA	NA	NA	NA	NA	NA	NA	NA	NA	NA	NA	NA
	ehbB	energy-converting hydrogenase B subunit B	K14111	NA	NA	NA	NA	NA	NA	NA	NA	NA	NA	NA	NA	NA	NA	NA	NA	NA	NA	NA	NA	NA	NA	NA	NA	NA	NA	NA	NA	NA	NA	NA	NA	NA	NA	NA	NA	NA	NA	NA	NA	NA	NA	NA	NA	NA	NA
	ehbC	energy-converting hydrogenase B subunit C	K14112	NA	NA	NA	NA	NA	NA	NA	NA	NA	NA	NA	NA	NA	NA	NA	NA	NA	NA	NA	NA	NA	NA	NA	NA	NA	NA	NA	NA	NA	NA	NA	NA	NA	NA	NA	NA	NA	NA	NA	NA	NA	NA	NA	NA	NA	NA
	ehbD	energy-converting hydrogenase B subunit D	K14113	NA	NA	NA	NA	NA	NA	NA	NA	NA	NA	NA	1	NA	NA	NA	1	NA	1	NA	NA	NA	NA	NA	2	1	NA	2	2	NA	1	NA	NA	NA	NA	NA	NA	NA	NA	NA	NA	NA	NA	NA	NA	NA	NA
	ehbE	energy-converting hydrogenase B subunit E	K14114	NA	NA	NA	NA	NA	NA	NA	NA	NA	NA	NA	NA	NA	NA	NA	NA	NA	NA	NA	NA	NA	NA	NA	NA	NA	NA	NA	NA	NA	NA	NA	NA	NA	NA	NA	NA	NA	NA	NA	NA	NA	NA	NA	NA	NA	NA
	ehbF	energy-converting hydrogenase B subunit F	K14115	NA	NA	NA	NA	NA	NA	NA	NA	NA	NA	NA	NA	NA	NA	NA	NA	NA	NA	NA	NA	NA	NA	NA	NA	NA	NA	NA	NA	NA	NA	NA	NA	NA	NA	NA	NA	NA	NA	NA	NA	NA	NA	NA	NA	NA	NA
	ehbG	energy-converting hydrogenase B subunit G	K14116	NA	NA	NA	NA	NA	NA	NA	NA	NA	NA	NA	NA	NA	NA	NA	NA	NA	NA	NA	NA	NA	NA	NA	NA	NA	NA	NA	NA	NA	NA	NA	NA	NA	NA	NA	NA	NA	NA	NA	NA	NA	NA	NA	NA	NA	NA
	ehbH	energy-converting hydrogenase B subunit H	K14117	NA	NA	NA	NA	NA	NA	NA	NA	NA	NA	NA	NA	NA	NA	NA	NA	NA	NA	NA	NA	NA	NA	NA	NA	NA	NA	NA	NA	NA	NA	NA	NA	NA	NA	NA	NA	NA	NA	NA	NA	NA	NA	NA	NA	NA	NA
	ehbI	energy-converting hydrogenase B subunit I	K14118	NA	NA	NA	NA	NA	NA	NA	NA	NA	NA	NA	NA	NA	NA	NA	NA	NA	NA	NA	NA	NA	NA	NA	NA	NA	NA	NA	NA	NA	NA	NA	NA	NA	NA	NA	NA	NA	NA	NA	NA	NA	NA	NA	NA	NA	NA
	ehbJ	energy-converting hydrogenase B subunit J	K14119	NA	NA	NA	NA	NA	NA	NA	NA	NA	NA	NA	NA	NA	NA	NA	NA	NA	NA	NA	NA	NA	NA	NA	NA	NA	NA	NA	NA	NA	NA	NA	NA	NA	NA	NA	NA	NA	NA	NA	NA	NA	NA	NA	NA	NA	NA
	ehbK	energy-converting hydrogenase B subunit K	K14120	NA	NA	NA	NA	NA	NA	NA	NA	NA	NA	NA	NA	NA	NA	NA	NA	NA	NA	NA	NA	NA	NA	NA	NA	NA	NA	NA	NA	NA	NA	NA	NA	NA	NA	NA	NA	NA	NA	NA	NA	NA	NA	NA	NA	NA	NA
	ehbL	energy-converting hydrogenase B subunit L	K14121	NA	NA	NA	NA	NA	NA	NA	NA	NA	NA	NA	NA	NA	NA	NA	NA	NA	NA	NA	NA	NA	NA	NA	NA	NA	NA	NA	NA	NA	NA	NA	NA	NA	NA	NA	NA	NA	NA	NA	NA	NA	NA	NA	NA	NA	NA
	ehbM	energy-converting hydrogenase B subunit M	K14122	NA	NA	NA	NA	NA	NA	NA	NA	NA	NA	NA	NA	NA	NA	NA	NA	NA	NA	NA	NA	NA	NA	NA	NA	NA	NA	NA	NA	NA	NA	NA	NA	NA	NA	NA	NA	NA	NA	NA	NA	NA	NA	NA	NA	NA	NA
	ehbN	energy-converting hydrogenase B subunit N	K14123	NA	NA	NA	NA	NA	NA	NA	NA	NA	NA	NA	NA	NA	NA	NA	NA	NA	NA	NA	NA	NA	NA	NA	NA	NA	NA	NA	NA	NA	NA	NA	NA	NA	NA	NA	NA	NA	NA	NA	NA	NA	NA	NA	NA	NA	NA
	ehbO	energy-converting hydrogenase B subunit O	K14124	NA	NA	NA	NA	NA	NA	NA	NA	NA	NA	NA	NA	NA	NA	NA	NA	NA	NA	NA	NA	NA	NA	NA	NA	NA	NA	NA	NA	NA	NA	NA	NA	NA	NA	NA	NA	NA	NA	NA	NA	NA	NA	NA	NA	NA	NA
	ehbP	energy-converting hydrogenase B subunit P	K14125	NA	NA	NA	NA	NA	NA	NA	NA	NA	NA	NA	NA	NA	NA	NA	NA	NA	NA	NA	NA	NA	NA	NA	NA	NA	NA	NA	NA	NA	NA	NA	NA	NA	NA	NA	NA	NA	NA	NA	NA	NA	NA	NA	NA	NA	NA
	ehbQ	energy-converting hydrogenase B subunit Q	K06862	NA	NA	NA	NA	NA	NA	NA	NA	NA	NA	NA	NA	NA	NA	NA	NA	NA	NA	NA	NA	NA	NA	NA	NA	NA	NA	NA	NA	NA	NA	NA	NA	NA	NA	NA	NA	NA	NA	NA	NA	NA	NA	NA	NA	NA	NA
	mvhD, vhuD, vhcD	F420-non-reducing hydrogenase iron-sulfur subunit [EC:1.12.99.- 1.8.98.5 1.8.98.6]	K14127	NA	NA	NA	NA	NA	NA	NA	NA	NA	NA	NA	9	3	4	2	4	NA	NA	NA	NA	NA	NA	NA	NA	NA	NA	NA	5	NA	5	4	1	1	NA	NA	NA	NA	NA	NA	NA	1	NA	NA	NA	NA	1
	mvhA, vhuA, vhcA	F420-non-reducing hydrogenase large subunit [EC:1.12.99.- 1.8.98.5]	K14126	NA	NA	NA	NA	NA	NA	NA	NA	NA	NA	NA	1	NA	NA	NA	NA	NA	NA	NA	NA	NA	NA	NA	NA	NA	NA	NA	NA	NA	NA	NA	1	1	NA	NA	NA	NA	NA	NA	NA	NA	NA	NA	NA	NA	NA
	mvhG, vhuG, vhcG	F420-non-reducing hydrogenase small subunit [EC:1.12.99.- 1.8.98.5]	K14128	1	NA	NA	NA	NA	NA	NA	NA	NA	NA	NA	1	NA	NA	NA	NA	NA	NA	NA	NA	NA	NA	NA	NA	NA	NA	NA	NA	NA	NA	NA	1	1	NA	NA	NA	NA	NA	NA	NA	NA	NA	NA	NA	NA	NA
	hoxH	NAD-reducing hydrogenase large subunit [EC:1.12.1.2]	K00436	NA	NA	NA	NA	NA	NA	NA	NA	NA	NA	NA	NA	NA	NA	NA	NA	NA	NA	NA	NA	NA	NA	NA	NA	NA	NA	NA	NA	NA	NA	NA	1	1	NA	NA	NA	NA	NA	NA	NA	NA	NA	NA	NA	NA	1
	hoxF	[NiFe] hydrogenase diaphorase moiety large subunit [EC:1.12.1.2]	K18005	NA	NA	NA	NA	NA	NA	NA	NA	NA	NA	NA	NA	NA	NA	NA	NA	NA	NA	1	NA	NA	NA	NA	NA	NA	NA	NA	NA	NA	NA	NA	1	1	NA	1	1	1	1	1	1	NA	1	NA	1	1	2
	hoxU	[NiFe] hydrogenase diaphorase moiety small subunit [EC:1.12.1.2]	K18006	NA	NA	NA	NA	NA	NA	NA	NA	NA	NA	NA	NA	NA	NA	NA	NA	NA	NA	NA	NA	NA	NA	NA	NA	NA	NA	NA	NA	NA	NA	NA	1	1	NA	NA	NA	NA	NA	NA	NA	NA	NA	NA	NA	NA	1
	hoxY	NAD-reducing hydrogenase small subunit [EC:1.12.1.2]	K18007	NA	NA	NA	NA	NA	NA	NA	NA	NA	NA	NA	NA	NA	NA	NA	NA	NA	NA	NA	NA	NA	NA	NA	NA	NA	NA	NA	NA	NA	NA	NA	1	1	NA	NA	NA	NA	NA	NA	NA	NA	NA	NA	NA	NA	1
	mbhL	membrane-bound hydrogenase subunit alpha [EC:1.12.7.2]	K18016	NA	NA	NA	NA	NA	NA	NA	NA	NA	NA	NA	NA	NA	NA	NA	NA	NA	NA	NA	NA	NA	NA	NA	NA	NA	1	NA	NA	NA	NA	NA	1	1	NA	NA	1	NA	NA	NA	NA	NA	NA	NA	NA	NA	NA
	mbhK	membrane-bound hydrogenase subunit beta [EC:1.12.7.2]	K18017	NA	NA	NA	NA	NA	NA	NA	NA	NA	NA	NA	NA	NA	NA	NA	NA	NA	NA	NA	NA	NA	NA	NA	NA	NA	NA	NA	NA	NA	NA	NA	NA	NA	NA	NA	NA	NA	NA	NA	NA	NA	NA	NA	NA	NA	NA
	mbhJ	membrane-bound hydrogenase subunit mbhJ [EC:1.12.7.2]	K18023	NA	NA	NA	NA	NA	NA	NA	NA	NA	NA	NA	NA	NA	NA	NA	NA	NA	NA	NA	NA	NA	NA	NA	NA	NA	NA	NA	NA	NA	NA	NA	NA	NA	NA	NA	NA	NA	NA	NA	NA	NA	NA	NA	NA	NA	NA
	vhoA, vhtA	methanophenazine hydrogenase, large subunit [EC:1.12.98.3]	K14068	NA	NA	NA	NA	NA	NA	NA	NA	NA	NA	NA	NA	NA	NA	NA	NA	NA	NA	NA	NA	NA	NA	NA	NA	NA	NA	NA	NA	NA	NA	NA	NA	NA	NA	NA	NA	NA	NA	NA	NA	NA	NA	NA	NA	NA	NA
	vhoC, vhtC	methanophenazine hydrogenase, cytochrome b subunit [EC:1.12.98.3]	K14069	NA	NA	NA	NA	NA	NA	NA	NA	NA	NA	NA	NA	NA	NA	NA	NA	NA	NA	NA	NA	NA	NA	NA	NA	NA	NA	NA	NA	NA	NA	NA	NA	NA	NA	NA	NA	NA	NA	NA	NA	NA	NA	NA	NA	NA	NA
	vhoG, vhtG	methanophenazine hydrogenase [EC:1.12.98.3]	K14070	NA	NA	NA	NA	NA	NA	NA	NA	NA	NA	NA	NA	NA	NA	NA	NA	NA	NA	NA	NA	NA	NA	NA	NA	NA	NA	NA	NA	NA	NA	NA	NA	NA	NA	NA	NA	NA	NA	NA	NA	NA	NA	NA	NA	NA	NA
	hyfA	hydrogenase-4 component A [EC:1.-.-.-]	K12136	NA	NA	NA	NA	NA	NA	NA	NA	NA	NA	NA	NA	NA	NA	NA	NA	NA	NA	NA	NA	NA	NA	NA	NA	NA	NA	NA	NA	NA	NA	NA	NA	NA	NA	NA	NA	NA	NA	NA	NA	NA	NA	NA	NA	NA	NA
	hyfB	hydrogenase-4 component B [EC:1.-.-.-]	K12137	NA	1	NA	1	NA	NA	NA	NA	1	NA	NA	1	1	1	1	1	2	NA	NA	NA	NA	NA	NA	1	1	NA	NA	NA	NA	1	NA	NA	NA	NA	NA	NA	NA	NA	NA	NA	NA	NA	NA	NA	2	NA
			COG0651	NA	NA	NA	NA	NA	NA	NA	NA	NA	NA	NA	NA	NA	NA	NA	NA	NA	1	NA	NA	NA	NA	NA	2	2	2	3	1	NA	4	NA	1	2	NA	NA	1	1	1	1	NA	NA	NA	NA	NA	NA	NA
	hyfC	hydrogenase-4 component C [EC:1.-.-.-]	K12138	NA	NA	NA	NA	NA	NA	NA	NA	NA	NA	NA	NA	NA	NA	NA	NA	NA	NA	NA	NA	NA	NA	NA	NA	NA	NA	NA	NA	NA	NA	NA	NA	NA	NA	NA	NA	NA	NA	NA	NA	NA	NA	NA	NA	NA	NA
			COG0650	NA	1	NA	1	NA	NA	NA	NA	1	NA	NA	1	1	1	NA	1	1	NA	NA	NA	NA	NA	NA	1	1	NA	NA	NA	NA	1	NA	NA	NA	NA	NA	NA	NA	NA	NA	NA	NA	NA	NA	NA	1	NA
	hyfD	hydrogenase-4 component D [EC:1.-.-.-]	K12139	NA	NA	NA	NA	NA	NA	NA	NA	NA	NA	NA	NA	NA	NA	NA	NA	NA	NA	NA	NA	NA	NA	NA	NA	NA	NA	NA	NA	NA	NA	NA	NA	NA	NA	NA	NA	NA	NA	NA	NA	NA	NA	NA	NA	NA	NA
	hyfE	hydrogenase-4 component E [EC:1.-.-.-]	K12140	NA	1	NA	1	NA	NA	NA	NA	1	NA	NA	1	1	1	1	1	1	NA	NA	NA	NA	NA	NA	2	NA	NA	NA	NA	NA	1	NA	NA	NA	NA	NA	NA	NA	NA	NA	NA	NA	NA	NA	NA	1	NA
	hyfF	hydrogenase-4 component F [EC:1.-.-.-]	K12141	NA	1	NA	1	NA	NA	NA	NA	1	NA	NA	1	1	1	1	1	1	NA	NA	NA	NA	NA	NA	2	NA	NA	NA	NA	NA	1	NA	NA	NA	NA	NA	NA	NA	NA	NA	NA	NA	NA	NA	NA	1	NA
	hyfG	hydrogenase-4 component G [EC:1.-.-.-]	K12142	NA	NA	NA	NA	NA	NA	NA	NA	NA	NA	NA	NA	NA	NA	NA	NA	NA	NA	NA	NA	NA	NA	NA	NA	NA	NA	NA	NA	NA	NA	NA	NA	NA	NA	NA	NA	NA	NA	NA	NA	NA	NA	NA	NA	NA	NA
	hyfI	hydrogenase-4 component I [EC:1.-.-.-]	K12144	NA	NA	NA	NA	NA	NA	NA	NA	NA	NA	NA	NA	NA	NA	NA	NA	1	NA	NA	NA	NA	NA	NA	NA	NA	NA	NA	NA	NA	NA	NA	NA	NA	NA	NA	NA	NA	NA	NA	NA	NA	NA	NA	NA	NA	NA
	hyfJ	hydrogenase-4 component J [EC:1.-.-.-]	K12145	NA	NA	NA	NA	NA	NA	NA	NA	NA	NA	NA	NA	NA	NA	NA	NA	NA	NA	NA	NA	NA	NA	NA	NA	NA	NA	NA	NA	NA	NA	NA	NA	NA	NA	NA	NA	NA	NA	NA	NA	NA	NA	NA	NA	NA	NA
	hyaA/hybO	NiFe hydrogenase Hyd-1	K06282	1	NA	NA	NA	NA	NA	NA	NA	NA	NA	NA	2	1	NA	NA	1	NA	NA	NA	NA	NA	NA	NA	NA	NA	NA	NA	NA	NA	NA	NA	NA	NA	NA	NA	NA	NA	NA	NA	NA	NA	NA	NA	NA	NA	NA
			COG1740	NA	NA	NA	NA	NA	NA	NA	NA	NA	1	NA	NA	NA	NA	NA	NA	NA	NA	NA	NA	NA	NA	NA	NA	NA	NA	NA	NA	NA	NA	NA	NA	NA	NA	NA	NA	NA	NA	NA	NA	NA	NA	NA	NA	NA	NA
	hyaB/hybC	NiFe hydrogenase Hyd-1	K06281	NA	NA	NA	NA	NA	NA	NA	NA	NA	NA	NA	NA	1	NA	NA	1	NA	NA	NA	NA	NA	NA	NA	NA	NA	NA	NA	1	NA	NA	NA	NA	NA	NA	NA	NA	NA	NA	NA	NA	NA	NA	NA	NA	NA	NA
			COG0374	NA	NA	NA	NA	NA	NA	NA	NA	NA	1	NA	1	NA	NA	NA	NA	NA	NA	NA	NA	NA	NA	NA	NA	NA	NA	NA	1	NA	NA	NA	NA	NA	NA	NA	NA	NA	NA	NA	NA	NA	NA	NA	NA	NA	NA
	hyaC	Ni/Fe-hydrogenase 1 B-type cytochrome subunit	K03620	2	NA	1	NA	1	NA	NA	NA	NA	3	1	NA	NA	NA	NA	NA	NA	NA	NA	NA	NA	NA	NA	NA	NA	NA	NA	NA	NA	NA	NA	NA	NA	NA	NA	NA	NA	NA	NA	NA	NA	NA	NA	NA	NA	NA
			COG1969	1	NA	NA	NA	NA	NA	NA	NA	NA	NA	NA	NA	NA	NA	NA	NA	NA	NA	NA	NA	NA	NA	NA	NA	NA	NA	NA	NA	NA	NA	NA	NA	NA	NA	NA	NA	NA	NA	NA	NA	NA	NA	NA	NA	NA	NA
Fe hydrogenase	hmd	Fe hydrogenase (5,10-methenyltetrahydromethanopterin hydrogenase)	K13942	NA	NA	NA	NA	NA	NA	NA	NA	NA	NA	NA	NA	NA	NA	NA	NA	NA	NA	NA	NA	NA	NA	NA	NA	NA	NA	NA	NA	NA	NA	NA	NA	NA	NA	NA	NA	NA	NA	NA	NA	NA	NA	NA	NA	NA	NA
			COG4074	NA	NA	NA	NA	NA	NA	NA	NA	NA	NA	NA	NA	NA	NA	NA	NA	NA	NA	NA	NA	NA	NA	NA	NA	NA	1	NA	NA	NA	NA	NA	NA	NA	NA	NA	NA	NA	NA	NA	NA	NA	NA	NA	NA	NA	NA
			TIGR01723	NA	NA	NA	NA	NA	NA	NA	NA	NA	NA	NA	NA	NA	NA	NA	NA	NA	NA	NA	NA	NA	NA	NA	NA	NA	NA	NA	NA	NA	NA	NA	NA	NA	NA	NA	NA	NA	NA	NA	NA	NA	NA	NA	NA	NA	NA
			TIGR01724	NA	NA	NA	NA	NA	NA	NA	NA	NA	NA	NA	NA	NA	NA	NA	NA	NA	NA	NA	NA	NA	NA	NA	NA	NA	NA	NA	NA	NA	NA	NA	NA	NA	NA	NA	NA	NA	NA	NA	NA	NA	NA	NA	NA	NA	NA
			TIGR03957	NA	NA	NA	NA	NA	NA	NA	NA	NA	NA	NA	NA	NA	NA	NA	NA	NA	NA	NA	NA	NA	NA	NA	NA	NA	NA	NA	NA	NA	NA	NA	NA	NA	NA	NA	NA	NA	NA	NA	NA	NA	NA	NA	NA	NA	NA
			TIGR03958	NA	NA	NA	NA	NA	NA	NA	NA	NA	NA	NA	NA	NA	NA	NA	NA	NA	NA	NA	NA	NA	NA	NA	NA	NA	NA	NA	NA	NA	NA	NA	NA	NA	NA	NA	NA	NA	NA	NA	NA	NA	NA	NA	NA	NA	NA
FeFe hydrogenase	hydA	iron-hydrogenase subunit alpha	K17997	NA	NA	NA	NA	NA	NA	NA	NA	NA	NA	NA	NA	NA	NA	NA	NA	NA	NA	NA	NA	NA	NA	NA	NA	NA	NA	NA	NA	NA	NA	NA	NA	NA	NA	NA	NA	NA	NA	NA	NA	NA	NA	NA	NA	NA	NA
	hydB	iron-hydrogenase subunit beta	K17998	NA	NA	NA	NA	NA	NA	NA	NA	NA	NA	NA	NA	NA	NA	NA	NA	NA	NA	NA	NA	NA	NA	NA	NA	NA	NA	NA	NA	NA	NA	NA	NA	NA	NA	NA	NA	NA	NA	NA	NA	NA	NA	NA	NA	NA	NA
	hydC	iron-hydrogenase subunit gamma	K17999	NA	NA	NA	NA	NA	NA	NA	NA	NA	NA	NA	NA	NA	NA	NA	NA	NA	NA	NA	NA	NA	NA	NA	NA	NA	NA	NA	NA	NA	NA	NA	NA	NA	NA	NA	NA	NA	NA	NA	NA	NA	NA	NA	NA	NA	NA
	hydF	maturation protein	TIGR03918	NA	NA	NA	NA	NA	NA	NA	NA	NA	NA	NA	NA	NA	NA	NA	NA	NA	1	1	1	NA	NA	1	1	1	NA	1	NA	1	1	1	NA	NA	1	NA	1	1	1	1	1	NA	1	NA	1	1	NA
	hydG	radical SAM protein	TIGR03955	NA	NA	NA	NA	NA	NA	NA	NA	NA	NA	NA	NA	NA	NA	NA	NA	NA	NA	NA	NA	NA	NA	NA	NA	NA	NA	NA	NA	NA	NA	NA	NA	NA	NA	NA	NA	NA	NA	NA	NA	NA	NA	NA	NA	NA	NA
	hydE	radical SAM protein	TIGR03956	NA	NA	NA	NA	NA	NA	NA	NA	NA	NA	NA	NA	NA	NA	NA	NA	NA	NA	NA	NA	NA	NA	NA	NA	NA	NA	NA	NA	NA	NA	NA	NA	NA	NA	NA	NA	NA	NA	NA	NA	NA	NA	NA	NA	NA	NA
		FeFe hydrogenase group A	TIGR02512	NA	NA	NA	NA	NA	NA	NA	NA	NA	NA	NA	NA	NA	NA	NA	NA	NA	1	2	1	NA	NA	1	1	1	1	1	NA	NA	1	1	NA	NA	1	2	NA	1	1	NA	NA	NA	NA	NA	NA	NA	1
		FeFe hydrogenase group B1/B3	TIGR04105	NA	NA	NA	NA	NA	NA	NA	NA	NA	NA	NA	NA	NA	NA	NA	NA	NA	NA	NA	NA	NA	NA	NA	NA	NA	NA	NA	NA	NA	NA	NA	NA	NA	NA	NA	NA	NA	NA	NA	NA	1	1	1	NA	NA	NA
		E1.12.7.2; ferredoxin hydrogenase [EC:1.12.7.2]	K00532	NA	NA	NA	NA	NA	NA	NA	NA	NA	NA	NA	NA	NA	NA	NA	NA	NA	NA	NA	NA	NA	NA	NA	NA	NA	NA	NA	NA	NA	NA	NA	NA	NA	NA	NA	NA	NA	NA	NA	NA	NA	NA	NA	NA	NA	NA
	hupS	E1.12.7.2L; ferredoxin hydrogenase large subunit [EC:1.12.7.2]	K00533	NA	NA	NA	NA	NA	NA	NA	NA	NA	NA	NA	NA	NA	NA	NA	NA	NA	NA	NA	NA	NA	NA	NA	NA	NA	NA	NA	NA	NA	NA	NA	NA	NA	NA	NA	NA	NA	NA	NA	NA	NA	NA	NA	NA	NA	NA
	hupL	E1.12.7.2S; ferredoxin hydrogenase small subunit [EC:1.12.7.2]	K00534	NA	NA	NA	NA	NA	NA	NA	NA	NA	NA	NA	NA	NA	NA	NA	NA	NA	NA	NA	NA	NA	NA	NA	NA	NA	NA	NA	NA	NA	NA	NA	NA	NA	NA	NA	NA	NA	NA	NA	NA	NA	NA	NA	NA	NA	NA
		E1.12.7.2G; ferredoxin hydrogenase gamma subunit [EC:1.12.7.2]	K06441	NA	NA	NA	NA	NA	NA	NA	NA	NA	NA	NA	NA	NA	NA	NA	NA	NA	NA	NA	NA	NA	NA	NA	NA	NA	NA	NA	NA	NA	NA	NA	NA	NA	NA	NA	NA	NA	NA	NA	NA	NA	NA	NA	NA	NA	NA
	hndB	NADP-reducing hydrogenase subunit HndB [EC:1.12.1.3]	K17992	NA	NA	NA	NA	NA	NA	NA	NA	NA	NA	NA	NA	NA	NA	NA	NA	NA	NA	1	1	NA	NA	1	1	2	1	1	NA	1	1	1	NA	NA	NA	NA	NA	1	1	NA	NA	1	1	1	1	1	1
	hndA	NADP-reducing hydrogenase subunit HndA [EC:1.12.1.3]	K18330	NA	NA	NA	NA	NA	NA	NA	NA	NA	NA	NA	NA	NA	NA	NA	NA	NA	NA	NA	NA	NA	NA	NA	NA	NA	NA	NA	1	NA	1	1	NA	NA	NA	NA	NA	1	1	NA	1	1	1	1	1	1	1
	hndC	NADP-reducing hydrogenase subunit HndC [EC:1.12.1.3]	K18331	1	NA	NA	NA	NA	NA	NA	NA	NA	NA	NA	NA	NA	NA	NA	NA	NA	NA	1	1	NA	NA	NA	NA	NA	1	1	3	NA	1	1	NA	NA	NA	NA	NA	1	1	NA	1	NA	1	1	1	1	1
	hndD	NADP-reducing hydrogenase subunit HndD [EC:1.12.1.3]	K18332	NA	NA	NA	NA	NA	NA	NA	NA	NA	NA	NA	NA	NA	NA	NA	NA	NA	NA	1	1	NA	NA	1	1	1	1	1	2	2	NA	NA	NA	NA	NA	NA	1	2	2	1	3	2	3	1	2	2	2
Nitrogen
	napA	nitrate reductase (cytochrome)	K02567	NA	NA	NA	NA	2	NA	NA	NA	NA	1	2	1	1	NA	NA	2	NA	NA	NA	NA	NA	1	NA	NA	NA	NA	NA	NA	NA	NA	NA	NA	NA	NA	NA	NA	NA	NA	NA	NA	NA	NA	NA	NA	NA	NA
			TIGR01706	NA	NA	NA	NA	NA	NA	NA	NA	NA	NA	NA	NA	NA	NA	NA	NA	NA	NA	NA	NA	NA	NA	NA	NA	NA	NA	NA	NA	NA	NA	NA	NA	NA	NA	NA	NA	NA	NA	NA	NA	NA	NA	NA	NA	NA	NA
	narG	nitrate reductase/nitrite oxidoreductase, alpha subunit	K00370	NA	NA	NA	1	NA	NA	NA	NA	1	NA	NA	NA	NA	NA	NA	NA	NA	NA	NA	NA	NA	NA	NA	NA	NA	NA	NA	NA	NA	NA	NA	NA	NA	NA	NA	NA	NA	NA	NA	NA	NA	NA	NA	NA	NA	NA
			COG5013	NA	NA	NA	NA	NA	NA	NA	NA	NA	NA	NA	NA	NA	NA	NA	NA	NA	NA	NA	NA	NA	NA	NA	NA	NA	NA	NA	NA	NA	NA	NA	NA	NA	NA	NA	NA	NA	NA	NA	NA	NA	NA	NA	NA	NA	NA
			TIGR01580	NA	NA	NA	NA	NA	NA	NA	NA	NA	NA	NA	NA	NA	NA	NA	NA	NA	NA	NA	NA	NA	NA	NA	NA	NA	NA	NA	NA	NA	NA	NA	NA	NA	NA	NA	NA	NA	NA	NA	NA	NA	NA	NA	NA	NA	NA
	nirB	nitrite reductase (NADH) large subunit	K00362	NA	NA	NA	NA	1	NA	1	NA	1	NA	NA	NA	NA	NA	NA	NA	NA	NA	NA	NA	NA	NA	1	NA	1	NA	NA	NA	1	NA	NA	NA	NA	NA	NA	NA	NA	NA	NA	NA	NA	NA	NA	NA	1	NA
			COG1251	NA	NA	NA	NA	NA	NA	NA	NA	NA	NA	1	2	NA	1	1	2	2	1	NA	NA	NA	1	NA	1	1	1	1	NA	NA	NA	NA	NA	NA	NA	NA	NA	NA	NA	NA	NA	NA	NA	NA	NA	NA	NA
			TIGR02374	NA	NA	NA	NA	NA	NA	NA	NA	NA	NA	NA	NA	NA	NA	NA	NA	NA	NA	NA	NA	NA	NA	NA	NA	NA	NA	NA	NA	NA	NA	NA	NA	NA	NA	NA	NA	NA	NA	NA	NA	NA	NA	NA	NA	NA	NA
	nrfA	nitrite reductase (cytochrome c-552)	K03385	NA	NA	NA	NA	NA	NA	NA	NA	NA	NA	NA	NA	NA	NA	1	NA	NA	NA	1	NA	1	1	NA	NA	NA	NA	NA	1	NA	NA	NA	NA	NA	1	NA	1	NA	NA	1	1	1	1	2	1	1	NA
			COG3303	NA	NA	NA	NA	NA	NA	NA	NA	NA	NA	NA	1	1	NA	NA	NA	NA	NA	NA	NA	NA	1	NA	NA	NA	NA	NA	NA	NA	NA	NA	NA	NA	NA	1	NA	NA	NA	NA	NA	NA	NA	NA	NA	NA	NA
	nirK	nitrite reductase (NO-forming)	K00368	NA	1	1	NA	NA	NA	NA	NA	NA	NA	NA	NA	NA	NA	NA	NA	NA	NA	NA	NA	NA	NA	NA	NA	NA	NA	NA	NA	NA	NA	NA	NA	NA	NA	NA	NA	NA	NA	NA	NA	NA	NA	NA	NA	NA	NA
			TIGR02376	NA	NA	NA	NA	NA	NA	NA	NA	NA	NA	NA	NA	NA	NA	NA	NA	NA	NA	NA	NA	NA	NA	NA	NA	NA	NA	NA	NA	NA	NA	NA	NA	NA	NA	NA	NA	NA	NA	NA	NA	NA	NA	NA	NA	NA	NA
	nirS	nitrite reductase (NO-forming)/hydroxyamine reductase	K15864	NA	NA	1	NA	2	NA	NA	1	NA	1	1	NA	NA	NA	NA	NA	NA	NA	NA	NA	NA	NA	NA	NA	NA	NA	NA	NA	NA	NA	NA	NA	NA	NA	NA	NA	NA	NA	NA	NA	NA	NA	NA	NA	NA	NA
	norB	nitric oxide reductase subunit B	K04561	NA	1	1	NA	1	NA	2	1	NA	1	1	NA	NA	NA	NA	NA	NA	NA	NA	NA	NA	NA	NA	NA	NA	NA	NA	1	NA	NA	NA	NA	NA	3	NA	NA	NA	NA	NA	NA	NA	NA	NA	NA	NA	NA
			COG3256	NA	NA	NA	NA	NA	NA	NA	NA	NA	NA	NA	NA	NA	NA	NA	NA	NA	NA	NA	NA	NA	NA	NA	NA	NA	NA	NA	NA	NA	NA	NA	NA	NA	NA	NA	NA	NA	NA	NA	NA	NA	NA	NA	NA	NA	NA
	nosZ	nitrous-oxide reductase	K00376	NA	NA	NA	NA	1	NA	NA	NA	NA	1	2	NA	NA	NA	NA	NA	NA	NA	NA	NA	NA	NA	NA	NA	NA	NA	NA	NA	NA	NA	NA	NA	NA	NA	NA	NA	NA	NA	NA	NA	NA	NA	NA	NA	NA	NA
			COG4263	NA	NA	NA	NA	NA	NA	NA	NA	NA	NA	NA	NA	NA	NA	NA	NA	NA	NA	NA	NA	NA	NA	1	NA	NA	NA	NA	NA	NA	NA	NA	NA	NA	NA	NA	NA	NA	NA	NA	NA	NA	NA	NA	NA	NA	NA
			TIGR04244	NA	NA	NA	NA	NA	NA	NA	NA	NA	NA	NA	NA	NA	NA	NA	NA	NA	NA	NA	NA	NA	NA	NA	NA	NA	NA	NA	NA	NA	NA	NA	NA	NA	NA	NA	NA	NA	NA	NA	NA	NA	NA	NA	NA	NA	NA
			TIGR04246	NA	NA	NA	NA	NA	NA	NA	NA	NA	NA	NA	NA	NA	NA	NA	NA	NA	NA	NA	NA	NA	NA	NA	NA	NA	NA	NA	NA	NA	NA	NA	NA	NA	NA	NA	NA	NA	NA	NA	NA	NA	NA	NA	NA	NA	NA
	nifH	nitrogenase iron protein NifH	K02588	NA	NA	NA	NA	NA	NA	1	NA	NA	NA	1	NA	NA	NA	1	NA	NA	NA	NA	NA	NA	1	NA	NA	NA	NA	NA	NA	1	NA	NA	NA	NA	NA	NA	NA	NA	NA	NA	NA	NA	1	1	NA	1	NA
			COG1348	NA	NA	NA	NA	NA	NA	NA	1	NA	NA	NA	NA	NA	NA	NA	NA	NA	NA	NA	NA	NA	NA	NA	NA	NA	NA	NA	NA	NA	NA	NA	NA	NA	NA	NA	NA	1	NA	NA	NA	NA	NA	NA	NA	NA	NA
			TIGR01287	NA	NA	NA	NA	NA	NA	NA	NA	NA	NA	NA	NA	NA	NA	NA	NA	NA	NA	NA	NA	NA	NA	NA	NA	NA	NA	NA	NA	NA	NA	NA	NA	NA	NA	NA	NA	NA	NA	NA	NA	NA	NA	NA	NA	NA	NA
	nifD	nitrogenase iron protein NifH	K02586	NA	NA	NA	NA	NA	NA	1	NA	NA	NA	1	NA	NA	NA	2	NA	NA	NA	NA	NA	NA	1	NA	NA	NA	NA	NA	NA	1	NA	NA	NA	NA	NA	NA	NA	NA	NA	NA	NA	NA	1	1	NA	1	NA
			COG2710	NA	NA	NA	NA	NA	NA	NA	NA	NA	NA	NA	NA	NA	NA	NA	NA	NA	NA	NA	NA	NA	NA	NA	NA	NA	NA	NA	NA	NA	NA	NA	NA	NA	NA	NA	NA	NA	NA	NA	NA	NA	NA	NA	NA	NA	NA
			TIGR01282	NA	NA	NA	NA	NA	NA	NA	NA	NA	NA	NA	NA	NA	NA	NA	NA	NA	NA	NA	NA	NA	NA	NA	NA	NA	NA	NA	NA	NA	NA	NA	NA	NA	NA	NA	NA	NA	NA	NA	NA	NA	NA	NA	NA	NA	NA
	nifK	nitrogenase molybdenum-iron protein beta chain	K02591	NA	NA	NA	NA	NA	NA	1	NA	NA	NA	1	NA	NA	NA	1	NA	NA	NA	NA	NA	NA	1	NA	NA	NA	NA	NA	1	1	NA	NA	NA	NA	NA	NA	NA	NA	NA	NA	NA	NA	1	1	NA	1	NA
			TIGR01286	NA	NA	NA	NA	NA	NA	NA	NA	NA	NA	NA	NA	NA	NA	NA	NA	NA	NA	NA	NA	NA	NA	NA	NA	NA	NA	NA	NA	NA	NA	NA	NA	NA	NA	NA	NA	NA	NA	NA	NA	NA	NA	NA	NA	NA	NA
	vnfD	vanadium-dependent nitrogenase alpha chain	K22896	NA	NA	NA	NA	NA	NA	NA	NA	NA	NA	NA	NA	NA	NA	NA	NA	NA	NA	NA	NA	NA	NA	NA	NA	NA	NA	NA	NA	NA	NA	NA	NA	NA	NA	NA	NA	NA	NA	NA	NA	NA	NA	NA	NA	NA	NA
			TIGR01860	NA	NA	NA	NA	NA	NA	NA	NA	NA	NA	NA	NA	NA	NA	NA	NA	NA	NA	NA	NA	NA	NA	NA	NA	NA	NA	NA	NA	NA	NA	NA	NA	NA	NA	NA	NA	NA	NA	NA	NA	NA	NA	NA	NA	NA	NA
	vnfK	vanadium-dependent nitrogenase beta chain	K22897	NA	NA	NA	NA	NA	NA	NA	NA	NA	NA	NA	NA	NA	NA	NA	NA	NA	NA	NA	NA	NA	NA	NA	NA	NA	NA	NA	NA	NA	NA	NA	NA	NA	NA	NA	NA	NA	NA	NA	NA	NA	NA	NA	NA	NA	NA
			TIGR02932	NA	NA	NA	NA	NA	NA	NA	NA	NA	NA	NA	NA	NA	NA	NA	NA	NA	NA	NA	NA	NA	NA	NA	NA	NA	NA	NA	NA	NA	NA	NA	NA	NA	NA	NA	NA	NA	NA	NA	NA	NA	NA	NA	NA	NA	NA
	vnfG	vanadium nitrogenase delta subunit	K22898	NA	NA	NA	NA	NA	NA	NA	NA	NA	NA	NA	NA	NA	NA	NA	NA	NA	NA	NA	NA	NA	NA	NA	NA	NA	NA	NA	NA	NA	NA	NA	NA	NA	NA	NA	NA	NA	NA	NA	NA	NA	NA	NA	NA	NA	NA
			TIGR02930	NA	NA	NA	NA	NA	NA	NA	NA	NA	NA	NA	NA	NA	NA	NA	NA	NA	NA	NA	NA	NA	NA	NA	NA	NA	NA	NA	NA	NA	NA	NA	NA	NA	NA	NA	NA	NA	NA	NA	NA	NA	NA	NA	NA	NA	NA
	vnfH	vanadium nitrogenase iron protein	K22899	NA	NA	NA	NA	NA	NA	NA	NA	NA	NA	NA	NA	NA	NA	NA	NA	NA	NA	NA	NA	NA	NA	NA	NA	NA	NA	NA	NA	NA	NA	NA	NA	NA	NA	NA	NA	NA	NA	NA	NA	NA	NA	NA	NA	NA	NA
			TIGR01287	NA	NA	NA	NA	NA	NA	NA	NA	NA	NA	NA	NA	NA	NA	NA	NA	NA	NA	NA	NA	NA	NA	NA	NA	NA	NA	NA	NA	NA	NA	NA	NA	NA	NA	NA	NA	NA	NA	NA	NA	NA	NA	NA	NA	NA	NA
	hao	hydroxylamine dehydrogenase	K10535	NA	NA	NA	NA	1	1	NA	NA	NA	NA	NA	1	1	3	NA	1	NA	NA	NA	NA	NA	NA	NA	NA	NA	1	NA	1	NA	NA	NA	NA	NA	NA	1	NA	NA	NA	NA	NA	NA	NA	NA	NA	NA	NA
			TIGR04392	NA	NA	NA	NA	NA	NA	NA	NA	NA	NA	NA	NA	NA	NA	NA	NA	NA	NA	NA	NA	NA	NA	NA	NA	NA	NA	NA	NA	NA	NA	NA	NA	NA	NA	NA	NA	NA	NA	NA	NA	NA	NA	NA	NA	NA	NA
	amoA	ammonia monooxygenase subunit A	K10944	NA	NA	NA	NA	NA	NA	NA	NA	NA	NA	NA	NA	NA	NA	NA	NA	NA	NA	NA	NA	NA	NA	NA	NA	NA	NA	NA	NA	NA	NA	NA	NA	NA	NA	NA	NA	NA	NA	NA	NA	NA	NA	NA	NA	NA	NA
			TIGR03080	NA	NA	NA	NA	NA	NA	NA	NA	NA	NA	NA	NA	NA	NA	NA	NA	NA	NA	NA	NA	NA	NA	NA	NA	NA	NA	NA	NA	NA	NA	NA	NA	NA	NA	NA	NA	NA	NA	NA	NA	NA	NA	NA	NA	NA	NA
	hzsA	hydrazine synthase	K20934	NA	NA	NA	NA	NA	NA	NA	NA	NA	NA	NA	NA	NA	NA	NA	NA	NA	NA	NA	NA	NA	NA	NA	NA	NA	NA	NA	NA	NA	NA	NA	NA	NA	NA	NA	NA	NA	NA	NA	NA	NA	NA	NA	NA	NA	NA
	hdh	hydrazine dehydrogenase	K20935	NA	NA	NA	NA	NA	NA	NA	NA	NA	NA	NA	NA	NA	NA	NA	NA	NA	NA	NA	NA	NA	NA	NA	NA	NA	NA	NA	NA	NA	NA	NA	NA	NA	NA	NA	NA	NA	NA	NA	NA	NA	NA	NA	NA	NA	NA
Sulfur
	dsrA	dissimilatory sulfite reductase (reductive)	K11180	NA	NA	NA	NA	NA	NA	NA	NA	NA	NA	NA	2	NA	1	NA	3	NA	NA	NA	NA	NA	NA	NA	NA	NA	NA	NA	1	NA	NA	NA	NA	NA	1	NA	NA	NA	NA	NA	NA	NA	NA	NA	NA	NA	NA
			TIGR02064	NA	NA	NA	NA	NA	NA	NA	NA	NA	NA	NA	NA	NA	NA	NA	NA	NA	NA	NA	NA	NA	NA	NA	NA	NA	NA	NA	NA	NA	NA	NA	NA	NA	NA	NA	NA	NA	NA	NA	NA	NA	NA	NA	NA	NA	NA
	dsrB	dissimilatory sulfite reductase (reductive)	K11181	NA	NA	NA	NA	NA	NA	NA	NA	NA	NA	NA	2	NA	1	NA	1	NA	NA	NA	NA	NA	NA	NA	NA	NA	NA	NA	1	NA	NA	NA	NA	NA	1	NA	NA	NA	NA	NA	NA	NA	NA	NA	NA	NA	NA
			TIGR02066	NA	NA	NA	NA	NA	NA	NA	NA	NA	NA	NA	NA	NA	NA	NA	NA	NA	NA	NA	NA	NA	NA	NA	NA	NA	NA	NA	NA	NA	NA	NA	NA	NA	NA	NA	NA	NA	NA	NA	NA	NA	NA	NA	NA	NA	NA
	dsrA	dissimilatory sulfite reductase (oxidative)	K11180	NA	NA	NA	NA	1	NA	NA	NA	NA	NA	NA	NA	NA	NA	NA	NA	NA	NA	NA	NA	NA	NA	NA	NA	NA	NA	NA	NA	NA	NA	NA	NA	NA	NA	NA	NA	NA	NA	NA	NA	NA	NA	NA	NA	NA	NA
	dsrB		K11181	NA	NA	NA	NA	1	NA	NA	NA	NA	NA	NA	NA	NA	NA	NA	NA	NA	NA	NA	NA	NA	NA	NA	NA	NA	NA	NA	NA	NA	NA	NA	NA	NA	NA	NA	NA	NA	NA	NA	NA	NA	NA	NA	NA	NA	NA
	dsrD		pfam08679	NA	NA	NA	NA	NA	NA	NA	NA	NA	NA	NA	2	NA	1	NA	1	NA	NA	NA	NA	NA	NA	NA	NA	NA	NA	NA	1	NA	NA	NA	NA	NA	NA	NA	NA	NA	NA	NA	NA	NA	NA	NA	NA	NA	NA
	dsrE		K07235	NA	NA	NA	NA	1	NA	NA	NA	NA	NA	NA	NA	1	NA	NA	NA	NA	NA	NA	NA	NA	NA	NA	NA	NA	NA	NA	NA	NA	NA	NA	NA	NA	NA	NA	NA	NA	NA	NA	NA	NA	NA	NA	NA	NA	NA
			TIGR03012	NA	NA	NA	NA	NA	NA	NA	NA	NA	NA	NA	NA	NA	NA	NA	NA	NA	NA	NA	NA	NA	NA	NA	NA	NA	NA	NA	NA	NA	NA	NA	NA	NA	NA	NA	NA	NA	NA	NA	NA	NA	NA	NA	NA	NA	NA
	dsrF		K07236	NA	NA	NA	NA	1	NA	NA	NA	NA	NA	NA	NA	NA	NA	NA	NA	NA	NA	NA	NA	NA	NA	NA	NA	NA	NA	NA	NA	NA	NA	NA	NA	NA	NA	NA	NA	NA	NA	NA	NA	NA	NA	NA	NA	NA	NA
			TIGR03010	NA	NA	NA	NA	NA	NA	NA	NA	NA	NA	NA	NA	NA	NA	NA	NA	NA	NA	NA	NA	NA	NA	NA	NA	NA	NA	NA	NA	NA	NA	NA	NA	NA	NA	NA	NA	NA	NA	NA	NA	NA	NA	NA	NA	NA	NA
	dsrH		K07237	NA	NA	NA	NA	1	NA	NA	NA	NA	NA	NA	NA	NA	NA	NA	NA	NA	NA	NA	NA	NA	NA	NA	NA	NA	NA	NA	NA	NA	NA	NA	NA	NA	NA	NA	NA	NA	NA	NA	NA	NA	NA	NA	NA	NA	NA
			TIGR03011	NA	NA	1	NA	NA	NA	NA	NA	NA	NA	NA	NA	NA	NA	NA	NA	NA	NA	NA	NA	NA	NA	NA	NA	NA	NA	NA	NA	NA	NA	NA	NA	NA	NA	NA	NA	NA	NA	NA	NA	NA	NA	NA	NA	NA	NA
	asrA	anaerobic sulfite reductase [iron-sulfur]	K16950	NA	NA	NA	NA	NA	NA	NA	NA	NA	NA	NA	NA	NA	NA	NA	NA	NA	NA	NA	NA	NA	NA	NA	NA	NA	NA	NA	NA	NA	NA	NA	NA	NA	NA	NA	NA	NA	NA	NA	NA	NA	NA	NA	NA	NA	NA
			TIGR02910	NA	NA	NA	NA	NA	NA	NA	NA	NA	NA	NA	NA	NA	NA	NA	NA	NA	NA	NA	NA	NA	NA	NA	NA	NA	NA	NA	NA	NA	NA	NA	NA	NA	NA	NA	NA	NA	NA	NA	NA	NA	NA	NA	NA	NA	NA
	asrB		K16951	NA	NA	NA	NA	NA	NA	NA	NA	NA	NA	NA	NA	NA	NA	NA	NA	NA	NA	NA	NA	NA	NA	NA	NA	NA	NA	NA	NA	NA	NA	NA	NA	NA	NA	NA	NA	NA	NA	NA	NA	NA	NA	NA	NA	NA	NA
			TIGR02911	NA	NA	NA	NA	NA	NA	NA	NA	NA	NA	NA	NA	NA	NA	NA	NA	NA	NA	NA	NA	NA	NA	NA	NA	NA	NA	NA	NA	NA	NA	NA	1	NA	NA	NA	NA	NA	NA	NA	NA	NA	NA	NA	NA	NA	NA
	asrC		K00385	NA	NA	NA	NA	NA	NA	NA	NA	NA	NA	NA	1	1	NA	NA	NA	NA	NA	NA	NA	NA	NA	NA	NA	NA	NA	NA	NA	NA	NA	NA	NA	NA	NA	NA	NA	NA	NA	NA	NA	NA	NA	NA	NA	NA	NA
			TIGR02912	NA	NA	NA	NA	NA	NA	NA	NA	NA	NA	NA	NA	NA	NA	NA	NA	NA	NA	NA	NA	NA	NA	NA	NA	NA	NA	NA	NA	NA	NA	NA	NA	NA	NA	NA	NA	NA	NA	NA	NA	NA	NA	NA	NA	NA	NA
	psrA	Polysulfide reductase [molybdenum]	K08352	NA	NA	NA	NA	NA	NA	NA	NA	NA	NA	NA	2	1	NA	1	3	NA	NA	NA	NA	NA	NA	NA	NA	NA	NA	NA	NA	NA	NA	NA	NA	NA	1	1	NA	NA	NA	NA	NA	NA	2	NA	NA	2	1
	psrB		K16293	NA	NA	NA	NA	NA	NA	NA	NA	NA	NA	NA	NA	NA	NA	NA	NA	NA	NA	NA	NA	NA	NA	NA	NA	NA	NA	NA	NA	NA	NA	NA	NA	NA	NA	NA	NA	NA	NA	NA	NA	NA	NA	NA	NA	NA	NA
	psrC		K16294	NA	NA	NA	NA	NA	NA	NA	NA	NA	NA	NA	NA	NA	NA	NA	NA	NA	NA	NA	NA	NA	NA	NA	NA	NA	NA	NA	NA	NA	NA	NA	NA	NA	NA	NA	NA	NA	NA	NA	NA	NA	NA	NA	NA	NA	NA
	tsdA	thiosulfate dehydrogenase	K19713	NA	1	NA	NA	NA	1	2	NA	NA	NA	NA	NA	NA	NA	NA	NA	NA	NA	NA	NA	NA	NA	NA	NA	NA	NA	NA	NA	NA	NA	NA	NA	NA	NA	NA	NA	NA	NA	NA	NA	NA	NA	NA	NA	NA	NA
	ttrA	Tetrathionate reductase [molybdenum]	K08357	NA	NA	NA	NA	NA	NA	NA	NA	NA	NA	NA	NA	NA	NA	1	1	NA	NA	NA	NA	NA	NA	NA	NA	NA	NA	NA	NA	NA	NA	NA	NA	NA	NA	NA	NA	NA	NA	NA	NA	NA	NA	NA	NA	NA	NA
	ttrB		K08358	NA	NA	NA	NA	1	NA	NA	NA	NA	1	1	2	2	NA	2	2	NA	NA	NA	NA	NA	NA	NA	NA	NA	NA	NA	NA	NA	NA	NA	NA	NA	NA	NA	NA	NA	NA	NA	NA	NA	NA	NA	NA	NA	NA
	ttrC		K08359	NA	NA	NA	NA	NA	NA	NA	NA	NA	NA	NA	NA	NA	NA	1	1	NA	NA	NA	NA	NA	NA	NA	NA	NA	NA	NA	NA	NA	NA	NA	NA	NA	NA	NA	NA	NA	NA	NA	NA	NA	NA	NA	NA	NA	NA
	phsA	thiosulfate reductase [molybdenum]	K08352	NA	NA	NA	NA	NA	NA	NA	NA	NA	NA	NA	2	1	NA	1	3	NA	NA	NA	NA	NA	NA	NA	NA	NA	NA	NA	NA	NA	NA	NA	NA	NA	1	1	NA	NA	NA	NA	NA	NA	2	NA	NA	2	1
	phsB		K08353	NA	NA	NA	NA	NA	NA	NA	NA	NA	NA	NA	NA	NA	NA	NA	NA	NA	NA	NA	NA	NA	NA	NA	NA	NA	NA	NA	NA	NA	NA	NA	NA	NA	NA	NA	NA	NA	NA	NA	NA	NA	NA	NA	NA	NA	NA
	phsC		K08354	NA	NA	NA	NA	1	NA	NA	NA	NA	NA	NA	NA	1	1	1	1	1	NA	NA	NA	NA	NA	NA	NA	NA	NA	NA	1	NA	NA	NA	NA	NA	NA	NA	1	NA	NA	NA	NA	1	2	NA	1	1	NA
	hydD	sulfhydrogenase/hydrogenase I [flavoprotein]	K17994	1	NA	NA	NA	1	NA	NA	NA	NA	NA	NA	NA	NA	NA	1	1	NA	1	NA	1	NA	NA	NA	NA	1	1	NA	NA	NA	NA	NA	NA	NA	NA	NA	NA	NA	NA	NA	NA	NA	NA	NA	NA	NA	NA
	hydA		K17993	1	NA	NA	NA	1	NA	NA	NA	NA	NA	NA	NA	NA	NA	1	1	NA	1	NA	1	NA	NA	NA	NA	1	1	NA	NA	NA	NA	NA	NA	NA	NA	NA	NA	NA	NA	NA	NA	NA	NA	NA	NA	NA	NA
	hydB		K17996	1	NA	NA	NA	1	NA	NA	NA	NA	NA	NA	2	NA	1	1	NA	NA	1	NA	1	NA	NA	NA	NA	NA	1	NA	NA	NA	1	1	1	1	NA	NA	1	NA	NA	NA	NA	NA	NA	NA	NA	NA	1
	hydG		K17995	1	NA	NA	NA	1	NA	NA	NA	NA	NA	NA	2	NA	1	NA	NA	NA	1	NA	1	NA	NA	NA	NA	NA	NA	NA	NA	NA	1	1	NA	NA	NA	NA	NA	NA	NA	NA	NA	NA	NA	NA	NA	NA	NA
	soxB	S-sulfosulfanyl-L-cysteine sulfohydrolase	K17224	NA	1	NA	NA	1	1	2	1	1	1	1	NA	NA	NA	NA	NA	NA	NA	NA	NA	NA	NA	NA	NA	NA	NA	NA	NA	NA	NA	NA	NA	NA	NA	NA	NA	NA	NA	NA	NA	NA	NA	NA	NA	NA	NA
			COG0737	NA	NA	NA	NA	NA	NA	NA	NA	NA	NA	NA	NA	NA	NA	NA	NA	NA	1	1	NA	NA	NA	2	1	NA	NA	NA	NA	NA	3	2	NA	NA	NA	NA	1	NA	NA	NA	1	1	1	NA	NA	NA	NA
			TIGR04486	NA	NA	NA	NA	NA	NA	NA	NA	NA	NA	NA	NA	NA	NA	NA	NA	NA	NA	NA	NA	NA	NA	NA	NA	NA	NA	NA	NA	NA	NA	NA	NA	NA	NA	NA	NA	NA	NA	NA	NA	NA	NA	NA	NA	NA	NA
	soxY	sulfur-oxidizing protein soxY	K17226	NA	1	NA	NA	1	NA	1	3	1	1	2	NA	NA	NA	NA	NA	NA	NA	NA	NA	NA	NA	NA	NA	NA	NA	NA	NA	NA	NA	NA	NA	NA	NA	NA	NA	NA	NA	NA	NA	NA	NA	NA	NA	NA	NA
			TIGR04488	NA	NA	NA	NA	NA	NA	NA	NA	NA	NA	NA	NA	NA	NA	NA	NA	NA	NA	NA	NA	NA	NA	NA	NA	NA	NA	NA	NA	NA	NA	NA	NA	NA	NA	NA	NA	NA	NA	NA	NA	NA	NA	NA	NA	NA	NA
	soxZ	sulfur-oxidizing protein soxZ	K17227	NA	1	NA	NA	1	NA	1	NA	1	1	3	NA	NA	NA	NA	NA	NA	NA	NA	NA	NA	NA	NA	NA	NA	NA	NA	NA	NA	NA	NA	NA	NA	NA	NA	NA	NA	NA	NA	NA	NA	NA	NA	NA	NA	NA
			TIGR04490	NA	NA	NA	NA	NA	NA	NA	NA	NA	NA	NA	NA	NA	NA	NA	NA	NA	NA	NA	NA	NA	NA	NA	NA	NA	NA	NA	NA	NA	NA	NA	NA	NA	NA	NA	NA	NA	NA	NA	NA	NA	NA	NA	NA	NA	NA
	soxA	L-cysteine S-thiosulfotransferase	K17222	NA	1	NA	NA	2	NA	NA	NA	1	2	1	NA	NA	NA	NA	NA	NA	NA	NA	NA	NA	NA	NA	NA	NA	NA	NA	NA	NA	NA	NA	NA	NA	NA	NA	NA	NA	NA	NA	NA	NA	NA	NA	NA	NA	NA
			COG3258	NA	NA	NA	NA	NA	NA	NA	NA	NA	NA	NA	NA	NA	NA	NA	NA	NA	NA	NA	NA	NA	NA	NA	NA	NA	NA	NA	NA	NA	NA	NA	NA	NA	NA	NA	NA	NA	NA	NA	NA	NA	NA	NA	NA	NA	NA
			TIGR04484	NA	NA	NA	NA	NA	NA	NA	NA	NA	NA	NA	NA	NA	NA	NA	NA	NA	NA	NA	NA	NA	NA	NA	NA	NA	NA	NA	NA	NA	NA	NA	NA	NA	NA	NA	NA	NA	NA	NA	NA	NA	NA	NA	NA	NA	NA
	soxX	L-cysteine S-thiosulfotransferase	K17223	NA	1	NA	NA	1	NA	NA	NA	1	1	1	NA	NA	NA	NA	NA	NA	NA	NA	NA	NA	NA	NA	NA	NA	NA	NA	NA	NA	NA	NA	NA	NA	NA	NA	NA	NA	NA	NA	NA	NA	NA	NA	NA	NA	NA
			TIGR04485	NA	NA	NA	NA	NA	NA	NA	NA	NA	NA	NA	NA	NA	NA	NA	NA	NA	NA	NA	NA	NA	NA	NA	NA	NA	NA	NA	NA	NA	NA	NA	NA	NA	NA	NA	NA	NA	NA	NA	NA	NA	NA	NA	NA	NA	NA
	soxC	sulfane dehydrogenase subunit SoxC	K17225	NA	1	NA	NA	NA	2	1	1	NA	NA	1	NA	NA	NA	NA	NA	NA	NA	NA	NA	NA	NA	NA	NA	NA	NA	NA	NA	NA	NA	NA	NA	NA	NA	NA	NA	NA	NA	NA	NA	NA	NA	NA	NA	NA	NA
			COG2041	NA	NA	NA	2	NA	NA	NA	NA	NA	NA	NA	NA	NA	NA	NA	NA	NA	NA	NA	NA	NA	NA	NA	NA	NA	NA	NA	NA	NA	NA	NA	NA	NA	NA	NA	NA	NA	NA	NA	NA	NA	NA	NA	NA	NA	NA
			TIGR04555	NA	NA	NA	NA	NA	NA	NA	NA	NA	NA	NA	NA	NA	NA	NA	NA	NA	NA	NA	NA	NA	NA	NA	NA	NA	NA	NA	NA	NA	NA	NA	NA	NA	NA	NA	NA	NA	NA	NA	NA	NA	NA	NA	NA	NA	NA
	soxD	S-disulfanyl-L-cysteine oxidoreductase SoxD	K22622	NA	NA	NA	NA	NA	NA	NA	NA	NA	NA	NA	NA	NA	NA	NA	NA	NA	NA	NA	NA	NA	NA	NA	NA	NA	NA	NA	NA	NA	NA	NA	NA	NA	NA	NA	NA	NA	NA	NA	NA	NA	NA	NA	NA	NA	NA
			COG3258	NA	NA	NA	NA	NA	NA	NA	NA	NA	NA	NA	NA	NA	NA	NA	NA	NA	NA	NA	NA	NA	NA	NA	NA	NA	NA	NA	NA	NA	NA	NA	NA	NA	NA	NA	NA	NA	NA	NA	NA	NA	NA	NA	NA	NA	NA
	sqr	sulfide:quinone oxidoreductase	K17218	NA	NA	1	2	3	2	2	2	1	2	3	1	1	NA	NA	NA	NA	NA	NA	NA	NA	NA	NA	NA	NA	1	NA	NA	NA	NA	NA	1	NA	NA	1	1	1	1	NA	NA	NA	1	NA	NA	1	1
	fccA	flavocytochrome c/sulfide dehydrogenase [flavoprotein/cytochrome]	K17230	NA	NA	1	NA	1	2	NA	NA	NA	NA	NA	NA	NA	NA	NA	NA	NA	NA	NA	NA	NA	NA	NA	NA	NA	NA	NA	NA	NA	NA	NA	NA	NA	NA	NA	NA	NA	NA	NA	NA	NA	NA	NA	NA	NA	NA
	fccB		K17229	NA	NA	NA	NA	1	3	NA	2	NA	NA	NA	NA	NA	NA	NA	NA	NA	NA	NA	NA	NA	NA	NA	NA	NA	NA	NA	NA	NA	NA	NA	NA	NA	NA	NA	NA	NA	NA	NA	NA	NA	NA	NA	NA	NA	NA
	sor	sulfur oxygenase/reductase	K16952	NA	NA	NA	NA	NA	NA	1	NA	NA	NA	NA	NA	NA	NA	NA	NA	NA	NA	NA	NA	NA	NA	NA	NA	NA	NA	NA	NA	NA	NA	NA	NA	NA	NA	NA	NA	NA	NA	NA	NA	NA	NA	NA	NA	NA	NA
	atsK	alkylsulfodioxygenase [dioxygenase]	K22303	NA	NA	NA	NA	NA	NA	NA	NA	NA	NA	NA	NA	NA	NA	NA	NA	NA	NA	NA	NA	NA	NA	NA	NA	NA	NA	NA	NA	NA	NA	NA	NA	NA	NA	NA	NA	NA	NA	NA	NA	NA	NA	NA	NA	NA	NA
	atsA	arylsulfohydrolase	K01130	NA	NA	NA	NA	NA	NA	NA	NA	NA	NA	NA	NA	NA	NA	NA	NA	NA	NA	NA	2	3	12	NA	4	NA	1	2	NA	NA	NA	NA	NA	NA	NA	NA	NA	NA	NA	NA	NA	NA	NA	NA	NA	NA	NA
			COG3119	NA	NA	NA	NA	NA	NA	NA	NA	NA	NA	NA	NA	NA	1	NA	NA	NA	NA	32	11	8	26	NA	NA	2	3	3	2	NA	NA	NA	NA	NA	NA	NA	NA	NA	NA	NA	NA	NA	2	3	1	1	22
	xsc	sulfoacetaldehyde acetyltransferase	K03852	NA	NA	NA	NA	NA	NA	NA	1	NA	NA	NA	NA	NA	NA	NA	NA	NA	NA	NA	NA	NA	NA	NA	NA	NA	NA	NA	NA	NA	NA	NA	NA	NA	NA	NA	NA	NA	NA	NA	NA	NA	NA	NA	NA	NA	NA
			TIGR03457	NA	NA	NA	NA	NA	NA	NA	NA	NA	NA	NA	NA	NA	NA	NA	NA	NA	NA	NA	NA	NA	NA	NA	NA	NA	NA	NA	NA	NA	NA	NA	NA	NA	NA	NA	NA	NA	NA	NA	NA	NA	NA	NA	NA	NA	NA
	cuyA	cysteate sulfo-lyase	K17950	NA	NA	NA	1	NA	NA	NA	1	NA	NA	NA	NA	NA	NA	NA	NA	NA	NA	NA	NA	NA	NA	NA	NA	NA	NA	NA	NA	NA	NA	NA	NA	NA	NA	NA	NA	NA	NA	NA	NA	NA	NA	NA	NA	NA	NA
	sat	ATP sulfurylase	K00958	NA	NA	1	1	2	NA	NA	NA	1	NA	1	1	2	2	NA	1	NA	NA	NA	NA	NA	NA	NA	NA	NA	NA	NA	1	NA	NA	NA	NA	NA	1	NA	NA	NA	NA	NA	NA	NA	NA	NA	NA	NA	NA
			COG2046	NA	NA	NA	NA	NA	NA	NA	NA	NA	NA	NA	NA	NA	NA	NA	NA	NA	NA	NA	NA	NA	NA	NA	NA	NA	NA	NA	NA	NA	NA	NA	NA	NA	NA	NA	NA	NA	NA	NA	NA	NA	NA	NA	NA	NA	NA
			TIGR00339	NA	NA	NA	NA	NA	NA	NA	NA	NA	NA	NA	NA	NA	NA	NA	NA	NA	NA	NA	NA	NA	NA	NA	NA	NA	NA	NA	NA	NA	NA	NA	NA	NA	NA	NA	NA	NA	NA	NA	NA	NA	NA	NA	NA	NA	NA
	aprA	adenylylsulfate reductase subunit A	K00394	NA	NA	NA	NA	2	NA	NA	NA	NA	NA	NA	1	1	1	NA	1	NA	NA	NA	NA	NA	NA	NA	NA	NA	NA	NA	1	NA	NA	NA	NA	NA	1	NA	1	NA	NA	NA	NA	NA	NA	NA	NA	NA	1
			TIGR02061	NA	NA	NA	NA	NA	NA	NA	NA	NA	NA	NA	NA	NA	NA	NA	NA	NA	NA	NA	NA	NA	NA	NA	NA	NA	NA	NA	NA	NA	NA	NA	NA	NA	NA	NA	NA	NA	NA	NA	NA	NA	NA	NA	NA	NA	NA
	aprB	adenylylsulfate reductase subunit B	K00395	NA	NA	NA	NA	2	NA	NA	NA	NA	NA	NA	1	1	2	NA	1	NA	NA	NA	NA	NA	NA	NA	NA	NA	NA	NA	1	NA	NA	NA	NA	NA	1	NA	1	NA	NA	NA	NA	NA	NA	NA	NA	NA	NA
			TIGR02060	NA	NA	NA	NA	NA	NA	NA	NA	NA	NA	NA	NA	NA	NA	NA	NA	NA	NA	NA	NA	NA	NA	NA	NA	NA	NA	NA	NA	NA	NA	NA	NA	NA	NA	NA	NA	NA	NA	NA	NA	NA	NA	NA	NA	NA	NA
	doxA	thiosulfate dehydrogenase [quinone] small subunit [EC:1.8.5.2]	K16936	NA	NA	NA	NA	NA	NA	NA	NA	NA	NA	NA	NA	NA	NA	NA	NA	NA	NA	NA	NA	NA	NA	NA	NA	NA	NA	NA	NA	NA	NA	NA	NA	NA	NA	NA	NA	NA	NA	NA	NA	NA	NA	NA	NA	NA	NA
	doxD	thiosulfate dehydrogenase [quinone] large subunit [EC:1.8.5.2]	K16937	NA	NA	NA	NA	NA	NA	NA	1	1	NA	NA	NA	NA	NA	NA	NA	NA	NA	NA	NA	NA	NA	NA	NA	NA	NA	NA	NA	NA	NA	NA	NA	NA	NA	NA	NA	NA	NA	NA	1	NA	1	NA	NA	NA	1
	sreA	sulfur reductase molybdopterin subunit	K17219	NA	NA	NA	NA	NA	NA	NA	NA	NA	NA	NA	NA	NA	NA	NA	NA	NA	NA	NA	NA	NA	NA	NA	NA	NA	NA	NA	NA	NA	NA	NA	NA	NA	NA	NA	NA	NA	NA	NA	NA	NA	NA	NA	NA	NA	NA
	sreB	sulfur reductase FeS subunit	K17220	NA	NA	NA	NA	NA	NA	NA	NA	NA	NA	NA	NA	NA	NA	NA	NA	NA	NA	NA	NA	NA	NA	NA	NA	NA	NA	NA	NA	NA	NA	NA	NA	NA	NA	NA	NA	NA	NA	NA	NA	NA	NA	NA	NA	NA	NA
	sreC	sulfur reductase membrane anchor	K17221	NA	NA	NA	NA	NA	NA	NA	NA	NA	NA	NA	NA	NA	NA	NA	NA	NA	NA	NA	NA	NA	NA	NA	NA	NA	NA	NA	NA	NA	NA	NA	NA	NA	NA	NA	NA	NA	NA	NA	NA	NA	NA	NA	NA	NA	NA
	sdo	sulfur dioxygenase	K17725	NA	NA	NA	1	1	1	1	NA	NA	NA	NA	NA	NA	NA	NA	NA	NA	NA	NA	NA	NA	NA	NA	NA	NA	NA	NA	NA	NA	NA	NA	NA	NA	NA	NA	NA	NA	NA	NA	NA	NA	NA	NA	NA	NA	NA
	sorA	sulfite dehydrogenase	K05301	NA	NA	NA	NA	NA	NA	NA	NA	NA	NA	NA	NA	NA	NA	NA	NA	NA	NA	NA	NA	NA	NA	NA	NA	NA	NA	NA	NA	NA	NA	NA	NA	NA	NA	NA	NA	NA	NA	NA	NA	NA	NA	NA	NA	NA	NA
	sorB	sulfite dehydrogenase	K00386	NA	NA	NA	NA	NA	NA	NA	NA	NA	NA	NA	NA	NA	NA	NA	NA	NA	NA	NA	NA	NA	NA	NA	NA	NA	NA	NA	NA	NA	NA	NA	NA	NA	NA	NA	NA	NA	NA	NA	NA	NA	NA	NA	NA	NA	NA
	soeA	sulfite dehydrogenase (quinone) subunit SoeA	K21307	NA	NA	NA	NA	NA	NA	NA	NA	NA	NA	NA	NA	NA	NA	NA	NA	NA	NA	NA	NA	NA	NA	NA	NA	NA	NA	NA	NA	NA	NA	NA	NA	NA	NA	NA	NA	NA	NA	NA	NA	NA	NA	NA	NA	NA	NA
	soeB	sulfite dehydrogenase (quinone) subunit SoeB	K21308	NA	NA	NA	NA	NA	NA	NA	NA	NA	NA	NA	NA	NA	NA	NA	NA	NA	NA	NA	NA	NA	NA	NA	NA	NA	NA	NA	NA	NA	NA	NA	NA	NA	NA	NA	NA	NA	NA	NA	NA	NA	NA	NA	NA	NA	NA
	soeC	sulfite dehydrogenase (quinone) subunit SoeC	K21309	NA	NA	NA	NA	NA	NA	NA	NA	NA	NA	NA	NA	NA	NA	NA	NA	NA	NA	NA	NA	NA	NA	NA	NA	NA	NA	NA	NA	NA	NA	NA	NA	NA	NA	NA	NA	NA	NA	NA	NA	NA	NA	NA	NA	NA	NA
	otr	Octoheme tetrathionate reductase [octoheme cytochrome]	TIGR04315	0	0	0	NA	1	0	0	0	0	0	0	1	1	2	1	0	1	0	NA	NA	0	0	0	0	0	0	0	1	0	0	0	0	0	0	1	1	0	0	0	0	1	2	1	1	0	1
	tst/MPST/sseA	thiosulfate/3-mercaptopyruvate sulfurtransferase	K01011	0	1	0	2	1	0	4	2	1	1	0	0	0	1	0	0	2	0	NA	NA	0	0	0	0	0	0	2	1	0	1	1	0	0	0	0	0	0	0	0	0	0	1	0	0	0	0
			COG2897	0	0	0	NA	0	0	1	0	0	0	0	0	1	1	0	0	1	1	NA	NA	0	0	0	0	0	0	0	0	0	0	0	0	0	0	1	1	0	0	0	0	1	0	0	1	1	1
	glpE	thiosulfate sulfurtransferase [rhodanese]	K02439	0	0	0	NA	0	0	0	0	0	0	0	0	0	0	0	0	0	0	NA	NA	0	0	0	0	0	0	0	0	0	0	0	0	0	0	0	0	0	0	0	0	0	0	0	0	0	0
			COG0607	0	1	3	5	6	6	7	4	2	2	9	3	6	6	3	9	2	1	2	1	3	5	3	2	5	2	10	7	2	3	2	0	1	3	5	3	3	1	2	2	3	6	2	4	8	3
	rhd-tusA-dsrE2	rhodanese-like protein-sulfurtransferase	K04085	1	0	0	NA	3	0	0	1	0	0	0	1	1	0	1	1	0	0	NA	NA	0	0	0	0	0	0	0	2	1	3	3	1	1	0	0	0	0	0	0	0	1	0	0	0	0	0
			COG0425	0	0	1	NA	1	0	0	0	0	1	0	2	0	0	0	0	0	0	NA	NA	0	0	1	1	0	1	1	0	1	0	0	0	0	0	0	0	0	0	0	0	1	0	1	0	0	0
Cytochrome c oxidases
Cytochrome c oxidase	coxB, ctaC	cytochrome c oxidase subunit II	K02275	2	1	1	1	1	NA	2	NA	1	NA	NA	NA	NA	NA	NA	NA	2	NA	NA	1	1	1	NA	NA	NA	NA	NA	NA	NA	NA	NA	NA	NA	NA	NA	1	NA	NA	1	NA	NA	1	NA	NA	NA	NA
			TIGR02866	NA	NA	NA	NA	NA	NA	NA	NA	NA	NA	NA	NA	NA	NA	NA	NA	NA	NA	NA	NA	NA	NA	NA	NA	NA	NA	NA	NA	NA	NA	NA	NA	NA	NA	NA	NA	NA	NA	NA	NA	NA	NA	NA	NA	NA	NA
	coxA, ctaD	cytochrome c oxidase subunit I	K02274	NA	NA	1	NA	4	NA	1	1	1	NA	NA	NA	NA	NA	NA	NA	1	NA	NA	NA	1	1	NA	NA	NA	NA	NA	NA	NA	NA	NA	NA	NA	NA	NA	1	NA	NA	NA	NA	NA	1	NA	NA	NA	NA
			TIGR02891	NA	NA	NA	NA	NA	NA	NA	NA	NA	NA	NA	NA	NA	NA	NA	NA	NA	NA	NA	NA	NA	NA	NA	NA	NA	NA	NA	NA	NA	NA	NA	NA	NA	NA	NA	NA	NA	NA	NA	NA	NA	NA	NA	NA	NA	NA
	coxC, ctaE	cytochrome c oxidase subunit III	K02276	NA	NA	1	NA	1	NA	NA	NA	1	NA	NA	NA	NA	NA	NA	NA	1	NA	NA	NA	1	1	NA	NA	NA	NA	NA	NA	NA	NA	NA	NA	NA	NA	1	NA	NA	NA	NA	NA	NA	1	NA	NA	NA	NA
	coxAC	cytochrome c oxidase subunit I+III	K15408	NA	NA	NA	NA	NA	NA	NA	NA	NA	NA	NA	NA	NA	NA	NA	NA	NA	NA	NA	NA	NA	NA	NA	NA	NA	NA	NA	NA	NA	NA	NA	NA	NA	NA	NA	NA	NA	NA	NA	NA	NA	NA	NA	NA	NA	NA
	coxD, ctaF	cytochrome c oxidase subunit IV	K02277	NA	NA	NA	NA	NA	NA	NA	NA	NA	NA	NA	NA	NA	NA	NA	NA	1	NA	NA	NA	1	NA	NA	NA	NA	NA	NA	NA	NA	NA	NA	NA	NA	NA	NA	NA	NA	NA	NA	NA	NA	1	NA	NA	NA	NA
			TIGR02908	NA	NA	NA	NA	NA	NA	NA	NA	NA	NA	NA	NA	NA	NA	NA	NA	NA	NA	NA	NA	NA	NA	NA	NA	NA	NA	NA	NA	NA	NA	NA	NA	NA	NA	NA	NA	NA	NA	NA	NA	NA	NA	NA	NA	NA	NA
Cytochrome bd ubiquinol oxidase
	cydA	cytochrome bd ubiquinol oxidase subunit I	K00425	NA	1	1	2	NA	NA	2	4	2	NA	NA	1	1	1	NA	1	1	NA	NA	NA	NA	NA	NA	NA	NA	NA	NA	NA	NA	NA	NA	NA	NA	1	1	1	NA	1	1	NA	NA	1	2	1	1	2
	cydB	cytochrome bd ubiquinol oxidase subunit II	K00426	NA	1	1	1	NA	NA	3	2	3	NA	NA	1	1	1	NA	1	1	NA	NA	NA	NA	NA	NA	NA	NA	NA	NA	NA	NA	NA	NA	NA	NA	1	1	1	NA	1	1	NA	NA	1	1	1	2	1
			TIGR00203	NA	NA	NA	NA	NA	NA	NA	NA	NA	NA	NA	NA	NA	NA	NA	NA	NA	NA	NA	NA	NA	NA	NA	NA	NA	NA	NA	NA	NA	NA	NA	NA	NA	NA	NA	NA	NA	NA	NA	NA	NA	NA	NA	NA	NA	NA
	cydX	cytochrome bd-I ubiquinol oxidase subunit X	K00424	NA	NA	NA	NA	NA	NA	NA	NA	NA	NA	NA	NA	NA	NA	NA	NA	NA	NA	NA	NA	NA	NA	NA	NA	NA	NA	NA	NA	NA	NA	NA	NA	NA	NA	NA	NA	NA	NA	NA	NA	NA	NA	NA	NA	NA	NA
			TIGR02106	NA	NA	NA	NA	NA	NA	NA	NA	1	NA	NA	NA	NA	NA	NA	NA	NA	NA	NA	NA	NA	NA	NA	NA	NA	NA	NA	NA	NA	NA	NA	NA	NA	NA	NA	NA	NA	NA	NA	NA	NA	NA	NA	NA	NA	NA
	appX	cytochrome bd-II ubiquinol oxidase subunit AppX	K22501	NA	NA	NA	NA	NA	NA	NA	NA	NA	NA	NA	NA	NA	NA	NA	NA	NA	NA	NA	NA	NA	NA	NA	NA	NA	NA	NA	NA	NA	NA	NA	NA	NA	NA	NA	NA	NA	NA	NA	NA	NA	NA	NA	NA	NA	NA
Cytochrome o ubiquinol oxidase																						NA	NA
	cyoA	cytochrome o ubiquinol oxidase subunit II	K02297	NA	3	NA	4	NA	NA	1	NA	1	NA	NA	NA	NA	NA	NA	NA	NA	NA	NA	NA	NA	NA	NA	NA	NA	NA	NA	NA	NA	NA	NA	NA	NA	NA	NA	NA	NA	NA	NA	NA	NA	NA	NA	NA	NA	NA
			TIGR01433	NA	NA	NA	NA	NA	NA	NA	NA	NA	NA	NA	NA	NA	NA	NA	NA	NA	NA	NA	NA	NA	NA	NA	NA	NA	NA	NA	NA	NA	NA	NA	NA	NA	NA	NA	NA	NA	NA	NA	NA	NA	NA	NA	NA	NA	NA
	cyoB	cytochrome o ubiquinol oxidase subunit I	K02298	NA	2	NA	4	NA	NA	1	NA	1	NA	NA	NA	NA	NA	NA	NA	NA	NA	NA	NA	NA	NA	NA	NA	NA	NA	NA	NA	NA	NA	NA	NA	NA	NA	NA	NA	NA	NA	NA	NA	NA	NA	NA	NA	NA	NA
			TIGR02843	NA	NA	NA	NA	NA	NA	NA	NA	NA	NA	NA	NA	NA	NA	NA	NA	NA	NA	NA	NA	NA	NA	NA	NA	NA	NA	NA	NA	NA	NA	NA	NA	NA	NA	NA	NA	NA	NA	NA	NA	NA	NA	NA	NA	NA	NA
	cyoC	cytochrome o ubiquinol oxidase subunit III	K02299	NA	2	NA	2	NA	NA	1	NA	1	NA	NA	NA	NA	NA	NA	NA	NA	NA	NA	NA	NA	NA	NA	NA	NA	NA	NA	NA	NA	NA	NA	NA	NA	NA	NA	NA	NA	NA	NA	NA	NA	NA	NA	NA	NA	NA
			TIGR02842	NA	NA	NA	NA	NA	NA	NA	NA	NA	NA	NA	NA	NA	NA	NA	NA	NA	NA	NA	NA	NA	NA	NA	NA	NA	NA	NA	NA	NA	NA	NA	NA	NA	NA	NA	NA	NA	NA	NA	NA	NA	NA	NA	NA	NA	NA
	cyoD	cytochrome o ubiquinol oxidase subunit IV	K02300	NA	2	NA	2	NA	NA	1	NA	1	NA	NA	NA	NA	NA	NA	NA	NA	NA	NA	NA	NA	NA	NA	NA	NA	NA	NA	NA	NA	NA	NA	NA	NA	NA	NA	NA	NA	NA	NA	NA	NA	NA	NA	NA	NA	NA
			TIGR02847	NA	NA	NA	NA	NA	NA	NA	NA	NA	NA	NA	NA	NA	NA	NA	NA	NA	NA	NA	NA	NA	NA	NA	NA	NA	NA	NA	NA	NA	NA	NA	NA	NA	NA	NA	NA	NA	NA	NA	NA	NA	NA	NA	NA	NA	NA
Cytochrome aa3-600 menaquinol oxidase																						NA	NA
	qoxB	cytochrome aa3-600 menaquinol oxidase subunit I	K02827	NA	NA	NA	NA	NA	NA	NA	NA	NA	NA	NA	NA	NA	NA	NA	NA	NA	NA	NA	NA	NA	NA	NA	NA	NA	NA	NA	NA	NA	NA	NA	NA	NA	NA	NA	NA	NA	NA	NA	NA	NA	NA	NA	NA	NA	NA
			TIGR02882	NA	NA	NA	NA	NA	NA	NA	NA	NA	NA	NA	NA	NA	NA	NA	NA	NA	NA	NA	NA	NA	NA	NA	NA	NA	NA	NA	NA	NA	NA	NA	NA	NA	NA	NA	NA	NA	NA	NA	NA	NA	NA	NA	NA	NA	NA
	qoxA	cytochrome aa3-600 menaquinol oxidase subunit II	K02826	NA	NA	NA	NA	NA	NA	NA	NA	NA	NA	NA	NA	NA	NA	NA	NA	NA	NA	NA	NA	NA	NA	NA	NA	NA	NA	NA	NA	NA	NA	NA	NA	NA	NA	NA	NA	NA	NA	NA	NA	NA	NA	NA	NA	NA	NA
			TIGR01432	NA	NA	NA	NA	NA	NA	NA	NA	NA	NA	NA	NA	NA	NA	NA	NA	NA	NA	NA	NA	NA	NA	NA	NA	NA	NA	NA	NA	NA	NA	NA	NA	NA	NA	NA	NA	NA	NA	NA	NA	NA	NA	NA	NA	NA	NA
	qoxC	cytochrome aa3-600 menaquinol oxidase subunit III	K02828	NA	NA	NA	NA	NA	NA	NA	NA	NA	NA	NA	NA	NA	NA	NA	NA	NA	NA	NA	NA	NA	NA	NA	NA	NA	NA	NA	NA	NA	NA	NA	NA	NA	NA	NA	NA	NA	NA	NA	NA	NA	NA	NA	NA	NA	NA
			TIGR02897	NA	NA	NA	NA	NA	NA	NA	NA	NA	NA	NA	NA	NA	NA	NA	NA	NA	NA	NA	NA	NA	NA	NA	NA	NA	NA	NA	NA	NA	NA	NA	NA	NA	NA	NA	NA	NA	NA	NA	NA	NA	NA	NA	NA	NA	NA
	qoxD	cytochrome aa3-600 menaquinol oxidase subunit IV	K02829	NA	NA	NA	NA	NA	NA	NA	NA	NA	NA	NA	NA	NA	NA	NA	NA	NA	NA	NA	NA	NA	NA	NA	NA	NA	NA	NA	NA	NA	NA	NA	NA	NA	NA	NA	NA	NA	NA	NA	NA	NA	NA	NA	NA	NA	NA
			TIGR02901	NA	NA	NA	NA	NA	NA	NA	NA	NA	NA	NA	NA	NA	NA	NA	NA	NA	NA	NA	NA	NA	NA	NA	NA	NA	NA	NA	NA	NA	NA	NA	NA	NA	NA	NA	NA	NA	NA	NA	NA	NA	NA	NA	NA	NA	NA
Cytochrome c oxidase, cbb3-type																						NA	NA
	ccoN	cytochrome c oxidase cbb3-type subunit I	K00404	NA	NA	NA	1	NA	1	2	1	1	NA	1	1	1	NA	NA	NA	NA	NA	NA	NA	NA	NA	NA	NA	NA	NA	NA	NA	NA	NA	NA	NA	NA	NA	NA	NA	NA	NA	NA	NA	NA	NA	NA	NA	NA	NA
			TIGR00780	NA	NA	NA	NA	NA	NA	NA	NA	NA	NA	NA	NA	NA	NA	NA	NA	NA	NA	NA	NA	NA	NA	NA	NA	NA	NA	NA	NA	NA	NA	NA	NA	NA	NA	NA	NA	NA	NA	NA	NA	NA	NA	NA	NA	NA	NA
	ccoO	cytochrome c oxidase cbb3-type subunit II	K00405	NA	NA	NA	1	NA	1	NA	NA	1	NA	1	1	1	NA	NA	NA	NA	NA	NA	NA	NA	NA	NA	NA	NA	NA	NA	NA	NA	NA	NA	NA	NA	NA	NA	NA	NA	NA	NA	NA	NA	NA	NA	NA	NA	NA
			TIGR00781	NA	NA	NA	NA	NA	NA	NA	NA	NA	NA	NA	NA	NA	NA	NA	NA	NA	NA	NA	NA	NA	NA	NA	NA	NA	NA	NA	NA	NA	NA	NA	NA	NA	NA	NA	NA	NA	NA	NA	NA	NA	NA	NA	NA	NA	NA
	ccoNO	cytochrome c oxidase cbb3-type subunit I/II	K15862	NA	NA	NA	NA	NA	NA	NA	NA	NA	NA	NA	NA	NA	NA	NA	NA	NA	NA	NA	NA	1	1	NA	NA	NA	NA	NA	NA	NA	NA	NA	NA	NA	NA	2	NA	NA	NA	NA	NA	NA	1	NA	NA	NA	NA
	ccoQ	cytochrome c oxidase cbb3-type subunit IV	K00407	NA	NA	NA	NA	NA	1	NA	NA	1	NA	1	NA	NA	NA	NA	NA	NA	NA	NA	NA	NA	NA	NA	NA	NA	NA	NA	NA	NA	NA	NA	NA	NA	NA	1	NA	NA	NA	NA	NA	NA	1	NA	NA	NA	NA
			TIGR02736	NA	NA	NA	NA	NA	NA	NA	NA	NA	NA	NA	NA	NA	NA	NA	NA	NA	NA	NA	NA	NA	NA	NA	NA	NA	NA	NA	NA	NA	NA	NA	NA	NA	NA	NA	NA	NA	NA	NA	NA	NA	NA	NA	NA	NA	NA
	ccoP	cytochrome c oxidase cbb3-type subunit III	K00406	NA	NA	NA	NA	2	1	NA	NA	1	NA	1	NA	NA	1	NA	NA	NA	NA	NA	NA	1	NA	NA	NA	NA	NA	NA	1	NA	NA	NA	NA	NA	NA	1	NA	NA	NA	NA	NA	NA	1	NA	NA	NA	NA
			TIGR00782	NA	NA	NA	NA	NA	NA	NA	NA	NA	NA	NA	NA	NA	NA	NA	NA	NA	NA	NA	NA	NA	NA	NA	NA	NA	NA	NA	NA	NA	NA	NA	NA	NA	NA	NA	NA	NA	NA	NA	NA	NA	NA	NA	NA	NA	NA
ATP synthase
F-type, prokaryotes and chloroplasts	atpA	F-type H+/Na+-transporting ATPase subunit alpha [E	K02111	1	1	1	1	1	1	2	1	1	1	1	1	1	1	2	2	1	NA	1	1	2	1	1	NA	NA	NA	NA	3	NA	NA	NA	1	NA	1	1	1	1	1	1	1	1	1	NA	1	1	1
			COG0056	NA	NA	NA	NA	NA	NA	NA	NA	NA	NA	NA	NA	NA	NA	NA	NA	NA	NA	NA	NA	NA	NA	NA	NA	NA	NA	NA	NA	NA	NA	NA	NA	NA	NA	NA	NA	NA	NA	NA	NA	NA	NA	NA	NA	NA	NA
			TIGR00962	NA	NA	NA	NA	NA	NA	NA	NA	NA	NA	NA	NA	NA	NA	NA	NA	NA	NA	NA	NA	NA	NA	NA	NA	NA	NA	NA	NA	NA	NA	NA	NA	NA	NA	NA	NA	NA	NA	NA	NA	NA	NA	NA	NA	NA	NA
	atpD	F-type H+/Na+-transporting ATPase subunit beta	K02112	1	1	1	1	1	1	3	1	1	1	2	1	1	1	1	2	1	NA	1	1	4	1	1	NA	NA	NA	NA	6	NA	NA	NA	1	NA	1	1	1	1	1	1	1	1	1	NA	1	1	3
			COG0055	NA	NA	NA	NA	NA	NA	NA	NA	NA	NA	NA	NA	NA	NA	NA	NA	NA	NA	NA	NA	NA	NA	NA	NA	NA	NA	NA	NA	NA	NA	NA	NA	NA	NA	NA	NA	NA	NA	NA	NA	NA	NA	NA	NA	NA	NA
			TIGR01039	NA	NA	NA	NA	NA	NA	NA	NA	NA	NA	NA	NA	NA	NA	NA	NA	NA	NA	NA	NA	NA	NA	NA	NA	NA	NA	NA	NA	NA	NA	NA	NA	NA	NA	NA	NA	NA	NA	NA	NA	NA	NA	NA	NA	NA	NA
	atpH	F-type H+-transporting ATPase subunit delta	K02113	NA	1	1	1	1	1	1	NA	1	1	1	1	1	1	1	1	1	NA	1	1	NA	1	NA	NA	NA	NA	NA	1	NA	NA	NA	1	NA	1	1	1	1	1	1	1	1	NA	NA	1	1	1
			COG0712	NA	NA	NA	NA	NA	NA	NA	NA	NA	NA	NA	NA	NA	NA	NA	NA	NA	NA	NA	NA	1	NA	1	NA	NA	NA	NA	NA	NA	NA	NA	NA	NA	NA	NA	NA	NA	NA	NA	NA	NA	NA	NA	NA	NA	NA
			TIGR01145	NA	NA	NA	NA	NA	NA	NA	NA	NA	NA	NA	NA	NA	NA	NA	NA	NA	NA	NA	NA	NA	NA	NA	NA	NA	NA	NA	NA	NA	NA	NA	NA	NA	NA	NA	NA	NA	NA	NA	NA	NA	NA	NA	NA	NA	NA
	atpC	F-type H+-transporting ATPase subunit epsilon	K02114	1	2	1	1	NA	1	3	2	1	1	2	1	1	1	NA	2	1	NA	NA	NA	3	1	1	NA	NA	NA	NA	4	NA	NA	NA	1	NA	1	1	1	1	1	1	1	1	1	NA	1	1	2
			COG0355	NA	NA	NA	NA	NA	NA	NA	NA	NA	NA	NA	NA	NA	NA	NA	NA	NA	NA	1	1	NA	NA	NA	NA	NA	NA	NA	NA	NA	NA	NA	NA	NA	NA	NA	NA	NA	NA	NA	NA	NA	NA	NA	NA	NA	NA
			TIGR01216	NA	NA	NA	NA	NA	NA	NA	NA	NA	NA	NA	NA	NA	NA	NA	NA	NA	NA	NA	NA	NA	NA	NA	NA	NA	NA	NA	NA	NA	NA	NA	NA	NA	NA	NA	NA	NA	NA	NA	NA	NA	NA	NA	NA	NA	NA
	atpG	F-type H+-transporting ATPase subunit gamma	K02115	1	1	1	1	2	1	2	2	1	1	1	1	1	1	1	2	1	NA	1	1	2	1	1	NA	NA	NA	NA	3	NA	NA	NA	1	NA	1	1	1	1	1	1	1	1	1	NA	1	1	3
			COG0224	NA	NA	NA	NA	NA	NA	NA	NA	NA	NA	NA	NA	NA	NA	NA	NA	NA	NA	NA	NA	NA	NA	NA	NA	NA	NA	NA	NA	NA	NA	NA	NA	NA	NA	NA	NA	NA	NA	NA	NA	NA	NA	NA	NA	NA	NA
			TIGR01146	NA	NA	NA	NA	NA	NA	NA	NA	NA	NA	NA	NA	NA	NA	NA	NA	NA	NA	NA	NA	NA	NA	NA	NA	NA	NA	NA	NA	NA	NA	NA	NA	NA	NA	NA	NA	NA	NA	NA	NA	NA	NA	NA	NA	NA	NA
	atpB	F-type H+-transporting ATPase subunit a	K02108	1	1	1	1	1	1	3	2	1	1	1	1	1	2	1	2	1	NA	1	1	3	1	1	NA	NA	NA	NA	4	NA	NA	NA	1	NA	1	1	1	1	1	NA	1	1	1	NA	1	1	1
			COG0356	NA	NA	NA	NA	NA	NA	NA	NA	NA	NA	NA	NA	NA	NA	NA	NA	NA	NA	NA	NA	NA	NA	NA	NA	NA	NA	NA	NA	NA	NA	NA	NA	NA	NA	NA	NA	NA	NA	NA	NA	NA	NA	NA	NA	NA	NA
			TIGR01131	NA	NA	NA	NA	NA	NA	NA	NA	NA	NA	NA	NA	NA	NA	NA	NA	NA	NA	NA	NA	NA	NA	NA	NA	NA	NA	NA	NA	NA	NA	NA	NA	NA	NA	NA	NA	NA	NA	NA	NA	NA	NA	NA	NA	NA	NA
	atpf	F-type H+-transporting ATPase subunit b	K02109	NA	1	1	1	1	1	4	4	2	2	2	2	2	4	NA	3	2	NA	1	1	2	1	1	NA	NA	NA	NA	4	NA	NA	NA	1	NA	1	1	1	1	1	1	1	1	NA	NA	1	1	1
			COG0711	NA	NA	NA	NA	NA	NA	NA	NA	NA	NA	1	NA	NA	NA	NA	NA	NA	NA	NA	NA	NA	NA	NA	NA	NA	NA	NA	NA	NA	NA	NA	NA	NA	NA	NA	NA	NA	NA	NA	NA	NA	NA	NA	NA	NA	NA
			TIGR01144	NA	NA	NA	NA	NA	NA	NA	NA	NA	NA	NA	NA	NA	NA	NA	NA	NA	NA	NA	NA	NA	NA	NA	NA	NA	NA	NA	NA	NA	NA	NA	NA	NA	NA	NA	NA	NA	NA	NA	NA	NA	NA	NA	NA	NA	NA
	atpE	F-type H+-transporting ATPase subunit c	K02110	NA	1	1	1	1	1	3	2	1	1	1	1	1	3	1	2	1	NA	1	1	3	1	1	NA	NA	NA	NA	4	NA	NA	NA	2	NA	1	1	1	1	1	NA	1	1	1	NA	1	1	1
			COG0636	NA	NA	NA	NA	NA	NA	NA	NA	NA	NA	NA	NA	NA	NA	NA	NA	NA	NA	NA	NA	NA	NA	NA	NA	NA	NA	NA	NA	NA	NA	NA	NA	NA	NA	NA	NA	NA	NA	NA	1	NA	NA	NA	NA	NA	NA
			TIGR01260	NA	NA	NA	NA	NA	NA	NA	NA	NA	NA	NA	NA	NA	NA	NA	NA	NA	NA	NA	NA	NA	NA	NA	NA	NA	NA	NA	NA	NA	NA	NA	NA	NA	NA	NA	NA	NA	NA	NA	NA	NA	NA	NA	NA	NA	NA
V/A-type ATPase, prokaryotes	ntpA/atpA	V/A-type H+/Na+-transporting ATPase subunit A	K02117	2	NA	NA	NA	NA	NA	NA	NA	NA	NA	NA	NA	NA	NA	NA	NA	NA	1	1	1	2	NA	2	2	3	1	1	1	2	1	1	NA	1	NA	NA	1	1	NA	NA	1	1	1	NA	NA	1	1
			COG1155	NA	NA	NA	NA	NA	NA	NA	NA	NA	NA	NA	NA	NA	NA	NA	NA	NA	NA	NA	NA	NA	NA	NA	NA	NA	NA	NA	NA	NA	NA	NA	NA	NA	NA	NA	NA	NA	NA	NA	NA	NA	NA	NA	NA	NA	NA
			TIGR01042	NA	NA	NA	NA	NA	NA	NA	NA	NA	NA	NA	NA	NA	NA	NA	NA	NA	NA	NA	NA	NA	NA	NA	NA	NA	NA	NA	NA	NA	NA	NA	NA	NA	NA	NA	NA	NA	NA	NA	NA	NA	NA	NA	NA	NA	NA
			TIGR00962	NA	NA	NA	NA	NA	NA	NA	NA	NA	NA	NA	NA	NA	NA	NA	NA	NA	NA	NA	NA	NA	NA	NA	NA	NA	NA	NA	NA	NA	NA	NA	NA	NA	NA	NA	NA	NA	NA	NA	NA	NA	NA	NA	NA	NA	NA
	ntpB/atpB	V/A-type H+/Na+-transporting ATPase subunit B	K02118	2	NA	NA	NA	NA	NA	NA	NA	NA	NA	NA	NA	NA	NA	NA	NA	NA	1	1	1	1	NA	1	2	2	1	1	1	2	1	1	NA	1	NA	NA	1	1	NA	NA	1	1	2	1	NA	1	1
			COG1156	NA	NA	NA	NA	NA	NA	NA	NA	NA	NA	NA	NA	NA	NA	NA	NA	NA	NA	NA	NA	NA	NA	NA	NA	NA	NA	NA	NA	NA	NA	NA	NA	NA	NA	NA	NA	NA	NA	NA	NA	NA	NA	NA	NA	NA	NA
			TIGR01040	NA	NA	NA	NA	NA	NA	NA	NA	NA	NA	NA	NA	NA	NA	NA	NA	NA	NA	NA	NA	NA	NA	NA	NA	NA	NA	NA	NA	NA	NA	NA	NA	NA	NA	NA	NA	NA	NA	NA	NA	NA	NA	NA	NA	NA	NA
			TIGR01131	NA	NA	NA	NA	NA	NA	NA	NA	NA	NA	NA	NA	NA	NA	NA	NA	NA	NA	NA	NA	NA	NA	NA	NA	NA	NA	NA	NA	NA	NA	NA	NA	NA	NA	NA	NA	NA	NA	NA	NA	NA	NA	NA	NA	NA	NA
	ntpC/atpC	V/A-type H+/Na+-transporting ATPase subunit C	K02119	2	NA	NA	NA	NA	NA	NA	NA	NA	NA	NA	NA	NA	NA	NA	NA	NA	NA	NA	NA	NA	NA	NA	1	1	NA	NA	NA	1	NA	NA	NA	NA	NA	NA	NA	NA	NA	NA	NA	NA	NA	NA	NA	NA	NA
			COG1527	NA	NA	NA	NA	NA	NA	NA	NA	NA	NA	NA	NA	NA	NA	NA	NA	NA	NA	NA	NA	NA	NA	NA	NA	NA	NA	NA	NA	NA	NA	NA	NA	NA	NA	NA	NA	NA	NA	NA	NA	NA	NA	NA	NA	NA	NA
			TIGR01100	NA	NA	NA	NA	NA	NA	NA	NA	NA	NA	NA	NA	NA	NA	NA	NA	NA	NA	NA	NA	NA	NA	NA	NA	NA	NA	NA	NA	NA	NA	NA	NA	NA	NA	NA	NA	NA	NA	NA	NA	NA	NA	NA	NA	NA	NA
			TIGR01216	NA	NA	NA	NA	NA	NA	NA	NA	NA	NA	NA	NA	NA	NA	NA	NA	NA	NA	NA	NA	NA	NA	NA	NA	NA	NA	NA	NA	NA	NA	NA	NA	NA	NA	NA	NA	NA	NA	NA	NA	NA	NA	NA	NA	NA	NA
	ntpD/atpD	V/A-type H+/Na+-transporting ATPase subunit D	K02120	3	NA	NA	NA	NA	NA	NA	NA	NA	NA	NA	NA	NA	NA	NA	NA	NA	1	1	1	1	NA	1	2	2	1	1	1	2	1	1	NA	NA	NA	NA	1	1	NA	NA	1	1	1	1	NA	1	NA
			COG1394	NA	NA	NA	NA	NA	NA	NA	NA	NA	NA	NA	NA	NA	NA	NA	NA	NA	NA	NA	NA	NA	NA	NA	NA	NA	NA	NA	NA	NA	NA	NA	NA	NA	NA	NA	NA	NA	NA	NA	NA	NA	NA	NA	NA	NA	NA
			TIGR00309	NA	NA	NA	NA	NA	NA	NA	NA	NA	NA	NA	NA	NA	NA	NA	NA	NA	NA	NA	NA	NA	NA	NA	NA	NA	NA	NA	NA	NA	NA	NA	NA	NA	NA	NA	NA	NA	NA	NA	NA	NA	NA	NA	NA	NA	NA
			TIGR01039	NA	NA	NA	NA	NA	NA	NA	NA	NA	NA	NA	NA	NA	NA	NA	NA	NA	NA	NA	NA	NA	NA	NA	NA	NA	NA	NA	NA	NA	NA	NA	NA	NA	NA	NA	NA	NA	NA	NA	NA	NA	NA	NA	NA	NA	NA
	ntpE/atpE	V/A-type H+/Na+-transporting ATPase subunit E	K02121	1	NA	NA	NA	NA	NA	NA	NA	NA	NA	NA	NA	NA	NA	NA	NA	NA	1	1	1	1	NA	1	1	1	1	2	1	1	1	1	NA	1	NA	NA	1	1	NA	NA	1	NA	1	1	NA	1	NA
			COG1390	1	NA	NA	NA	NA	NA	NA	NA	NA	NA	NA	NA	NA	NA	NA	NA	NA	NA	NA	NA	NA	NA	NA	1	1	NA	NA	NA	1	NA	NA	NA	NA	NA	NA	NA	NA	NA	NA	NA	NA	NA	NA	NA	NA	NA
			TIGR01260	NA	NA	NA	NA	NA	NA	NA	NA	NA	NA	NA	NA	NA	NA	NA	NA	NA	NA	NA	NA	NA	NA	NA	NA	NA	NA	NA	NA	NA	NA	NA	NA	NA	NA	NA	NA	NA	NA	NA	NA	NA	NA	NA	NA	NA	NA
	ntpf/atpf	V/A-type H+/Na+-transporting ATPase subunit F	K02122	2	NA	NA	NA	NA	NA	NA	NA	NA	NA	NA	NA	NA	NA	NA	NA	NA	NA	NA	NA	NA	NA	NA	1	1	NA	NA	NA	1	NA	NA	NA	NA	NA	NA	NA	NA	NA	NA	NA	NA	NA	NA	NA	NA	NA
			COG1436	NA	NA	NA	NA	NA	NA	NA	NA	NA	NA	NA	NA	NA	NA	NA	NA	NA	NA	NA	NA	NA	NA	NA	NA	NA	NA	NA	NA	NA	NA	NA	NA	NA	NA	NA	NA	NA	NA	NA	NA	NA	NA	NA	NA	NA	NA
			TIGR01101	NA	NA	NA	NA	NA	NA	NA	NA	NA	NA	NA	NA	NA	NA	NA	NA	NA	NA	NA	NA	NA	NA	NA	NA	NA	NA	NA	NA	NA	NA	NA	NA	NA	NA	NA	NA	NA	NA	NA	NA	NA	NA	NA	NA	NA	NA
			TIGR01144	NA	NA	NA	NA	NA	NA	NA	NA	NA	NA	NA	NA	NA	NA	NA	NA	NA	NA	NA	NA	NA	NA	NA	NA	NA	NA	NA	NA	NA	NA	NA	NA	NA	NA	NA	NA	NA	NA	NA	NA	NA	NA	NA	NA	NA	NA
	ahaH/atpH	V/A-type H+/Na+-transporting ATPase subunit G/H	K02107	NA	NA	NA	NA	NA	NA	NA	NA	NA	NA	NA	NA	NA	NA	NA	NA	NA	NA	NA	NA	NA	NA	NA	NA	NA	NA	NA	NA	NA	NA	NA	NA	NA	NA	NA	NA	NA	NA	NA	NA	NA	NA	NA	NA	NA	NA
			COG2811	2	NA	NA	NA	NA	NA	NA	NA	NA	NA	NA	NA	NA	NA	NA	NA	NA	NA	NA	NA	NA	1	NA	1	NA	NA	NA	NA	1	NA	NA	NA	NA	NA	1	NA	NA	NA	NA	NA	NA	NA	NA	NA	NA	NA
			TIGR02926	NA	NA	NA	NA	NA	NA	NA	NA	NA	NA	NA	NA	NA	NA	NA	NA	NA	NA	NA	NA	NA	NA	NA	NA	NA	NA	NA	NA	NA	NA	NA	NA	NA	NA	NA	NA	NA	NA	NA	NA	NA	NA	NA	NA	NA	NA
			TIGR01145	NA	NA	NA	NA	NA	NA	NA	NA	NA	NA	NA	NA	NA	NA	NA	NA	NA	NA	NA	NA	NA	NA	NA	NA	NA	NA	NA	NA	NA	NA	NA	NA	NA	NA	NA	NA	NA	NA	NA	NA	NA	NA	NA	NA	NA	NA
	ntpI/atpI	V/A-type H+/Na+-transporting ATPase subunit I	K02123	2	NA	NA	NA	NA	NA	NA	NA	NA	NA	NA	NA	NA	NA	NA	NA	NA	1	1	1	1	NA	1	2	2	1	1	NA	2	3	1	NA	1	NA	NA	1	1	NA	NA	NA	NA	2	2	NA	1	NA
			COG1269	NA	NA	NA	NA	NA	NA	NA	NA	NA	NA	NA	1	NA	NA	NA	NA	NA	1	NA	NA	NA	1	NA	NA	NA	NA	NA	NA	NA	NA	NA	NA	NA	NA	NA	NA	NA	NA	NA	NA	NA	NA	NA	NA	NA	NA
	ntpK/atpK	V/A-type H+/Na+-transporting ATPase subunit K	K02124	2	NA	NA	NA	NA	NA	NA	NA	NA	NA	NA	NA	NA	NA	NA	NA	NA	1	1	1	1	NA	1	2	2	1	1	NA	2	2	NA	NA	1	NA	NA	1	1	NA	NA	NA	NA	1	1	NA	1	NA
			COG0636	NA	NA	NA	NA	NA	NA	NA	NA	NA	NA	NA	NA	NA	NA	NA	NA	NA	NA	NA	NA	NA	NA	NA	NA	NA	NA	NA	NA	NA	NA	NA	NA	NA	NA	NA	NA	NA	NA	NA	1	NA	NA	NA	NA	NA	NA
Complex I		NADH:ubiquinone oxidoreductase
prokaryotes	nuoA	subunit A	K00330	1	1	1	1	1	1	1	1	1	2	3	NA	NA	NA	NA	NA	2	NA	NA	NA	NA	1	NA	NA	NA	NA	NA	NA	NA	NA	NA	NA	NA	1	1	NA	NA	NA	NA	NA	NA	NA	NA	NA	NA	NA
			COG0838	1	NA	NA	NA	NA	NA	NA	NA	1	NA	NA	NA	1	NA	1	1	1	NA	NA	NA	NA	1	NA	NA	NA	1	NA	NA	NA	NA	NA	NA	NA	NA	NA	NA	NA	NA	NA	NA	NA	NA	NA	NA	NA	NA
	nuoB	subunit B	K00331	1	1	1	1	1	1	1	1	NA	2	2	NA	1	NA	1	1	2	1	NA	NA	NA	1	NA	1	NA	1	1	NA	NA	3	NA	NA	1	NA	1	NA	1	1	NA	NA	NA	NA	NA	NA	NA	1
			COG0377	NA	NA	NA	NA	NA	NA	NA	NA	NA	NA	NA	NA	NA	NA	NA	NA	NA	NA	NA	NA	NA	NA	NA	NA	NA	NA	NA	NA	NA	NA	NA	1	NA	NA	NA	NA	NA	NA	NA	NA	NA	NA	NA	NA	NA	NA
			TIGR01957	1	NA	NA	NA	NA	NA	NA	NA	NA	NA	NA	NA	NA	NA	NA	NA	NA	NA	NA	NA	NA	1	NA	NA	NA	NA	NA	NA	NA	NA	NA	NA	NA	NA	NA	NA	NA	NA	NA	NA	NA	NA	NA	NA	NA	NA
	nuoC	subunit C	K00332	1	1	1	NA	1	1	1	1	NA	1	1	NA	1	NA	1	1	2	1	NA	NA	NA	1	NA	1	NA	2	1	NA	NA	2	NA	1	2	NA	1	1	NA	1	NA	NA	NA	NA	NA	NA	NA	1
			COG0852	1	NA	NA	NA	NA	NA	NA	NA	NA	NA	NA	NA	NA	NA	NA	NA	NA	NA	NA	NA	NA	NA	NA	NA	NA	NA	NA	NA	NA	1	NA	NA	NA	NA	NA	NA	NA	NA	NA	NA	NA	NA	NA	NA	NA	NA
			TIGR01961	NA	NA	NA	NA	NA	NA	NA	NA	NA	NA	NA	NA	NA	NA	NA	NA	NA	NA	NA	NA	NA	NA	NA	NA	NA	NA	NA	NA	NA	NA	NA	NA	NA	NA	NA	NA	NA	NA	NA	NA	NA	NA	NA	NA	NA	NA
	nuoD	subunit D	K00333	2	2	1	NA	1	1	1	NA	1	1	1	NA	1	NA	2	1	2	1	NA	NA	NA	1	NA	2	NA	1	1	1	NA	2	NA	NA	1	NA	1	NA	NA	1	NA	NA	NA	NA	NA	NA	NA	3
			COG0649	NA	NA	NA	NA	NA	NA	NA	NA	NA	NA	NA	NA	NA	NA	NA	NA	NA	NA	NA	NA	1	NA	NA	NA	NA	NA	NA	NA	NA	NA	NA	NA	NA	NA	NA	NA	NA	NA	NA	NA	NA	NA	NA	NA	NA	NA
			TIGR01962	NA	NA	NA	NA	NA	NA	NA	NA	NA	NA	NA	NA	NA	NA	NA	NA	NA	NA	NA	NA	NA	1	NA	NA	NA	NA	NA	NA	NA	NA	NA	NA	NA	NA	NA	NA	NA	NA	NA	NA	NA	NA	NA	NA	NA	NA
	nuoCD	subunit C/D	K13378	NA	NA	NA	1	NA	NA	NA	NA	NA	1	1	NA	NA	NA	NA	NA	NA	NA	NA	NA	NA	NA	NA	NA	NA	NA	NA	NA	NA	NA	NA	NA	NA	NA	NA	NA	NA	NA	NA	NA	NA	NA	NA	NA	NA	NA
			COG0649	NA	NA	NA	NA	NA	NA	NA	NA	NA	NA	NA	NA	NA	NA	NA	NA	NA	NA	NA	NA	1	NA	NA	NA	NA	NA	NA	NA	NA	NA	NA	NA	NA	NA	NA	NA	NA	NA	NA	NA	NA	NA	NA	NA	NA	NA
			COG0852	1	NA	NA	NA	NA	NA	NA	NA	NA	NA	NA	NA	NA	NA	NA	NA	NA	NA	NA	NA	NA	NA	NA	NA	NA	NA	NA	NA	NA	1	NA	NA	NA	NA	NA	NA	NA	NA	NA	NA	NA	NA	NA	NA	NA	NA
	nuoBCD	subunit B/C/D	K13380	NA	NA	NA	NA	NA	NA	NA	NA	NA	NA	NA	NA	NA	NA	NA	NA	1	NA	NA	NA	NA	NA	NA	NA	NA	NA	NA	NA	NA	NA	NA	NA	NA	NA	NA	NA	NA	NA	NA	NA	NA	NA	NA	NA	NA	NA
			COG0377	NA	NA	NA	NA	NA	NA	NA	NA	NA	NA	NA	NA	NA	NA	NA	NA	NA	NA	NA	NA	NA	NA	NA	NA	NA	NA	NA	NA	NA	NA	NA	1	NA	NA	NA	NA	NA	NA	NA	NA	NA	NA	NA	NA	NA	NA
			COG0649	NA	NA	NA	NA	NA	NA	NA	NA	NA	NA	NA	NA	NA	NA	NA	NA	NA	NA	NA	NA	1	NA	NA	NA	NA	NA	NA	NA	NA	NA	NA	NA	NA	NA	NA	NA	NA	NA	NA	NA	NA	NA	NA	NA	NA	NA
			COG0852	1	NA	NA	NA	NA	NA	NA	NA	NA	NA	NA	NA	NA	NA	NA	NA	NA	NA	NA	NA	NA	NA	NA	NA	NA	NA	NA	NA	NA	1	NA	NA	NA	NA	NA	NA	NA	NA	NA	NA	NA	NA	NA	NA	NA	NA
	nuoE	subunit E	K00334	1	1	1	1	1	1	1	NA	1	2	1	NA	2	1	NA	NA	1	2	1	1	NA	NA	1	2	2	2	1	NA	1	1	1	NA	1	1	1	2	4	4	1	1	NA	1	NA	2	1	2
			COG1905	NA	NA	NA	NA	NA	NA	NA	1	NA	NA	NA	NA	NA	NA	NA	NA	NA	1	1	1	NA	1	1	2	1	1	1	1	NA	NA	NA	1	NA	NA	1	2	NA	1	NA	1	NA	1	NA	1	1	2
			TIGR01958	NA	NA	NA	NA	NA	NA	NA	NA	NA	NA	1	NA	NA	NA	NA	NA	NA	1	1	NA	NA	NA	NA	NA	NA	NA	NA	NA	1	1	2	NA	NA	NA	NA	NA	NA	NA	NA	NA	NA	NA	NA	NA	NA	NA
	nuoF	subunit F	K00335	NA	1	1	1	1	1	1	NA	1	1	1	NA	1	NA	NA	NA	1	3	2	2	NA	1	2	2	1	2	1	1	1	1	1	1	1	NA	NA	3	1	1	NA	1	2	2	1	1	1	1
			COG1894	NA	NA	NA	NA	NA	NA	NA	1	NA	1	NA	1	1	1	NA	NA	NA	1	NA	NA	NA	NA	1	1	3	2	NA	NA	1	NA	NA	NA	NA	1	1	1	1	2	NA	1	1	NA	NA	NA	NA	3
			TIGR01959	NA	NA	NA	NA	NA	NA	NA	NA	NA	NA	NA	NA	NA	NA	NA	NA	NA	NA	NA	NA	NA	NA	NA	NA	NA	NA	NA	NA	NA	NA	NA	NA	NA	NA	NA	NA	NA	NA	NA	NA	NA	NA	NA	NA	NA	NA
	nuoG	subunit G	K00336	NA	1	1	1	1	1	1	NA	1	3	3	NA	NA	NA	NA	NA	1	NA	NA	NA	NA	1	NA	1	NA	NA	NA	NA	NA	NA	NA	NA	NA	NA	NA	NA	NA	NA	NA	NA	NA	NA	NA	NA	NA	NA
			COG1034	NA	NA	NA	NA	NA	NA	NA	NA	NA	NA	1	NA	NA	NA	NA	NA	NA	NA	NA	NA	NA	NA	NA	1	NA	NA	NA	NA	NA	1	NA	1	NA	NA	NA	NA	NA	NA	NA	NA	NA	NA	NA	NA	NA	1
			TIGR01973	NA	NA	NA	NA	NA	NA	NA	NA	NA	NA	NA	NA	NA	NA	NA	NA	NA	NA	NA	NA	NA	NA	NA	NA	NA	NA	NA	NA	NA	NA	NA	NA	NA	NA	NA	NA	NA	NA	NA	NA	NA	NA	NA	NA	NA	NA
	nuoH	subunit H	K00337	2	1	1	1	2	1	1	1	3	2	2	NA	1	NA	1	1	3	1	NA	NA	NA	3	NA	1	NA	2	1	2	NA	3	NA	1	2	NA	1	1	1	1	1	NA	NA	NA	NA	NA	NA	1
			COG1005	NA	NA	NA	NA	NA	NA	NA	NA	NA	NA	NA	NA	NA	NA	NA	NA	NA	NA	NA	NA	NA	NA	NA	NA	NA	NA	NA	NA	NA	NA	NA	NA	NA	NA	NA	NA	NA	NA	NA	NA	NA	NA	NA	NA	NA	NA
	nuoI	subunit I	K00338	1	1	1	1	1	1	1	NA	1	2	2	NA	NA	NA	1	1	2	NA	NA	NA	NA	2	NA	NA	NA	NA	NA	1	NA	NA	NA	NA	NA	NA	NA	NA	NA	NA	NA	NA	NA	NA	NA	NA	NA	NA
			COG1143	NA	NA	NA	NA	NA	NA	NA	NA	NA	NA	NA	1	1	1	NA	NA	NA	NA	NA	NA	NA	NA	NA	NA	2	1	NA	NA	NA	NA	NA	1	1	NA	NA	1	NA	NA	NA	NA	NA	NA	NA	NA	NA	NA
			TIGR01971	NA	NA	NA	NA	NA	NA	NA	NA	NA	NA	NA	NA	1	NA	NA	NA	1	NA	NA	NA	NA	NA	NA	NA	NA	NA	NA	NA	NA	NA	NA	NA	NA	NA	1	NA	NA	NA	NA	NA	NA	NA	NA	NA	NA	NA
	nuoJ	subunit J	K00339	1	1	1	1	1	1	1	1	3	2	2	NA	NA	NA	NA	NA	2	NA	NA	NA	NA	2	NA	NA	NA	NA	NA	NA	NA	NA	NA	NA	NA	1	1	NA	NA	NA	NA	NA	NA	NA	NA	NA	NA	NA
			COG0839	1	NA	NA	NA	NA	NA	NA	NA	NA	NA	NA	NA	1	NA	1	1	1	NA	NA	NA	NA	NA	1	NA	NA	NA	NA	NA	NA	NA	NA	NA	NA	NA	NA	NA	NA	1	NA	NA	NA	NA	NA	NA	NA	NA
	nuoK	subunit K	K00340	NA	1	1	1	1	1	1	NA	1	1	2	NA	NA	NA	NA	NA	2	NA	NA	NA	NA	NA	NA	NA	NA	NA	NA	NA	NA	NA	NA	NA	NA	1	1	NA	NA	NA	NA	NA	NA	NA	NA	NA	NA	NA
			COG0713	1	NA	NA	NA	NA	NA	NA	NA	NA	NA	1	NA	1	NA	1	1	1	NA	1	NA	NA	2	NA	NA	NA	NA	NA	NA	NA	NA	NA	NA	NA	NA	NA	NA	NA	NA	NA	NA	NA	NA	NA	NA	NA	NA
	nuoL	subunit L	K00341	2	1	1	1	1	1	1	1	3	1	2	NA	NA	NA	NA	NA	2	NA	NA	NA	NA	2	NA	NA	NA	NA	NA	NA	NA	NA	NA	NA	NA	1	1	NA	NA	NA	NA	NA	NA	NA	NA	NA	NA	NA
			COG1009	NA	NA	NA	NA	NA	NA	NA	NA	NA	NA	NA	NA	NA	NA	NA	NA	NA	NA	NA	NA	NA	NA	1	NA	NA	NA	NA	NA	NA	NA	NA	NA	NA	NA	NA	NA	NA	NA	NA	NA	NA	NA	NA	NA	NA	NA
			TIGR01974	NA	NA	NA	NA	NA	NA	NA	NA	NA	NA	NA	NA	NA	NA	NA	NA	NA	NA	NA	NA	NA	NA	NA	NA	NA	NA	NA	NA	NA	NA	NA	NA	NA	NA	NA	NA	NA	NA	NA	NA	NA	NA	NA	NA	NA	NA
	nuoM	subunit M	K00342	3	1	1	1	2	1	2	1	3	1	2	NA	1	NA	2	1	3	1	NA	NA	NA	2	NA	NA	NA	NA	NA	NA	NA	NA	NA	NA	NA	1	1	NA	NA	NA	NA	NA	NA	NA	NA	NA	NA	NA
			COG1008	NA	NA	NA	NA	NA	NA	NA	NA	NA	NA	NA	NA	NA	NA	1	NA	NA	NA	NA	NA	NA	NA	NA	NA	NA	NA	NA	NA	NA	NA	NA	NA	NA	NA	NA	NA	NA	NA	NA	NA	NA	NA	NA	NA	NA	NA
			TIGR01972	NA	NA	NA	NA	NA	NA	NA	NA	NA	NA	NA	NA	NA	NA	NA	NA	NA	NA	NA	NA	NA	NA	NA	NA	NA	NA	NA	NA	NA	NA	NA	NA	NA	NA	NA	NA	NA	NA	NA	NA	NA	NA	NA	NA	NA	NA
	nuoN	subunit N	K00343	2	1	1	1	1	1	1	1	2	1	2	NA	1	NA	1	1	2	NA	NA	NA	NA	2	NA	NA	NA	NA	NA	NA	NA	NA	NA	NA	NA	1	1	NA	NA	NA	NA	NA	NA	NA	NA	NA	NA	NA
			COG1007	NA	NA	1	NA	NA	NA	NA	1	NA	NA	NA	NA	NA	NA	NA	NA	NA	NA	NA	NA	NA	NA	NA	NA	NA	NA	NA	NA	NA	NA	NA	NA	NA	NA	NA	NA	NA	NA	NA	NA	NA	NA	NA	NA	NA	NA
			TIGR01770	NA	NA	NA	NA	NA	NA	NA	NA	1	NA	NA	NA	NA	NA	NA	NA	1	NA	NA	NA	NA	NA	NA	NA	NA	NA	NA	NA	NA	NA	NA	NA	NA	NA	NA	NA	NA	NA	NA	NA	NA	NA	NA	NA	NA	NA
cyanobacteria and chloroplasts	ndhC	subunit 3	K05574	NA	NA	NA	NA	NA	NA	NA	NA	NA	NA	NA	NA	NA	NA	NA	NA	NA	NA	NA	NA	NA	NA	NA	NA	NA	NA	NA	NA	NA	NA	NA	NA	NA	NA	NA	NA	NA	NA	NA	NA	NA	NA	NA	NA	NA	NA
			COG0838	1	NA	NA	NA	NA	NA	NA	NA	1	NA	NA	NA	1	NA	1	1	1	NA	NA	NA	NA	1	NA	NA	NA	1	NA	NA	NA	NA	NA	NA	NA	NA	NA	NA	NA	NA	NA	NA	NA	NA	NA	NA	NA	NA
	ndhK	subunit K	K05582	NA	NA	NA	NA	NA	NA	NA	NA	NA	NA	NA	NA	NA	NA	NA	NA	NA	NA	NA	NA	NA	NA	NA	NA	NA	NA	NA	NA	NA	NA	NA	NA	NA	NA	NA	NA	NA	NA	NA	NA	NA	NA	NA	NA	NA	NA
			COG0377	NA	NA	NA	NA	NA	NA	NA	NA	NA	NA	NA	NA	NA	NA	NA	NA	NA	NA	NA	NA	NA	NA	NA	NA	NA	NA	NA	NA	NA	NA	NA	1	NA	NA	NA	NA	NA	NA	NA	NA	NA	NA	NA	NA	NA	NA
			TIGR01957	1	NA	NA	NA	NA	NA	NA	NA	NA	NA	NA	NA	NA	NA	NA	NA	NA	NA	NA	NA	NA	1	NA	NA	NA	NA	NA	NA	NA	NA	NA	NA	NA	NA	NA	NA	NA	NA	NA	NA	NA	NA	NA	NA	NA	NA
	ndhJ	subunit J	K05581	NA	NA	NA	NA	NA	NA	NA	NA	NA	NA	NA	NA	NA	NA	NA	NA	NA	NA	NA	NA	NA	NA	NA	NA	NA	NA	NA	NA	NA	NA	NA	NA	NA	NA	NA	NA	NA	NA	NA	NA	NA	NA	NA	NA	NA	NA
			COG0852	1	NA	NA	NA	NA	NA	NA	NA	NA	NA	NA	NA	NA	NA	NA	NA	NA	NA	NA	NA	NA	NA	NA	NA	NA	NA	NA	NA	NA	1	NA	NA	NA	NA	NA	NA	NA	NA	NA	NA	NA	NA	NA	NA	NA	NA
	ndhH	subunit H	K05579	NA	NA	NA	NA	NA	NA	NA	NA	NA	NA	NA	NA	NA	NA	NA	NA	NA	NA	NA	NA	NA	NA	NA	NA	NA	NA	NA	NA	NA	NA	NA	NA	NA	NA	NA	NA	NA	NA	NA	NA	NA	NA	NA	NA	NA	NA
			COG0649	NA	NA	NA	NA	NA	NA	NA	NA	NA	NA	NA	NA	NA	NA	NA	NA	NA	NA	NA	NA	1	NA	NA	NA	NA	NA	NA	NA	NA	NA	NA	NA	NA	NA	NA	NA	NA	NA	NA	NA	NA	NA	NA	NA	NA	NA
	ndhA	subunit 1	K05572	NA	NA	NA	NA	NA	NA	NA	NA	NA	NA	NA	NA	NA	NA	NA	NA	NA	NA	NA	NA	NA	NA	NA	NA	NA	NA	NA	NA	NA	NA	NA	NA	NA	NA	NA	NA	NA	NA	NA	NA	NA	NA	NA	NA	NA	NA
			COG1005	NA	NA	NA	NA	NA	NA	NA	NA	NA	NA	NA	NA	NA	NA	NA	NA	NA	NA	NA	NA	NA	NA	NA	NA	NA	NA	NA	NA	NA	NA	NA	NA	NA	NA	NA	NA	NA	NA	NA	NA	NA	NA	NA	NA	NA	NA
	ndhI	subunit I	K05580	NA	NA	NA	NA	NA	NA	NA	NA	NA	NA	NA	NA	NA	NA	NA	NA	NA	NA	NA	NA	NA	NA	NA	NA	NA	NA	NA	NA	NA	NA	NA	NA	NA	NA	NA	NA	NA	NA	NA	NA	NA	NA	NA	NA	NA	NA
			COG1143	NA	NA	NA	NA	NA	NA	NA	NA	NA	NA	NA	1	1	1	NA	NA	NA	NA	NA	NA	NA	NA	NA	NA	2	1	NA	NA	NA	NA	NA	1	1	NA	NA	1	NA	NA	NA	NA	NA	NA	NA	NA	NA	NA
			TIGR00403	NA	NA	NA	NA	NA	NA	NA	NA	NA	NA	NA	NA	NA	NA	NA	NA	NA	NA	NA	NA	NA	NA	NA	NA	NA	NA	NA	NA	NA	NA	NA	NA	NA	NA	NA	NA	NA	NA	NA	NA	NA	NA	NA	NA	NA	NA
	ndhG	subunit 6	K05578	NA	NA	NA	NA	NA	NA	NA	NA	NA	NA	NA	NA	NA	NA	NA	NA	NA	NA	NA	NA	NA	NA	NA	NA	NA	NA	NA	NA	NA	NA	NA	NA	NA	NA	NA	NA	NA	NA	NA	NA	NA	NA	NA	NA	NA	NA
			COG0839	1	NA	NA	NA	NA	NA	NA	NA	NA	NA	NA	NA	1	NA	1	1	1	NA	NA	NA	NA	NA	1	NA	NA	NA	NA	NA	NA	NA	NA	NA	NA	NA	NA	NA	NA	1	NA	NA	NA	NA	NA	NA	NA	NA
	ndhE	subunit 4L	K05576	1	NA	NA	NA	NA	NA	NA	NA	1	NA	NA	NA	NA	NA	NA	NA	NA	NA	NA	NA	NA	NA	NA	NA	NA	NA	NA	NA	NA	NA	NA	NA	NA	NA	NA	NA	NA	NA	NA	NA	NA	NA	NA	NA	NA	NA
			COG0713	1	NA	NA	NA	NA	NA	NA	NA	NA	NA	1	NA	1	NA	1	1	1	NA	1	NA	NA	2	NA	NA	NA	NA	NA	NA	NA	NA	NA	NA	NA	NA	NA	NA	NA	NA	NA	NA	NA	NA	NA	NA	NA	NA
	ndhF	subunit 5	K05577	NA	1	NA	1	NA	NA	1	NA	NA	NA	NA	NA	NA	NA	NA	NA	NA	NA	NA	NA	NA	NA	NA	NA	NA	NA	NA	NA	NA	NA	NA	NA	NA	NA	NA	NA	NA	NA	NA	NA	NA	NA	NA	NA	NA	NA
			COG1009	NA	NA	NA	NA	NA	NA	NA	NA	NA	NA	NA	NA	NA	NA	NA	NA	NA	NA	NA	NA	NA	NA	1	NA	NA	NA	NA	NA	NA	NA	NA	NA	NA	NA	NA	NA	NA	NA	NA	NA	NA	NA	NA	NA	NA	NA
	ndhD	subunit 4	K05575	NA	NA	NA	NA	NA	NA	NA	NA	NA	NA	NA	NA	NA	NA	NA	NA	NA	NA	NA	NA	NA	NA	NA	NA	NA	NA	NA	NA	NA	NA	NA	NA	NA	NA	NA	NA	NA	NA	NA	NA	NA	NA	NA	NA	NA	NA
			COG1008	NA	NA	NA	NA	NA	NA	NA	NA	NA	NA	NA	NA	NA	NA	1	NA	NA	NA	NA	NA	NA	NA	NA	NA	NA	NA	NA	NA	NA	NA	NA	NA	NA	NA	NA	NA	NA	NA	NA	NA	NA	NA	NA	NA	NA	NA
			COG0651	NA	NA	NA	NA	NA	NA	NA	NA	NA	NA	NA	NA	NA	NA	NA	NA	NA	1	NA	NA	NA	NA	NA	2	2	2	3	1	NA	4	NA	1	2	NA	NA	1	1	1	1	NA	NA	NA	NA	NA	NA	NA
			TIGR01972	NA	NA	NA	NA	NA	NA	NA	NA	NA	NA	NA	NA	NA	NA	NA	NA	NA	NA	NA	NA	NA	NA	NA	NA	NA	NA	NA	NA	NA	NA	NA	NA	NA	NA	NA	NA	NA	NA	NA	NA	NA	NA	NA	NA	NA	NA
	ndhB	subunit 2	K05573	NA	NA	NA	NA	NA	NA	NA	NA	NA	NA	NA	NA	NA	NA	NA	NA	NA	NA	NA	NA	NA	NA	NA	NA	NA	NA	NA	NA	NA	NA	NA	NA	NA	NA	NA	NA	NA	NA	NA	NA	NA	NA	NA	NA	NA	NA
			COG1007	NA	NA	1	NA	NA	NA	NA	1	NA	NA	NA	NA	NA	NA	NA	NA	NA	NA	NA	NA	NA	NA	NA	NA	NA	NA	NA	NA	NA	NA	NA	NA	NA	NA	NA	NA	NA	NA	NA	NA	NA	NA	NA	NA	NA	NA
	ndhL	subunit L	K05583	NA	NA	NA	NA	NA	NA	NA	NA	NA	NA	NA	NA	NA	NA	NA	NA	NA	NA	NA	NA	NA	NA	NA	NA	NA	NA	NA	NA	NA	NA	NA	NA	NA	NA	NA	NA	NA	NA	NA	NA	NA	NA	NA	NA	NA	NA
	ndhM	subunit M	K05584	NA	NA	NA	NA	NA	NA	NA	NA	NA	NA	NA	NA	NA	NA	NA	NA	NA	NA	NA	NA	NA	NA	NA	NA	NA	NA	NA	NA	NA	NA	NA	NA	NA	NA	NA	NA	NA	NA	NA	NA	NA	NA	NA	NA	NA	NA
	ndhN	subunit N	K05585	NA	NA	NA	NA	NA	NA	NA	NA	NA	NA	NA	NA	NA	NA	NA	NA	NA	NA	NA	NA	NA	NA	NA	NA	NA	NA	NA	NA	NA	NA	NA	NA	NA	NA	NA	NA	NA	NA	NA	NA	NA	NA	NA	NA	NA	NA
Complex II		Succinate dehydrogenase
	sdhA/frdA	succinate dehydrogenase, fumarate reductase, flavoprotein subunit	K00239	NA	2	1	2	1	1	2	1	1	1	1	NA	1	1	1	1	1	NA	NA	NA	2	2	NA	1	NA	NA	1	NA	NA	NA	NA	NA	NA	1	1	1	1	1	1	NA	1	1	1	1	1	1
			COG1053	NA	NA	NA	NA	NA	NA	1	NA	NA	NA	1	NA	NA	2	NA	NA	1	NA	1	1	NA	NA	NA	1	1	NA	NA	NA	NA	1	NA	1	1	NA	NA	NA	NA	NA	NA	NA	NA	NA	NA	NA	NA	NA
			TIGR01811	NA	NA	NA	NA	NA	NA	NA	NA	NA	NA	NA	NA	NA	NA	NA	NA	NA	NA	NA	NA	NA	NA	NA	NA	NA	NA	NA	NA	NA	NA	NA	NA	NA	NA	NA	NA	NA	NA	NA	NA	NA	NA	NA	NA	NA	NA
			TIGR01812	NA	NA	NA	NA	NA	NA	NA	NA	NA	NA	1	NA	NA	NA	NA	NA	NA	NA	NA	NA	NA	NA	NA	NA	NA	NA	NA	NA	NA	NA	NA	NA	NA	NA	NA	NA	NA	NA	NA	NA	NA	NA	NA	NA	NA	NA
			TIGR01816	NA	NA	NA	NA	NA	NA	NA	NA	NA	NA	NA	NA	NA	NA	NA	NA	NA	NA	NA	NA	NA	NA	NA	NA	NA	NA	NA	NA	NA	NA	NA	NA	NA	NA	NA	NA	NA	NA	NA	NA	NA	NA	NA	NA	NA	NA
	sdhB/frdB	succinate dehydrogenase / fumarate reductase, iron-sulfur subunit	K00240	NA	2	1	2	1	1	1	1	1	1	2	NA	1	1	1	4	1	NA	NA	NA	1	1	NA	1	NA	NA	2	NA	NA	NA	NA	NA	NA	1	1	1	1	1	1	NA	1	1	2	1	1	1
			COG0479	NA	NA	NA	NA	NA	NA	NA	NA	NA	NA	NA	NA	NA	NA	NA	NA	NA	NA	NA	NA	NA	NA	NA	NA	NA	NA	NA	NA	NA	NA	NA	NA	NA	NA	NA	NA	NA	NA	NA	NA	NA	1	NA	NA	NA	NA
			TIGR00384	NA	NA	NA	NA	NA	NA	NA	NA	NA	NA	NA	NA	NA	NA	NA	NA	NA	NA	NA	NA	NA	NA	NA	NA	NA	NA	NA	NA	NA	NA	NA	NA	NA	NA	NA	NA	NA	NA	NA	NA	NA	NA	NA	NA	NA	NA
	sdhC/frdC	succinate dehydrogenase / fumarate reductase, cytochrome b subunit	K00241	NA	2	1	2	NA	1	1	1	1	1	2	NA	1	1	1	1	1	NA	NA	NA	1	1	NA	NA	NA	NA	NA	NA	NA	NA	NA	NA	NA	1	1	1	1	1	1	NA	1	1	1	1	1	1
			COG2009	NA	NA	NA	NA	NA	NA	1	NA	NA	NA	NA	NA	NA	NA	NA	NA	NA	NA	NA	NA	NA	NA	NA	NA	NA	NA	NA	NA	NA	NA	NA	NA	NA	NA	NA	NA	NA	NA	NA	NA	NA	NA	NA	NA	NA	NA
			TIGR02046	NA	NA	NA	NA	NA	NA	NA	NA	NA	NA	NA	NA	NA	NA	NA	NA	NA	NA	NA	NA	NA	NA	NA	NA	NA	NA	NA	NA	NA	NA	NA	NA	NA	NA	NA	NA	NA	NA	NA	NA	NA	NA	NA	NA	NA	NA
			TIGR02970	NA	NA	NA	NA	NA	NA	NA	NA	NA	NA	NA	NA	NA	NA	NA	NA	NA	NA	NA	NA	NA	NA	NA	NA	NA	NA	NA	NA	NA	NA	NA	NA	NA	NA	NA	NA	NA	NA	NA	NA	NA	NA	NA	NA	NA	NA
	sdhD/frdD	succinate dehydrogenase / fumarate reductase, membrane anchor subunit	K00242	NA	2	1	2	NA	1	1	1	1	NA	NA	NA	NA	NA	NA	NA	NA	NA	NA	NA	NA	1	NA	NA	NA	NA	NA	NA	NA	NA	NA	NA	NA	NA	NA	NA	NA	NA	NA	NA	NA	NA	NA	NA	NA	NA
			COG2142	NA	NA	NA	NA	NA	NA	NA	NA	NA	1	NA	NA	NA	NA	NA	NA	NA	NA	NA	NA	NA	NA	NA	NA	NA	NA	NA	1	NA	NA	NA	NA	NA	NA	1	NA	NA	NA	NA	NA	NA	NA	NA	NA	1	NA
			TIGR02968	NA	NA	NA	NA	NA	NA	NA	NA	NA	NA	NA	NA	NA	NA	NA	NA	NA	NA	NA	NA	NA	NA	NA	NA	NA	NA	NA	NA	NA	NA	NA	NA	NA	NA	NA	NA	NA	NA	NA	NA	NA	NA	NA	NA	NA	NA
	sdhD, frdD	succinate dehydrogenase / fumarate reductase, subunit D	K18859	NA	NA	NA	NA	NA	NA	NA	NA	NA	NA	NA	NA	NA	NA	NA	NA	NA	NA	NA	NA	NA	NA	NA	NA	NA	NA	NA	NA	NA	NA	NA	NA	NA	NA	NA	NA	NA	NA	NA	NA	NA	NA	NA	NA	NA	NA
	sdhD/frdD	putative succinate dehydrogenase / fumarate reductase, subunit D	K18860	NA	NA	NA	NA	NA	NA	NA	NA	NA	NA	NA	NA	NA	NA	NA	NA	NA	NA	NA	NA	NA	NA	NA	NA	NA	NA	NA	NA	NA	NA	NA	NA	NA	NA	NA	NA	NA	NA	NA	NA	NA	NA	NA	NA	NA	NA
	frdA	succinate dehydrogenase flavoprotein subunit	K00244	NA	NA	NA	NA	NA	NA	NA	1	1	NA	1	1	1	NA	NA	NA	NA	NA	NA	NA	NA	NA	NA	NA	NA	NA	NA	NA	1	NA	NA	NA	NA	NA	NA	NA	NA	NA	NA	NA	NA	NA	NA	NA	NA	NA
			COG1053	NA	NA	NA	NA	NA	NA	1	NA	NA	NA	1	NA	NA	2	NA	NA	1	NA	1	1	NA	NA	NA	1	1	NA	NA	NA	NA	1	NA	1	1	NA	NA	NA	NA	NA	NA	NA	NA	NA	NA	NA	NA	NA
			TIGR01176	NA	NA	NA	NA	NA	NA	NA	NA	NA	NA	NA	NA	NA	NA	NA	NA	NA	NA	NA	NA	NA	NA	NA	NA	NA	NA	NA	NA	NA	NA	NA	NA	NA	NA	NA	NA	NA	NA	NA	NA	NA	NA	NA	NA	NA	NA
	frdB	fumarate reductase iron-sulfur subunit	K00245	NA	NA	NA	NA	NA	NA	NA	NA	NA	NA	1	1	1	NA	NA	NA	NA	NA	NA	NA	NA	NA	NA	NA	NA	NA	NA	NA	1	NA	NA	NA	NA	NA	NA	NA	NA	NA	NA	NA	NA	NA	NA	NA	NA	NA
			COG0479	NA	NA	NA	NA	NA	NA	NA	NA	NA	NA	NA	NA	NA	NA	NA	NA	NA	NA	NA	NA	NA	NA	NA	NA	NA	NA	NA	NA	NA	NA	NA	NA	NA	NA	NA	NA	NA	NA	NA	NA	NA	1	NA	NA	NA	NA
	frdC	succinate dehydrogenase subunit C	K00246	NA	NA	NA	NA	NA	NA	NA	1	NA	NA	1	1	1	NA	NA	NA	NA	NA	NA	NA	NA	NA	NA	NA	NA	NA	NA	NA	1	NA	NA	NA	NA	NA	NA	NA	NA	NA	NA	NA	NA	NA	NA	NA	NA	NA
			COG3029	NA	NA	NA	NA	NA	NA	NA	NA	NA	NA	NA	NA	NA	NA	NA	NA	NA	NA	NA	NA	NA	NA	NA	NA	NA	NA	NA	NA	1	NA	NA	NA	NA	NA	NA	NA	NA	NA	NA	NA	NA	NA	NA	NA	NA	NA
	frdD	succinate dehydrogenase subunit D	K00247	NA	NA	NA	NA	NA	NA	NA	1	NA	NA	NA	NA	NA	NA	NA	NA	NA	NA	NA	NA	NA	NA	NA	NA	NA	NA	NA	NA	NA	NA	NA	NA	NA	NA	NA	NA	NA	NA	NA	NA	NA	NA	NA	NA	NA	NA
			COG3080	NA	NA	NA	NA	NA	NA	NA	NA	NA	NA	NA	NA	NA	NA	NA	NA	NA	NA	NA	NA	NA	NA	NA	NA	NA	NA	NA	NA	NA	NA	NA	NA	NA	NA	NA	NA	NA	NA	NA	NA	NA	NA	NA	NA	NA	NA
Complex III		Coenzyme Q:cytochrome c oxidoreductase
	CYTB/petB	ubiquinol-cytochrome c reductase cytochrome b subunit	K00412	NA	2	1	NA	1	1	2	1	1	1	1	NA	NA	NA	NA	1	NA	NA	NA	NA	NA	NA	NA	NA	NA	NA	NA	NA	NA	NA	NA	NA	NA	NA	NA	NA	NA	NA	NA	NA	NA	NA	NA	NA	NA	NA
			COG1290	NA	NA	NA	NA	NA	NA	NA	NA	NA	NA	NA	NA	NA	NA	1	NA	NA	NA	NA	NA	NA	NA	NA	NA	NA	NA	NA	NA	NA	NA	NA	NA	NA	NA	NA	NA	NA	NA	NA	NA	1	NA	1	NA	NA	NA
	CYC1/CYT1/petC	ubiquinol-cytochrome c reductase cytochrome c1 subunit	K00413	NA	2	1	NA	1	1	2	1	1	1	1	NA	NA	NA	NA	1	NA	NA	NA	NA	NA	NA	NA	NA	NA	NA	NA	NA	NA	NA	NA	NA	NA	NA	NA	NA	NA	NA	NA	NA	NA	NA	NA	NA	NA	NA
			COG2857	NA	NA	NA	NA	NA	NA	NA	1	NA	NA	NA	NA	1	NA	NA	NA	NA	NA	NA	NA	NA	NA	NA	NA	NA	NA	NA	NA	NA	NA	NA	NA	NA	NA	NA	NA	NA	NA	NA	NA	NA	NA	NA	NA	NA	NA
	fbcH	ubiquinol-cytochrome c reductase cytochrome b/c1 subunit	K00410	NA	NA	NA	NA	NA	NA	NA	NA	NA	NA	NA	NA	NA	NA	NA	NA	NA	NA	NA	NA	NA	NA	NA	NA	NA	NA	NA	NA	NA	NA	NA	NA	NA	NA	NA	NA	NA	NA	NA	NA	NA	NA	NA	NA	NA	NA
			COG1290	NA	NA	NA	NA	NA	NA	NA	NA	NA	NA	NA	NA	NA	NA	1	NA	NA	NA	NA	NA	NA	NA	NA	NA	NA	NA	NA	NA	NA	NA	NA	NA	NA	NA	NA	NA	NA	NA	NA	NA	1	NA	1	NA	NA	NA
			COG2857	NA	NA	NA	NA	NA	NA	NA	1	NA	NA	NA	NA	1	NA	NA	NA	NA	NA	NA	NA	NA	NA	NA	NA	NA	NA	NA	NA	NA	NA	NA	NA	NA	NA	NA	NA	NA	NA	NA	NA	NA	NA	NA	NA	NA	NA
	UQCRFS1, RIP1, petA	ubiquinol-cytochrome c reductase iron-sulfur subunit	K00411	NA	3	1	NA	1	1	2	1	1	1	1	NA	NA	NA	NA	NA	NA	NA	NA	NA	NA	NA	NA	NA	NA	NA	NA	NA	NA	NA	NA	NA	NA	NA	NA	NA	NA	NA	NA	NA	NA	NA	NA	NA	NA	NA
			COG0723	1	NA	NA	NA	NA	NA	NA	NA	NA	NA	NA	NA	NA	NA	NA	NA	NA	NA	NA	NA	NA	NA	NA	NA	NA	NA	NA	NA	NA	NA	NA	NA	NA	NA	1	NA	1	NA	NA	NA	NA	NA	NA	NA	1	NA
			TIGR01416	NA	NA	NA	NA	NA	NA	NA	NA	NA	NA	NA	NA	NA	NA	NA	NA	NA	NA	NA	NA	NA	NA	NA	NA	NA	NA	NA	NA	NA	NA	NA	NA	NA	NA	NA	NA	NA	NA	NA	NA	NA	NA	NA	NA	NA	NA
	MQCRA, qcrA, bfcA, petC	menaquinol-cytochrome c reductase iron-sulfur subunit	K03886	NA	NA	NA	NA	NA	NA	NA	NA	NA	NA	NA	NA	NA	NA	NA	NA	NA	NA	NA	NA	NA	NA	NA	NA	NA	NA	NA	NA	NA	NA	NA	NA	NA	NA	NA	NA	NA	NA	NA	NA	NA	NA	NA	NA	NA	NA
			COG0723	1	NA	NA	NA	NA	NA	NA	NA	NA	NA	NA	NA	NA	NA	NA	NA	NA	NA	NA	NA	NA	NA	NA	NA	NA	NA	NA	NA	NA	NA	NA	NA	NA	NA	1	NA	1	NA	NA	NA	NA	NA	NA	NA	1	NA
	MQCRB, qcrB, bfcB, petB	menaquinol-cytochrome c reductase cytochrome b subunit	K03887	NA	NA	NA	NA	NA	NA	NA	NA	NA	NA	NA	NA	NA	NA	NA	NA	NA	NA	NA	NA	NA	NA	NA	NA	NA	NA	NA	1	NA	NA	NA	NA	NA	NA	NA	NA	NA	NA	NA	NA	NA	NA	NA	NA	NA	NA
			COG1290	NA	NA	NA	NA	NA	NA	NA	NA	NA	NA	NA	NA	NA	NA	1	NA	NA	NA	NA	NA	NA	NA	NA	NA	NA	NA	NA	NA	NA	NA	NA	NA	NA	NA	NA	NA	NA	NA	NA	NA	1	NA	1	NA	NA	NA
	MQCRC, qcrC, bfcC, petD	menaquinol-cytochrome c reductase cytochrome b/c subunit	K03888	NA	NA	NA	NA	NA	NA	NA	NA	NA	NA	NA	NA	NA	NA	NA	NA	NA	NA	NA	NA	NA	NA	NA	NA	NA	NA	NA	NA	NA	NA	NA	NA	NA	NA	NA	NA	NA	NA	NA	NA	NA	NA	NA	NA	NA	NA
			COG1290	NA	NA	NA	NA	NA	NA	NA	NA	NA	NA	NA	NA	NA	NA	1	NA	NA	NA	NA	NA	NA	NA	NA	NA	NA	NA	NA	NA	NA	NA	NA	NA	NA	NA	NA	NA	NA	NA	NA	NA	1	NA	1	NA	NA	NA
	qcrA	ubiquinol-cytochrome c reductase iron-sulfur subunit	K03890	NA	NA	NA	NA	NA	NA	NA	NA	NA	NA	NA	NA	NA	NA	NA	NA	NA	NA	NA	NA	NA	NA	NA	NA	NA	NA	NA	NA	NA	NA	NA	NA	NA	NA	NA	NA	NA	NA	NA	NA	NA	NA	NA	NA	NA	NA
			COG0723	1	NA	NA	NA	NA	NA	NA	NA	NA	NA	NA	NA	NA	NA	NA	NA	NA	NA	NA	NA	NA	NA	NA	NA	NA	NA	NA	NA	NA	NA	NA	NA	NA	NA	1	NA	1	NA	NA	NA	NA	NA	NA	NA	1	NA
	qcrB	ubiquinol-cytochrome c reductase cytochrome b subunit	K03891	NA	NA	NA	NA	NA	NA	NA	NA	NA	NA	NA	NA	NA	NA	NA	NA	NA	NA	NA	NA	NA	NA	NA	NA	NA	NA	NA	NA	NA	NA	NA	NA	NA	NA	NA	NA	NA	NA	NA	NA	NA	NA	NA	NA	NA	NA
			COG1290	NA	NA	NA	NA	NA	NA	NA	NA	NA	NA	NA	NA	NA	NA	1	NA	NA	NA	NA	NA	NA	NA	NA	NA	NA	NA	NA	NA	NA	NA	NA	NA	NA	NA	NA	NA	NA	NA	NA	NA	1	NA	1	NA	NA	NA
	qcrC	ubiquinol-cytochrome c reductase cytochrome c subunit	K03889	NA	NA	NA	NA	NA	NA	NA	NA	NA	NA	NA	NA	NA	NA	NA	NA	NA	NA	NA	NA	NA	NA	NA	NA	NA	NA	NA	NA	NA	NA	NA	NA	NA	NA	NA	NA	NA	NA	NA	NA	NA	NA	NA	NA	NA	NA
Complex IV		Cytochrome c oxidase
	coxB, ctaC	cytochrome c oxidase subunit II	K02275	2	1	1	1	1	NA	2	NA	1	NA	NA	NA	NA	NA	NA	NA	2	NA	NA	1	1	1	NA	NA	NA	NA	NA	NA	NA	NA	NA	NA	NA	NA	NA	1	NA	NA	1	NA	NA	1	NA	NA	NA	NA
			TIGR02866	NA	NA	NA	NA	NA	NA	NA	NA	NA	NA	NA	NA	NA	NA	NA	NA	NA	NA	NA	NA	NA	NA	NA	NA	NA	NA	NA	NA	NA	NA	NA	NA	NA	NA	NA	NA	NA	NA	NA	NA	NA	NA	NA	NA	NA	NA
	coxA, ctaD	cytochrome c oxidase subunit I	K02274	NA	NA	1	NA	4	NA	1	1	1	NA	NA	NA	NA	NA	NA	NA	1	NA	NA	NA	1	1	NA	NA	NA	NA	NA	NA	NA	NA	NA	NA	NA	NA	NA	1	NA	NA	NA	NA	NA	1	NA	NA	NA	NA
			TIGR02891	NA	NA	NA	NA	NA	NA	NA	NA	NA	NA	NA	NA	NA	NA	NA	NA	NA	NA	NA	NA	NA	NA	NA	NA	NA	NA	NA	NA	NA	NA	NA	NA	NA	NA	NA	NA	NA	NA	NA	NA	NA	NA	NA	NA	NA	NA
	coxC, ctaE	cytochrome c oxidase subunit III	K02276	NA	NA	1	NA	1	NA	NA	NA	1	NA	NA	NA	NA	NA	NA	NA	1	NA	NA	NA	1	1	NA	NA	NA	NA	NA	NA	NA	NA	NA	NA	NA	NA	1	NA	NA	NA	NA	NA	NA	1	NA	NA	NA	NA
	coxAC	cytochrome c oxidase subunit I+III	K15408	NA	NA	NA	NA	NA	NA	NA	NA	NA	NA	NA	NA	NA	NA	NA	NA	NA	NA	NA	NA	NA	NA	NA	NA	NA	NA	NA	NA	NA	NA	NA	NA	NA	NA	NA	NA	NA	NA	NA	NA	NA	NA	NA	NA	NA	NA
	coxD, ctaF	cytochrome c oxidase subunit IV	K02277	NA	NA	NA	NA	NA	NA	NA	NA	NA	NA	NA	NA	NA	NA	NA	NA	1	NA	NA	NA	1	NA	NA	NA	NA	NA	NA	NA	NA	NA	NA	NA	NA	NA	NA	NA	NA	NA	NA	NA	NA	1	NA	NA	NA	NA
			TIGR02908	NA	NA	NA	NA	NA	NA	NA	NA	NA	NA	NA	NA	NA	NA	NA	NA	NA	NA	NA	NA	NA	NA	NA	NA	NA	NA	NA	NA	NA	NA	NA	NA	NA	NA	NA	NA	NA	NA	NA	NA	NA	NA	NA	NA	NA	NA
Cytochrome bd ubiquinol oxidase
	cydA	cytochrome bd ubiquinol oxidase subunit I	K00425	NA	1	1	2	NA	NA	2	4	2	NA	NA	1	1	1	NA	1	1	NA	NA	NA	NA	NA	NA	NA	NA	NA	NA	NA	NA	NA	NA	NA	NA	1	1	1	NA	1	1	NA	NA	1	2	1	1	2
	cydB	cytochrome bd ubiquinol oxidase subunit II	K00426	NA	1	1	1	NA	NA	3	2	3	NA	NA	1	1	1	NA	1	1	NA	NA	NA	NA	NA	NA	NA	NA	NA	NA	NA	NA	NA	NA	NA	NA	1	1	1	NA	1	1	NA	NA	1	1	1	2	1
			TIGR00203	NA	NA	NA	NA	NA	NA	NA	NA	NA	NA	NA	NA	NA	NA	NA	NA	NA	NA	NA	NA	NA	NA	NA	NA	NA	NA	NA	NA	NA	NA	NA	NA	NA	NA	NA	NA	NA	NA	NA	NA	NA	NA	NA	NA	NA	NA
	cydX	cytochrome bd-I ubiquinol oxidase subunit X	K00424	NA	NA	NA	NA	NA	NA	NA	NA	NA	NA	NA	NA	NA	NA	NA	NA	NA	NA	NA	NA	NA	NA	NA	NA	NA	NA	NA	NA	NA	NA	NA	NA	NA	NA	NA	NA	NA	NA	NA	NA	NA	NA	NA	NA	NA	NA
			TIGR02106	NA	NA	NA	NA	NA	NA	NA	NA	1	NA	NA	NA	NA	NA	NA	NA	NA	NA	NA	NA	NA	NA	NA	NA	NA	NA	NA	NA	NA	NA	NA	NA	NA	NA	NA	NA	NA	NA	NA	NA	NA	NA	NA	NA	NA	NA
	appX	cytochrome bd-II ubiquinol oxidase subunit AppX	K22501	NA	NA	NA	NA	NA	NA	NA	NA	NA	NA	NA	NA	NA	NA	NA	NA	NA	NA	NA	NA	NA	NA	NA	NA	NA	NA	NA	NA	NA	NA	NA	NA	NA	NA	NA	NA	NA	NA	NA	NA	NA	NA	NA	NA	NA	NA
Cytochrome o ubiquinol oxidase
	cyoA	cytochrome o ubiquinol oxidase subunit II	K02297	NA	3	NA	4	NA	NA	1	NA	1	NA	NA	NA	NA	NA	NA	NA	NA	NA	NA	NA	NA	NA	NA	NA	NA	NA	NA	NA	NA	NA	NA	NA	NA	NA	NA	NA	NA	NA	NA	NA	NA	NA	NA	NA	NA	NA
			TIGR01433	NA	NA	NA	NA	NA	NA	NA	NA	NA	NA	NA	NA	NA	NA	NA	NA	NA	NA	NA	NA	NA	NA	NA	NA	NA	NA	NA	NA	NA	NA	NA	NA	NA	NA	NA	NA	NA	NA	NA	NA	NA	NA	NA	NA	NA	NA
	cyoB	cytochrome o ubiquinol oxidase subunit I	K02298	NA	2	NA	4	NA	NA	1	NA	1	NA	NA	NA	NA	NA	NA	NA	NA	NA	NA	NA	NA	NA	NA	NA	NA	NA	NA	NA	NA	NA	NA	NA	NA	NA	NA	NA	NA	NA	NA	NA	NA	NA	NA	NA	NA	NA
			TIGR02843	NA	NA	NA	NA	NA	NA	NA	NA	NA	NA	NA	NA	NA	NA	NA	NA	NA	NA	NA	NA	NA	NA	NA	NA	NA	NA	NA	NA	NA	NA	NA	NA	NA	NA	NA	NA	NA	NA	NA	NA	NA	NA	NA	NA	NA	NA
	cyoC	cytochrome o ubiquinol oxidase subunit III	K02299	NA	2	NA	2	NA	NA	1	NA	1	NA	NA	NA	NA	NA	NA	NA	NA	NA	NA	NA	NA	NA	NA	NA	NA	NA	NA	NA	NA	NA	NA	NA	NA	NA	NA	NA	NA	NA	NA	NA	NA	NA	NA	NA	NA	NA
			TIGR02842	NA	NA	NA	NA	NA	NA	NA	NA	NA	NA	NA	NA	NA	NA	NA	NA	NA	NA	NA	NA	NA	NA	NA	NA	NA	NA	NA	NA	NA	NA	NA	NA	NA	NA	NA	NA	NA	NA	NA	NA	NA	NA	NA	NA	NA	NA
	cyoD	cytochrome o ubiquinol oxidase subunit IV	K02300	NA	2	NA	2	NA	NA	1	NA	1	NA	NA	NA	NA	NA	NA	NA	NA	NA	NA	NA	NA	NA	NA	NA	NA	NA	NA	NA	NA	NA	NA	NA	NA	NA	NA	NA	NA	NA	NA	NA	NA	NA	NA	NA	NA	NA
			TIGR02847	NA	NA	NA	NA	NA	NA	NA	NA	NA	NA	NA	NA	NA	NA	NA	NA	NA	NA	NA	NA	NA	NA	NA	NA	NA	NA	NA	NA	NA	NA	NA	NA	NA	NA	NA	NA	NA	NA	NA	NA	NA	NA	NA	NA	NA	NA
Cytochrome aa3-600 menaquinol oxidase
	qoxB	cytochrome aa3-600 menaquinol oxidase subunit I	K02827	NA	NA	NA	NA	NA	NA	NA	NA	NA	NA	NA	NA	NA	NA	NA	NA	NA	NA	NA	NA	NA	NA	NA	NA	NA	NA	NA	NA	NA	NA	NA	NA	NA	NA	NA	NA	NA	NA	NA	NA	NA	NA	NA	NA	NA	NA
			TIGR02882	NA	NA	NA	NA	NA	NA	NA	NA	NA	NA	NA	NA	NA	NA	NA	NA	NA	NA	NA	NA	NA	NA	NA	NA	NA	NA	NA	NA	NA	NA	NA	NA	NA	NA	NA	NA	NA	NA	NA	NA	NA	NA	NA	NA	NA	NA
	qoxA	cytochrome aa3-600 menaquinol oxidase subunit II	K02826	NA	NA	NA	NA	NA	NA	NA	NA	NA	NA	NA	NA	NA	NA	NA	NA	NA	NA	NA	NA	NA	NA	NA	NA	NA	NA	NA	NA	NA	NA	NA	NA	NA	NA	NA	NA	NA	NA	NA	NA	NA	NA	NA	NA	NA	NA
			TIGR01432	NA	NA	NA	NA	NA	NA	NA	NA	NA	NA	NA	NA	NA	NA	NA	NA	NA	NA	NA	NA	NA	NA	NA	NA	NA	NA	NA	NA	NA	NA	NA	NA	NA	NA	NA	NA	NA	NA	NA	NA	NA	NA	NA	NA	NA	NA
	qoxC	cytochrome aa3-600 menaquinol oxidase subunit III	K02828	NA	NA	NA	NA	NA	NA	NA	NA	NA	NA	NA	NA	NA	NA	NA	NA	NA	NA	NA	NA	NA	NA	NA	NA	NA	NA	NA	NA	NA	NA	NA	NA	NA	NA	NA	NA	NA	NA	NA	NA	NA	NA	NA	NA	NA	NA
			TIGR02897	NA	NA	NA	NA	NA	NA	NA	NA	NA	NA	NA	NA	NA	NA	NA	NA	NA	NA	NA	NA	NA	NA	NA	NA	NA	NA	NA	NA	NA	NA	NA	NA	NA	NA	NA	NA	NA	NA	NA	NA	NA	NA	NA	NA	NA	NA
	qoxD	cytochrome aa3-600 menaquinol oxidase subunit IV	K02829	NA	NA	NA	NA	NA	NA	NA	NA	NA	NA	NA	NA	NA	NA	NA	NA	NA	NA	NA	NA	NA	NA	NA	NA	NA	NA	NA	NA	NA	NA	NA	NA	NA	NA	NA	NA	NA	NA	NA	NA	NA	NA	NA	NA	NA	NA
			TIGR02901	NA	NA	NA	NA	NA	NA	NA	NA	NA	NA	NA	NA	NA	NA	NA	NA	NA	NA	NA	NA	NA	NA	NA	NA	NA	NA	NA	NA	NA	NA	NA	NA	NA	NA	NA	NA	NA	NA	NA	NA	NA	NA	NA	NA	NA	NA
Cytochrome c oxidase, cbb3-type																						NA	NA
	ccoN	cytochrome c oxidase cbb3-type subunit I	K00404	NA	NA	NA	1	NA	1	2	1	1	NA	1	1	1	NA	NA	NA	NA	NA	NA	NA	NA	NA	NA	NA	NA	NA	NA	NA	NA	NA	NA	NA	NA	NA	NA	NA	NA	NA	NA	NA	NA	NA	NA	NA	NA	NA
			TIGR00780	NA	NA	NA	NA	NA	NA	NA	NA	NA	NA	NA	NA	NA	NA	NA	NA	NA	NA	NA	NA	NA	NA	NA	NA	NA	NA	NA	NA	NA	NA	NA	NA	NA	NA	NA	NA	NA	NA	NA	NA	NA	NA	NA	NA	NA	NA
	ccoO	cytochrome c oxidase cbb3-type subunit II	K00405	NA	NA	NA	1	NA	1	NA	NA	1	NA	1	1	1	NA	NA	NA	NA	NA	NA	NA	NA	NA	NA	NA	NA	NA	NA	NA	NA	NA	NA	NA	NA	NA	NA	NA	NA	NA	NA	NA	NA	NA	NA	NA	NA	NA
			TIGR00781	NA	NA	NA	NA	NA	NA	NA	NA	NA	NA	NA	NA	NA	NA	NA	NA	NA	NA	NA	NA	NA	NA	NA	NA	NA	NA	NA	NA	NA	NA	NA	NA	NA	NA	NA	NA	NA	NA	NA	NA	NA	NA	NA	NA	NA	NA
	ccoNO	cytochrome c oxidase cbb3-type subunit I/II	K15862	NA	NA	NA	NA	NA	NA	NA	NA	NA	NA	NA	NA	NA	NA	NA	NA	NA	NA	NA	NA	1	1	NA	NA	NA	NA	NA	NA	NA	NA	NA	NA	NA	NA	2	NA	NA	NA	NA	NA	NA	1	NA	NA	NA	NA
	ccoQ	cytochrome c oxidase cbb3-type subunit IV	K00407	NA	NA	NA	NA	NA	1	NA	NA	1	NA	1	NA	NA	NA	NA	NA	NA	NA	NA	NA	NA	NA	NA	NA	NA	NA	NA	NA	NA	NA	NA	NA	NA	NA	1	NA	NA	NA	NA	NA	NA	1	NA	NA	NA	NA
			TIGR02736	NA	NA	NA	NA	NA	NA	NA	NA	NA	NA	NA	NA	NA	NA	NA	NA	NA	NA	NA	NA	NA	NA	NA	NA	NA	NA	NA	NA	NA	NA	NA	NA	NA	NA	NA	NA	NA	NA	NA	NA	NA	NA	NA	NA	NA	NA
	ccoP	cytochrome c oxidase cbb3-type subunit III	K00406	NA	NA	NA	NA	2	1	NA	NA	1	NA	1	NA	NA	1	NA	NA	NA	NA	NA	NA	1	NA	NA	NA	NA	NA	NA	1	NA	NA	NA	NA	NA	NA	1	NA	NA	NA	NA	NA	NA	1	NA	NA	NA	NA
			TIGR00782	NA	NA	NA	NA	NA	NA	NA	NA	NA	NA	NA	NA	NA	NA	NA	NA	NA	NA	NA	NA	NA	NA	NA	NA	NA	NA	NA	NA	NA	NA	NA	NA	NA	NA	NA	NA	NA	NA	NA	NA	NA	NA	NA	NA	NA	NA
[truncated: 11 more columns]

## Sheet: Table S10
Table S10. Relative expression of genes of interest in MAGs.
				GH1	GH2	GH3	GH4	GH5	GH6	GH7	GH8	GH9	GH10	GH11	GH12	GH13	GH14	GH15	GH16	GH17	GH18	GH19	GH20	GH21	GH22	GH23	GH24	GH25	GH26	GH27	GH28	GH29	GH30	GH31	GH32	GH33	GH34	GH35	GH36	GH37	GH38	GH39	GH40	GH41	GH42	GH43	GH44	GH45	GH46
Pathway	Gene shorthand	Gene name	Gene ID
Core metabolism
TCA	criteria for presence: at least one gene detected
	gltA	Citrate synthase	K01647	0.0626642	0	0.0319032	1.67106	0.0664229	13.4998	1.07091	0	0.779963	0.396963	0.0981877	1.06262	0.489028	2.69745	0	2.5995	136.102	0	0.0846493	0.0256666	0.0941234	5.36568	0.1218	0.866702	0.0213964	0.356607	1.24328	0	0.924354	0	0	0	0	0.414156	0	0.0634869	0	0	0	1.10328	1.60279	0.409057	0	0.0776356	0.356834	0.128378
			COG0372	0	0	0	0	0	0	0	0	0	0	0	0.00743937	0	0	0	0	0	0	0	0	0	0	0	0	0	0	0	0	0	0	0	0	0	0	0	0	0	0	0	0	0	0	0	0	0	0
			TIGR01800	0	0	0	0	0	0	0	0	0	0	0	0	0	0	0	0	0	0	0	0	0	0	0	0	0	0	0	0	0	0	0	0	0	0	0	0	0	0	0	0	0	0	0	0	0	0
			TIGR01798	0	0	0	0	0	0	0	0	0	0	0	0	0	0	0	0	0	0	0	0	0	0	0	0	0	0	0	0	0	0	0	0	0	0	0	0	0	0	0	0	0	0	0	0	0	0
			TIGR01793	0	0	0	0	0	0	0	0	0	0	0	0	0	0	0	0	0	0	0	0	0	0	0	0	0	0	0	0	0	0	0	0	0	0	0	0	0	0	0	0	0	0	0	0	0	0
		citrate (Re)-synthase	K05942	0	0	0	0	0	0	0	0	0	0	0	0	0	0	0	0	0	0	0	0	0	0	0	0	0	0	0	0	0	0	0	0	0	0	0	0	0	0	0	0	0	0	0	0	0	0
	ACO/acnA	aconitate hydratase (aconitase)	K01681	0	0.650222	0.0590952	16.0617	0.0352987	0	0	0	1.41109	0	0	0.0810658	0.588377	0	0.0541129	4.80105	15.9793	0.19354	0.121432	0	0.0952396	0	0.0260637	0.0369527	0.191944	0.290616	0.82489	0	0.453587	0	0	0	0	0	0	0.0141231	0	0	0	0.0766004	1.82527	0.0287833	0.0100047	0.150168	0.0986209	0
			COG1048	0	0	0	0	0	0	0	0	0	0	0	0	0	0	0	0	0	0	0	0	0	0	0	0	0	0	0	0	0	0	0	0	0	0	0	0	0	0	0	0	0	0	0	0	0	0
			TIGR01340	0	0	0	0	0	0	0	0	0	0	0	0	0	0	0	0	0	0	0	0	0	0	0	0	0	0	0	0	0	0	0	0	0	0	0	0	0	0	0	0	0	0	0	0	0	0
			TIGR01341	0	0	0	0	0	0	0	0	0	0	0	0	0	0	0	0	0	0	0	0	0	0	0	0	0	0	0	0	0	0	0	0	0	0	0	0	0	0	0	0	0	0	0	0	0	0
			TIGR01342	0	0	0	0	0	0	0	0	0	0	0	0	0	0	0	0	0	0	0	0	0	0	0	0	0	0	0	0	0	0	0	0	0	0	0	0	0	0	0	0	0	0	0	0	0	0
	acnB	aconitate hydratase 2 / 2-methylisocitrate dehydratase	K01682	0	0	0	0	0	4.79354	0	0	0	4.21136	0.474166	0	0	0.0733554	0	0	9.40745	0	0	0	0	0.267468	0	0	0	0	0	0	0	0	0	0	0	0	0	0	0	0	0	0	0	0	0	0	0	0
			COG1049	0	0	0	0	0	0	0	0	0	0	0	0	0	0	0	0	0	0	0	0	0	0	0	0	0	0	0	0	0	0	0	0	0	0	0	0	0	0	0	0	0	0	0	0	0	0
			TIGR00117	0	0	0	0	0	0	0	0	0	0	0	0	0	0	0	0	0	0	0	0	0	0	0	0	0	0	0	0	0	0	0	0	0	0	0	0	0	0	0	0	0	0	0	0	0	0
	icd	Isocitrate dehydrogenase	K00031	0	0.0352813	0.50991	0.925181	0	0	1.47462	0	0.220048	5.06956	0.625872	0.0199818	0.509774	0.0963993	0.067459	6.16446	11.3949	0	0.1742	0.108957	0.00365778	0.0904786	0.0722284	1.80762	0.0276384	0	0.303411	0.165969	0.672361	0	0	0.0988406	0	0.13508	0.249819	0	0	0	0	0.0331859	0.955208	0	0	0.078713	0.0292869	0
			COG0538	0	0	0	0	0	0	0	0	0	0	0	0	0	0	0	0	0	0	0	0	0	0	0	0	0	0	0	0	0	0	0	0	0	0	0	0	0	0	0	0	0	0	0	0	0	0
			TIGR02924	0	0	0	0	0	0	0	0	0	0	0	0	0	0	0	0	0	0	0	0	0	0	0	0	0	0	0	0	0	0	0	0	0	0	0	0	0	0	0	0	0	0	0	0	0	0
			TIGR00127	0	0	0	0	0	0	0	0	0	0	0	0	0	0	0	0	0	0	0	0	0	0	0	0	0	0	0	0	0	0	0	0	0	0	0	0	0	0	0	0	0	0	0	0	0	0
			TIGR00175	0	0	0	0	0	0	0	0	0	0	0	0	0	0	0	0	0	0	0	0	0	0	0	0	0	0	0	0	0	0	0	0	0	0	0	0	0	0	0	0	0	0	0	0	0	0
			TIGR00178	0	0	0	0	0	0	0	0	0	0	0	0	0	0	0	0	0	0	0	0	0	0	0	0	0	0	0	0	0	0	0	0	0	0	0	0	0	0	0	0	0	0	0	0	0	0
			TIGR00183	0	0	0	0	0	0	0	0	0	0	0	0	0	0	0	0	0	0	0	0	0	0	0	0	0	0	0	0	0	0	0	0	0	0	0	0	0	0	0	0	0	0	0	0	0	0
	idh3	isocitrate dehydrogenase (NAD+)	K00030	0	0.19173	0.0585364	5.67635	0	0	0	0	0	0	0	0	0	0	0	0	2.35302	0.513459	0	0	0	0	0	0	0	0	0	0	0	0	1.22974	0.505618	0.0488443	0	0.502992	0.00685918	1.06069	0.300897	0.0545367	0	0	0	0	0.0766073	0.0911229	0
	HICDH	isocitrate--homoisocitrate dehydrogenase	K17753	0	0	0	0	0	0	0	0	0	0	0	0	0	0	0	0	0	0	0	0	0	0	0	0	0	0	0	0	0	0	0	0	0	0	0	0	0	0	0	0	0	0	0	0	0	0
		Alpha-ketoglutarate dehydrogenase		0	0	0	0	0	0	0	0	0	0	0	0	0	0	0	0	0	0	0	0	0	0	0	0	0	0	0	0	0	0	0	0	0	0	0	0	0	0	0	0	0	0	0	0	0	0
	sucA	2-oxoglutarate dehydrogenase E1 component	K00154	0	0	0	0	0	0	0	0	0	0	0	0	0	0	0	0	0	0	0	0	0	0	0	0	0	0	0	0	0	0	0	0	0	0	0	0	0	0	0	0	0	0	0	0	0	0
			COG0567	0	0	0	0	0	0	0	0	0	0	0	0	0	0	0	0	0	0	0	0	0	0	0	0	0	0	0	0	0	0	0	0	0	0	0	0	0	0	0	0	0	0	0	0	0	0
	sucB	2-oxoglutarate dehydrogenase E2 component (dihydrolipoamide succinyltransferase)	K00658	0	0.145168	0	2.23988	0	0	0	0	0.496191	0	0	0	0	0	0	0	2.69214	0	0	0	0	0.157371	0	0.0774621	0	0	0.0587047	0	0	0	0	0	0	0	0	0.0235882	0	0.11624	0	0.312787	0.864785	0	0	0.152182	0.0346106	0
			COG0508	0	0	0	1.59803	0	0	0	0	0.0712642	0	0	0	0	0	0	0	0	0	0.302224	0	0	0.0289843	0	0	0	0	0.17167	0	0	0	0	0	0.309834	0	0	0	0	0	0	0	0	0	0	0	0	0
			TIGR02927	0	0	0	0	0	0	0	0	0	0	0	0	0	0	0	0	0	0	0	0	0	0	0	0	0	0	0	0	0	0	0	0	0	0	0	0	0	0	0	0	0	0	0	0	0	0
	korA/oorA/oforA	2-oxoglutarate/2-oxoacid ferredoxin oxidoreductase subunit alpha	K00174	0.0166171	0	0	0	0	0	0	0	0	7.38517	2.18451	0.639611	1.60196	0.256329	0	7.00957	10.9158	0.399749	0.067348	0.0534087	0	0.0862064	0.117436	0.303072	1.14332	0.341666	0.445478	0.0230561	0.462928	0.425861	0	0.119376	0.0162995	0	0.291399	0.494295	0.166063	0.367429	0.194252	0	1.25273	0.121108	0	0.127424	0.134878	0.267155
	korB/oorB/oforB	2-oxoglutarate/2-oxoacid ferredoxin oxidoreductase subunit beta	K00175	0.090155	0	0	0	0	0	0	0	0	6.03482	3.97571	0.201095	0.436187	0.230123	0	3.01454	0	0.175374	0	0.173588	0	0.259102	0.0713355	0.134322	0.147525	0.0933286	0.323871	0	2.03862	0.276218	0	0.0275739	0.306481	0.0627125	0.211453	0.683916	0.482142	0.631858	0.111183	0.0306319	2.23298	0.00811738	0	0	0.0567224	0.0210854
			TIGR02177	0	0	0	0	0	0	0	0	0	0	0	0	0	0	0	0	0	0	0	0	0	0	0	0	0	0	0	0	0	0	0	0	0	0	0	0	0	0	0	0	0	0	0	0	0	0
	korC/oorC	2-oxoglutarate ferredoxin oxidoreductase subunit gamma	K00177	0	0	0	0	0	0	0	0	0	5.23559	1.45788	1.2354	0.307476	0.509765	0	1.19197	0	0.200214	0	0	0	0	0	0	0.581354	0.108665	0.850842	0.117376	0	0.223383	0.985799	0	0	0	0.117622	0.294198	0.38404	0.0394206	0	0	1.08855	0.0531383	0	0.0788411	0	0
			TIGR02175	0	0	0	0	0	0	0	0	0	0	0	0.1099	0.446872	0	0	0	0	0	0	0	0	0	0	0	0	0	0	0	0	0	0	0	0	0	0	0	0	0	0	0	0	0	0	0	0	0
	korD/oorD	2-oxoglutarate ferredoxin oxidoreductase subunit delta	K00176	0	0	0	0	0	0	0	0	0	9.50644	0.641892	0	0	0.210205	0	1.82314	0	0	0	0	0	0	0	0	0.421247	0	0.449176	0	0	0.446766	0	0.54686	0	0	0	0	0.318131	0	0	0	0	0	0	0	0	0.345399
			TIGR02179	0	0	0	0	0	0	0	0	0	0	0	0	0	0	0	0	0	0	0	0	0	0	0	0	0	0	0	0	0	0	0	0	0	0	0	0	0	0	0	0	0	0	0	0	0	0
	sucD	Succinyl-CoA synthetase	K01902	0	0.106657	0.00926917	1.52612	0.113141	4.88911	1.11347	0	0	4.17848	1.12514	0.178792	0.0333489	0.718612	0	1.89266	15.9022	0	0	0	0.00836607	0.591593	0	0.381917	0.220595	0.0655673	1.00443	0	0	0	0	0	0	0	0	0.0471421	0	0	0	0.213335	3.04247	0.0711116	0	0	0	0
			COG0074	0	0	0	0	0	0	0	0	0	0	0	0	0	0	0	0	0	0	0	0	0	0	0	0	0	0	0	0	0	0	0	0.0510249	0	0	0	0	0	0	0	0	0	0	0	0	0	0
			TIGR01019	0	0	0	0	0	0	0	0	0	0	0	0	0	0	0	0	0	0	0	0	0	0	0	0	0	0	0	0	0	0	0	0	0	0	0	0	0	0	0	0	0	0	0	0	0	0
	sucC	succinyl-CoA synthetase beta subunit	K01903	0	0.525715	0	2.63118	0	0.727845	0.368153	0.00689365	0	3.32255	1.10484	0.0822169	0.143693	0.115701	0	0.708371	18.803	0	0	0	0.0445383	0.777301	0	0.623458	0	0.0838169	1.40131	0	0	0.0681942	0	0	0.0385939	0	0.118397	0	0	0	0.0124308	0.0810414	1.43148	0.0435079	0	0	0.0381757	0.0357309
			COG0045	0	0	0	0	0	0	0	0	0	0	0	0	0	0	0	0	0	0	0.519525	0	0	0	0	0	0	0	0	0.201483	0	0	0	0	0	0	0	0	0	0	0	0	0	0	0	0	0	0
			TIGR01016	0	0	0	0	0	0	0	0	0	0	0	0	0	0	0	0	0	0	0	0	0	0	0	0	0	0	0	0	0	0	0	0	0	0	0	0	0	0	0	0	0	0	0	0	0	0
	LSC1	succinyl-CoA synthetase alpha subunit	K01899	0	0	0	0	0	0	0	0	0	0	0	0	0	0	0	0	0	0	0	0	0	0	0	0	0	0	0	0	0	0	0	0	0	0	0	0	0	0	0	0	0	0	0	0	0	0
	LSC2	succinyl-CoA synthetase beta subunit	K01900	0	0	0	0	0	0	0	0	0	0	0	0	0	0	0	0	0	0	0	0	0	0	0	0	0	0	0	0	0	0	0	0	0	0	0	0	0	0	0	0	0	0	0	0	0	0
	aarC/cat1	succinyl-CoA:acetate CoA-transferase	K18118	0	0.232399	0	0	0	0	0	0	0	0	0	0	0	0	0	0	0	0	0	0	0.0570891	0	0	0	0	0	0.0127201	0	0	0	0	0	0	0	0	0	0	0	0	0	0	0	0	0	0	0
			TIGR03458	0	0	0	0	0	0	0	0	0	0	0	0	0	0	0	0	0	0	0	0	0	0.55564	0	0	0	0	0	0	0	0	0	0	0	0	0	0	0	0	0	0	0	0	0	0	0	0
	SDH	Succinate dehydrogenase		0	0	0	0	0	0	0	0	0	0	0	0	0	0	0	0	0	0	0	0	0	0	0	0	0	0	0	0	0	0	0	0	0	0	0	0	0	0	0	0	0	0	0	0	0	0
	sdhA/frdA	succinate dehydrogenase, fumarate reductase, flavoprotein subunit	K00239	0	1.03116	0.317357	3.04552	0.168047	1.25935	0.696339	0.0022788	0.641777	0.901203	0.518768	0	0.19818	0.0665448	0.0723061	2.73843	18.804	0	0	0	0.0521826	0.477067	0	0.726828	0	0	1.1088	0	0	0	0	0	0	0.0150515	0.310513	0.168974	0.0797363	0.0302224	0	0	1.52412	0.0492241	0	0.238449	0.0474671	0.0611247
			COG1053	0	0	0	0	0	0	0.00483041	0	0	0	0	0	0	0	0	0	1.56462	0	0	0	0	0	0	0.0552283	0	0	0	0	0	0.0958361	0	0.0550142	0.121865	0	0	0	0	0	0	0	0	0	0	0	0	0
			TIGR01811	0	0	0	0	0	0	0	0	0	0	0	0	0	0	0	0	0	0	0	0	0	0	0	0	0	0	0	0	0	0	0	0	0	0	0	0	0	0	0	0	0	0	0	0	0	0
			TIGR01812	0	0	0	0	0	0	0	0	0	0	0.222979	0	0	0	0	0	0	0	0	0	0	0	0	0	0	0	0	0	0	0	0	0	0	0	0	0	0	0	0	0	0	0	0	0	0	0
			TIGR01816	0	0	0	0	0	0	0	0	0	0	0	0	0	0	0	0	0	0	0	0	0	0	0	0	0	0	0	0	0	0	0	0	0	0	0	0	0	0	0	0	0	0	0	0	0	0
	sdhB/frdB	succinate dehydrogenase / fumarate reductase, iron-sulfur subunit	K00240	0	0.12089	0.0183863	1.19921	0.075613	0.435826	0.66112	0	0.953333	0.58478	0.256441	0	0.0749704	0.354994	0	3.0457	28.0513	0	0	0	0.0291301	0.278814	0	0.19221	0	0	0.925445	0	0	0	0	0	0	0.164796	0.956627	0.19315	0.174081	0.228453	0	0	0	0	0.18274	0.169519	0.0285566	0.0888639
			COG0479	0	0	0	0	0	0	0	0	0	0	0	0	0	0	0	0	0	0	0	0	0	0	0	0	0	0	0	0	0	0	0	0	0	0	0	0	0	0	0	0	0	0	0	0	0	0
			TIGR00384	0	0	0	0	0	0	0	0	0	0	0	0	0	0	0	0	0	0	0	0	0	0	0	0	0	0	0	0	0	0	0	0	0	0	0	0	0	0	0	0	0	0	0	0	0	0
	sdhC/frdC	succinate dehydrogenase / fumarate reductase, cytochrome b subunit	K00241	0	1.0647	0	3.17474	0	1.01685	2.95457	0	1.88246	0.920928	0.650238	0	0.0111935	0.164104	0.0252873	0.628694	25.2031	0	0	0	0.158289	3.06355	0	0	0	0	0	0	0	0	0	0	0	0.152718	0.159256	0.383924	0.0426043	0.0481733	0	0	1.30879	0	0.045835	0.220755	0	0
			COG2009	0	0	0	0	0	0	1.04314	0	0	0	0	0	0	0	0	0	0	0	0	0	0	0	0	0	0	0	0	0	0	0	0	0	0	0	0	0	0	0	0	0	0	0	0	0	0	0
			TIGR02046	0	0	0	0	0	0	0	0	0	0	0	0	0	0	0	0	0	0	0	0	0	0	0	0	0	0	0	0	0	0	0	0	0	0	0	0	0	0	0	0	0	0	0	0	0	0
			TIGR02970	0	0	0	0	0	0	0	0	0	0	0	0	0	0	0	0	0	0	0	0	0	0	0	0	0	0	0	0	0	0	0	0	0	0	0	0	0	0	0	0	0	0	0	0	0	0
	sdhD/frdD	succinate dehydrogenase / fumarate reductase, membrane anchor subunit	K00242	0	1.36072	0.67988	10.1162	0	0.367752	3.97078	0	2.02263	0	0	0	0	0	0	0	0	0	0	0	0	0.693189	0	0	0	0	0	0	0	0	0	0	0	0	0	0	0	0	0	0	0	0	0	0	0	0
			COG2142	0	0	0	0	0	0	0	0	0	0	0	0	0	0	0	0	0	0	0	0	0	0	0	0	0	0	0	0.698766	0	0	0	0	0	0	0	0	0	0	0	0	0	0	0	0	0	0
			TIGR02968	0	0	0	0	0	0	0	0	0	0	0	0	0	0	0	0	0	0	0	0	0	0	0	0	0	0	0	0	0	0	0	0	0	0	0	0	0	0	0	0	0	0	0	0	0	0
	frdA	fumarate reductase flavoprotein subunit	K00244	0	0	0	0	0	0	0	0	0	0	0	0.319877	0.0073601	0	0	0	0	0	0	0	0	0	0	0	0	0	0	0	2.07399	0	0	0	0	0	0	0	0	0	0	0	0	0	0	0	0	0
			COG1053	0	0	0	0	0	0	0.00483041	0	0	0	0	0	0	0	0	0	1.56462	0	0	0	0	0	0	0.0552283	0	0	0	0	0	0.0958361	0	0.0550142	0.121865	0	0	0	0	0	0	0	0	0	0	0	0	0
			TIGR01176	0	0	0	0	0	0	0	0	0	0	0	0	0	0	0	0	0	0	0	0	0	0	0	0	0	0	0	0	0	0	0	0	0	0	0	0	0	0	0	0	0	0	0	0	0	0
	frdB	fumarate reductase iron-sulfur subunit	K00245	0	0	0	0	0	0	0	0	0	0	0.0599453	0.143201	0.00986855	0	0	0	0	0	0	0	0	0	0	0	0	0	0	0	1.06179	0	0	0	0	0	0	0	0	0	0	0	0	0	0	0	0	0
			COG0479	0	0	0	0	0	0	0	0	0	0	0	0	0	0	0	0	0	0	0	0	0	0	0	0	0	0	0	0	0	0	0	0	0	0	0	0	0	0	0	0	0	0	0	0	0	0
	frdC	fumarate reductase subunit C	K00246	0	0	0	0	0	0	0	0	0	0	0	0.210615	0	0	0	0	0	0	0	0	0	0	0	0	0	0	0	0	0.359516	0	0	0	0	0	0	0	0	0	0	0	0	0	0	0	0	0
			COG3029	0	0	0	0	0	0	0	0	0	0	0	0	0	0	0	0	0	0	0	0	0	0	0	0	0	0	0	0	2.00889	0	0	0	0	0	0	0	0	0	0	0	0	0	0	0	0	0
	frdD	fumarate reductase subunit D	K00247	0	0	0	0	0	0	0	0	0	0	0	0	0	0	0	0	0	0	0	0	0	0	0	0	0	0	0	0	0	0	0	0	0	0	0	0	0	0	0	0	0	0	0	0	0	0
			COG3080	0	0	0	0	0	0	0	0	0	0	0	0	0	0	0	0	0	0	0	0	0	0	0	0	0	0	0	0	0	0	0	0	0	0	0	0	0	0	0	0	0	0	0	0	0	0
	sdhD/frdD	putative succinate dehydrogenase / fumarate reductase, subunit D	K18860	0	0	0	0	0	0	0	0	0	0	0	0	0	0	0	0	0	0	0	0	0	0	0	0	0	0	0	0	0	0	0	0	0	0	0	0	0	0	0	0	0	0	0	0	0	0
	SDHA/SDH1	succinate dehydrogenase (ubiquinone) flavoprotein subunit	K00234	0	0	0	0	0	0	0	0	0	0	0	0	0	0	0	0	0	0	0	0	0	0	0	0	0	0	0	0	0	0	0	0	0	0	0	0	0	0	0	0	0	0	0	0	0	0
			COG1053	0	0	0	0	0	0	0.00483041	0	0	0	0	0	0	0	0	0	1.56462	0	0	0	0	0	0	0.0552283	0	0	0	0	0	0.0958361	0	0.0550142	0.121865	0	0	0	0	0	0	0	0	0	0	0	0	0
	SDHB, SDH2	succinate dehydrogenase (ubiquinone) iron-sulfur subunit	K00235	0	0	0	0	0	0	0	0	0	0	0	0	0	0	0	0	0	0	0	0	0	0	0	0	0	0	0	0	0	0	0	0	0	0	0	0	0	0	0	0	0	0	0	0	0	0
			COG0479	0	0	0	0	0	0	0	0	0	0	0	0	0	0	0	0	0	0	0	0	0	0	0	0	0	0	0	0	0	0	0	0	0	0	0	0	0	0	0	0	0	0	0	0	0	0
	SDHC, SDH3	succinate dehydrogenase (ubiquinone) cytochrome b560 subunit	K00236	0	0	0	0	0	0	0	0	0	0	0	0	0	0	0	0	0	0	0	0	0	0	0	0	0	0	0	0	0	0	0	0	0	0	0	0	0	0	0	0	0	0	0	0	0	0
			COG2009	0	0	0	0	0	0	1.04314	0	0	0	0	0	0	0	0	0	0	0	0	0	0	0	0	0	0	0	0	0	0	0	0	0	0	0	0	0	0	0	0	0	0	0	0	0	0	0
	SDHD, SDH4	succinate dehydrogenase (ubiquinone) membrane anchor subunit	K00237	0	0	0	0	0	0	0	0	0	0	0	0	0	0	0	0	0	0	0	0	0	0	0	0	0	0	0	0	0	0	0	0	0	0	0	0	0	0	0	0	0	0	0	0	0	0
			COG2142	0	0	0	0	0	0	0	0	0	0	0	0	0	0	0	0	0	0	0	0	0	0	0	0	0	0	0	0.698766	0	0	0	0	0	0	0	0	0	0	0	0	0	0	0	0	0	0
	sdhD, frdD	succinate dehydrogenase / fumarate reductase, subunit D	K18859	0	0	0	0	0	0	0	0	0	0	0	0	0	0	0	0	0	0	0	0	0	0	0	0	0	0	0	0	0	0	0	0	0	0	0	0	0	0	0	0	0	0	0	0	0	0
	fumAB	fumarate hydratase, class I	K01676	0	0	0	0	0	0	0	0	0	0	0	0.31065	0.259323	0.119749	0	0	13.0889	0.17211	0.115126	0	0	1.33649	0	0	0	0	0	0	0	0	0	0	0	0	0	0.687654	0	0	0	0.0840088	0.237309	0.0526295	0	0	0	0
			COG1838	0	0	0	0	0	0	0	0	0	0	0	0	0	0	0	0	0	0	0	0	0	0	0	0	0	0	0	0	0	0	0	0	0	0	0	0	0	0	0	0	0	0	0	0	0	0
			COG1951	0	0	0	0	0	0	0	0	0	0	0	0	0	0	0	0	0	0	0	0	0	0	0	0	0	0	0	0	0	0	0	0	0	0	0	0	0	0	0	0	0	0	0	0	0	0
			TIGR00722	0	0	0	0	0	0	0	0	0	0	0	0	0	0	0	0	0	0	0	0	0	0	0	0	0	0	0	0	0	0	0	0	0	0	0	0	0	0	0	0	0	0	0	0	0	0
			TIGR00723	0	0	0	0	0	0	0	0	0	0	0	0	0	0	0	0	0	0	0.046496	0	0	0	0	0	0	0	0	0	0	0	0	0	0	0	0	0	0	0	0	0	0	0	0	0	0	0
	fumC	fumarate hydratase, class II	K01679	0	2.16075	0	1.52544	0	0	2.24396	0	0	0.162938	0.910654	0.17388	0.0421402	0	0	0.791708	1.84806	0	0	0	0.102756	0	0	0.364602	0	0	1.47661	0	0	0	0	0	0	0	0.0260538	0	0.156058	0.0104893	0	0	0	0	0	0.0642121	0.00482594	0
			COG0114	0	0	0	0	0	0	0	0	0	0	0	0	0	0	0	0	0	0	0	0	0	0	0	0	0	0	0	0	0	0	0	0	0	0	0	0	0	0	0	0	0	0	0	0	0	0
			TIGR00979	0	0	0	0	0	0	0	0	0	0	0	0	0	0	0	0	0	0	0	0	0	0	0	0	0	0	0	0	0	0	0	0	0	0	0	0	0	0	0	0	0	0	0	0	0	0
	fumA	fumarate hydratase subunit alpha	K01677	0.249645	0	0	0	0	0	0	0	0	2.22048	0	0	0	0	0	1.17208	0	0	0	0	0	0	0.15543	0	0.0252731	0	0	0	0.643488	0	0	0	0.452319	0	0	0	0	0	0	0	0	0	0	0	0	0
			COG1951	0	0	0	0	0	0	0	0	0	0	0	0	0	0	0	0	0	0	0	0	0	0	0	0	0	0	0	0	0	0	0	0	0	0	0	0	0	0	0	0	0	0	0	0	0	0
	fumB	fumarate hydratase subunit beta	K01678	0.0120288	0	0	0	0	0	0	0	0	0.487967	0	0	0	0	0	0.951864	0	0	0	0	0	0	0	0	0.0419271	0.0385818	0	0	1.07052	0	0	0	0	0	0	0	0	0.0394206	0	0	0	0	0	0	0	0
			COG1838	0	0	0	0	0	0	0	0	0	0	0	0	0	0	0	0	0	0	0	0	0	0	0	0	0	0	0	0	0	0	0	0	0	0	0	0	0	0	0	0	0	0	0	0	0	0
	MDH1	Malate dehydrogenase	K00025	0	0	0	0	0	0	0	0	0	0	0	0	0	0	0	0	0	0	0	0	0	0	0	0	0	0	0	0	0	0	0	0	0	0	0	0	0	0	0	0	0	0	0	0	0	0
			TIGR01757	0	0	0	0	0	0	0	0	0	0	0	0	0	0	0	0	0	0	0	0	0	0	0	0	0	0	0	0	0	0	0	0	0	0	0	0	0	0	0	0	0	0	0	0	0	0
			TIGR01758	0	0	0	0	0	0	0	0	0	0	0	0	0	0	0	0	0	0	0	0	0	0	0	0	0	0	0	0	0	0	0	0	0	0	0	0	0	0	0	0	0	0	0	0	0	0
			TIGR01759	0	0	0	0	0	0	0	0	0	0	0	0	0	0	0	0	0	0	0	0	0	0	0	0	0	0	0	0	0	0	0	0	0	0	0	0	0	0	0	0	0	0	0	0	0	0
			TIGR01763	0	0	0	0	0	0	0	0	0	0	0	0	0	0	0	0	0	0	0	0	0	0	0	0	0	0	0	0	0	0	0	0	0	0	0	0	0	0	0	0	0	0	0	0	0	0
			TIGR01320	0	0	0	0	0	0	0	0	0	0	0	0	0	0	0	0	0	0	0	0	0	0	0	0	0	0	0	0	0	0	0	0	0	0	0	0	0	0	0	0	0	0	0	0	0	0
			TIGR01772	0	0	0	0	0	0	0	0	0	0	0	0	0	0	0	0	0	0	0	0	0	0	0	0	0	0	0	0	0	0	0	0	0	0	0	0	0	0	0	0	0	0	0	0	0	0
	MDH2	malate dehydrogenase	K00026	0	0	0	0	0	0	0	0	0	0	0	0	0	0	0	0	0	0	0	0	0	0	0	0	0	0	0	0	0	0	0	0	0	0	0	0	0	0	0	0	0	0	0	0	0	0
	mdh	malate dehydrogenase	K00024	0	0.0262964	0	1.24164	0	0	0	0	0	0	0.231844	0	0.0852427	0.19106	0.00782458	6.04874	40.9542	0	0	0	0.0435639	1.53534	0	0	0	0	0.454356	0	0	0	0	0	0	0.134653	0	0	0	0	0	0	0.854891	0	0	0.622262	0.718549	0.0695212
			COG0039	0	0	0	0	0	0	0	0	0	0	0	0.213335	0	0	0	0	0	0	0	0	0	0	0	0	0	0	0	0	0	0	0	0	0	0	0	0	0	0	0	0	0	0	0	0	0	0
	mqo	malate dehydrogenase (quinone)	K00116	0	0	0	0	0	2.3899	0	0	0	0	0	0	0	0	0	0	0	0	0	0	0	0	0	0	0	0	0	0	0	0	0	0	0	0	0	0.0196569	0	0	0	0	0	0	0	0	0	0
Entner-Douderoff	criteria for presence: at least one gene present
	G6PD	Glucose 6-phosphate dehydrogenase	K00036	0.0104587	1.75024	0	10.51	0	1.24654	5.21287	0.00941764	0.445039	0	0.0445905	0	0	0	0	0	0	0	0	0.0261101	0	0.257791	0.0307336	0.390006	0.0822302	0	0.141575	0	1.57824	0	0	0.0168683	0	0	0	0	0	0	0	0.0683185	0.0596073	0.0288979	0	0	0.0239386	0.899335
			COG0364	0	0	0	0	0	0	0	0	0	0	0	0	0	0	0	0	0	0	0	0	0	0	0	0	0	0	0	0	0	0	0	0	0	0	0	0	0	0	0	0	0	0	0	0	0	0
			TIGR00871	0	0	0	0	0	0	0	0	0	0	0	0	0	0	0	0	0	0	0	0	0	0	0	0	0	0	0	0	0	0	0	0	0	0	0	0	0	0	0	0	0	0	0	0	0	0
			TIGR03554	0	0	0	0	0	0	0	0	0	0	0	0	0	0	0	0	0	0	0	0	0	0	0	0	0	0	0	0	0	0	0	0	0	0	0	0	0	0	0	0	0	0	0	0	0	0
	PGLS	6-phosphogluconolactonase	K01057	0	0.0569062	0	2.61853	0	0.932447	1.20364	0	0.295033	0	0.162541	0	0	0	0	0	0	0	0	0	0	0.122665	0.0614693	0.680917	0	0	0	0	0.738068	0	0	0.0308655	0	0	0	0	0	0	0	0	0.289736	0	0	0	0	0
			COG0363	0	0	0	0	0	0	0	0	0	0	0	0	0	0	0	0	0	0	0	0	0	0	0	0	0	0	0	0	0	0	0	0	0	0	0	0	0	0	0	0	0	0	0	0	0	0
	pglS	6-phosphogluconolactonase	K07404	0	0	0	0	0	0	0	0	0	0	0	0	0	0	0	0	0	0	0.0304008	0	0	0.11929	0	0.38404	0.104905	0	0	0	0	0	0	0	0	0	0.0836756	0	0	0	0	0	0.0623143	0	0	0	0	0
			COG2706	0	0	0	0	0	0	0	0	0	0	0	0	0	0	0	0	0	0	0	0	0	0	0	0	0	0	0	0	0.166515	0	0	0	0	0	0	0	0	0	0	0	0	0	0	0	0	0
			TIGR01198	0	0	0	0	0	0	0	0	0	0	0	0	0	0	0	0	0	0	0	0	0	0	0	0	0	0	0	0	0	0	0	0	0	0	0	0	0	0	0	0	0	0	0	0	0	0
	edd	Phosphogluconate dehydratase	K01690	0	0.239056	0	6.6841	0	0	0	0.0549499	0	0	0.131867	0	0	0	0	0	0	0	0	0	0	0	0	0	0	0	0	0	0	0	0	0	0	0	0	0	0	0	0	0	0	0	0	0	0	0
			COG0129	0	0	0	0	0	0	0	0	0.0804256	0	0	0	0	0	0	0	0	0	0	0	0	0	0	0	0	0	0	0	0	0	0	0	0	0	0	0	0	0	0	0	0	0	0	0	0	0
			TIGR01196	0	0	0	0	0	0	0	0	0	0	0	0	0	0	0	0	0	0	0	0	0	0	0	0	0	0	0	0	0	0	0	0	0	0	0	0	0	0	0	0	0	0	0	0	0	0
	eda	2-dehydro-3-deoxyphosphogluconate aldolase	K01625	0	0	0	3.87045	0	0	0	0	0	0	0	0	0	0	0	0	0.224509	0	0.156331	0	0	0	0	0.104632	0.199634	0	1.62831	0	0.0462736	0	0	0	0	0	0	0	0	0	0	0.252361	0.469657	0	0	0	0	0
			COG0800	0	0	0	0	0	0	0	0	0	0	0	0	0	0	0	0	0	0	0	0	0	0	0	0	0	0	0	0	0	0	0	0	0	0	0	0	0	0	0	0	0	0	0	0	0	0
			TIGR01182	0	0	0	0	0	0	0	0	0	0	0	0	0	0	0	0	0	0	0	0	0	0	0	0	0	0	0	0	0	0	0	0	0	0	0	0	0	0	0	0	0	0	0	0	0	0
Pentose phosphate	criteria for presence: at least one gene present
	G6PD	Glucose 6-phosphate dehydrogenase	K00036	0.0104587	1.75024	0	10.51	0	1.24654	5.21287	0.00941764	0.445039	0	0.0445905	0	0	0	0	0	0	0	0	0.0261101	0	0.257791	0.0307336	0.390006	0.0822302	0	0.141575	0	1.57824	0	0	0.0168683	0	0	0	0	0	0	0	0.0683185	0.0596073	0.0288979	0	0	0.0239386	0.899335
			COG0364	0	0	0	0	0	0	0	0	0	0	0	0	0	0	0	0	0	0	0	0	0	0	0	0	0	0	0	0	0	0	0	0	0	0	0	0	0	0	0	0	0	0	0	0	0	0
			TIGR00871	0	0	0	0	0	0	0	0	0	0	0	0	0	0	0	0	0	0	0	0	0	0	0	0	0	0	0	0	0	0	0	0	0	0	0	0	0	0	0	0	0	0	0	0	0	0
			TIGR03554	0	0	0	0	0	0	0	0	0	0	0	0	0	0	0	0	0	0	0	0	0	0	0	0	0	0	0	0	0	0	0	0	0	0	0	0	0	0	0	0	0	0	0	0	0	0
	H6PD	hexose-6-phosphate dehydrogenase	K13937	0	0	0	0	0	0	0	0	0	0	0	0	0	0	0	0	0	0	0	0	0	0	0	0	0	0	0	0	0	0	0	0	0	0	0	0	0	0	0	0	0	0	0	0	0	0
			TIGR01198	0	0	0	0	0	0	0	0	0	0	0	0	0	0	0	0	0	0	0	0	0	0	0	0	0	0	0	0	0	0	0	0	0	0	0	0	0	0	0	0	0	0	0	0	0	0
	azf	NAD+ dependent glucose-6-phosphate dehydrogenase	K19243	0	0	0	0	0	0	0	0	0	0	0	0	0	0	0	0	0	0	0	0	0	0	0	0	0	0	0	0	0	0	0	0	0	0	0	0	0	0	0	0	0	0	0	0	0	0
	PGLS	6-phosphogluconolactonase	K01057	0	0.0569062	0	2.61853	0	0.932447	1.20364	0	0.295033	0	0.162541	0	0	0	0	0	0	0	0	0	0	0.122665	0.0614693	0.680917	0	0	0	0	0.738068	0	0	0.0308655	0	0	0	0	0	0	0	0	0.289736	0	0	0	0	0
			COG0363	0	0	0	0	0	0	0	0	0	0	0	0	0	0	0	0	0	0	0	0	0	0	0	0	0	0	0	0	0	0	0	0	0	0	0	0	0	0	0	0	0	0	0	0	0	0
	pglS	6-phosphogluconolactonase	K07404	0	0	0	0	0	0	0	0	0	0	0	0	0	0	0	0	0	0	0.0304008	0	0	0.11929	0	0.38404	0.104905	0	0	0	0	0	0	0	0	0	0.0836756	0	0	0	0	0	0.0623143	0	0	0	0	0
			COG2706	0	0	0	0	0	0	0	0	0	0	0	0	0	0	0	0	0	0	0	0	0	0	0	0	0	0	0	0	0.166515	0	0	0	0	0	0	0	0	0	0	0	0	0	0	0	0	0
			TIGR01198	0	0	0	0	0	0	0	0	0	0	0	0	0	0	0	0	0	0	0	0	0	0	0	0	0	0	0	0	0	0	0	0	0	0	0	0	0	0	0	0	0	0	0	0	0	0
	PGD	6-phosphogluconate dehydrogenase	K00033	0	0.83916	0	6.6967	0.0533337	0	8.61572	0	0.864905	0	0	0	0	0	0	0	0	0	0.0118058	0.0547237	0.0149863	0.48375	0.0432607	0.971729	0.0715626	0.380975	0.148947	0	1.01066	0	0	0	0	0	0.034896	0	0	0	0	0.403797	0.647788	0.0299109	0	0	0.389406	0
			COG0362	0	0	0	0	0	0	0	0	0	0	0	0	0	0	0	0	0	0	0	0	0	0	0	0	0	0	0	0	0	0	0	0	0	0	0	0	0	0	0	0	0	0	0	0	0	0
			COG1023	0	0	0	0	0	0	0	0	0	0	0	0	0	0	0	0	0	0	0	0	0	0	0	0	0	0	0	0	0	0	0	0	0	0	0	0	0	0	0	0	0	0	0	0	0	0
			TIGR00872	0	0	0	0	0	0	0	0	0	0	0	0	0	0	0	0	0	0	0	0	0	0	0	0	0	0	0	0	0	0	0	0	0	0	0	0	0	0	0	0	0	0	0	0	0	0
			TIGR00873	0	0	0	0	0	0	0	0	0	0	0	0	0	0	0	0	0	0	0	0	0	0	0	0	0	0	0	0	0	0	0	0	0	0	0	0	0	0	0	0	0	0	0	0	0	0
	rpiA	ribose 5-phosphate isomerase A	K01807	0	1.07265	0	0.917353	0	6.6749	0.262377	0	0	0	0	0	0	0	0	0	0	0	0	0	0	0	0	0	0	0	1.49057	0	0	0	0	0	0	0	0	0	0	0	0	0	0	0	0	0	0	0
			COG0120	0	0	0	0	0	0	0	0	0	0	0	0	0	0	0	0	0	0	0	0	0	0	0	0	0	0	0	0	0	0	0	0	0	0	0	0	0	0	0	0	0	0	0	0	0	0
			TIGR00021	0	0	0	0	0	0	0	0	0	0	0	0	0	0	0	0	0	0	0	0	0	0	0	0	0	0	0	0	0	0	0	0	0	0	0	0	0	0	0	0	0	0	0	0	0	0
	rpiB	ribose 5-phosphate isomerase B	K01808	0	0	0	1.98652	0	0	0	0	0	0.264964	0.223973	0.180923	0	0.268806	0	5.81999	9.60521	1.63646	0	0.128949	0	0.755099	0	0.741608	0.918194	0.0328952	1.10176	0	2.00078	0	0	0	0.109191	0	0	0	0	0	0	0.520176	0	0	0	0	0	0
			COG0698	0	0	0	0	0	0	0	0	0	0	0	0	0	0	0	0	0	0	0	0	0	0	0	0	0	0	0	0	0	0	0	0	0	0	0	0	0	0	0	0	0	0	0	0	0	0
			TIGR01120	0	0	0	0	0	0	0	0	0	0	0	0	0	0	0	0	0	0	0	0	0	0	0	0	0	0	0	0	0	0	0	0	0	0	0	0	0	0	0	0	0	0	0	0	0	0
			TIGR00689	0	0	0	0	0	0	0	0	0	0	0	0	0	0	0	0	0	0	0	0	0	0	0	0	0	0	0	0	0	0	0	0	0	0	0	0	0	0	0	0	0	0	0	0	0	0
	RPE	Ribulose 5-phosphate 3-epimerase	K01783	0.169962	0	0.0786275	0.16462	0.0844644	4.95923	7.03389	0	0.0415708	0.483214	0	0.144845	0	0.087522	0	1.65414	2.35479	0	0.851176	0	0	0.220803	0.120343	0.223494	0	0	0.433249	0	0.111279	0	0	0.123128	0	0	0	0	0	0.176642	0	0	0	0.0252873	0	0	0.0879198	0
			COG0036	0	0	0	0	0	0	0	0	0	0	0	0	0	0	0	0	0	0	0	0	0	0	0	0.173828	0	0	0	0	0	0	0	0	0	0	0	0	0	0	0	0	0	0	0	0	0	0
			TIGR01163	0	0	0	0	0	0	0	0	0	0	0	0	0	0	0	0	0	0	0	0	0	0	0	0	0	0	0	0	0	0	0	0	0	0	0	0	0	0	0	0	0	0	0	0	0	0
	tktAB	Transketolase	K00615	0.213458	0.167083	0	5.18985	0.0514424	23.2845	12.1539	0	0.148893	1.06279	0.027506	0.0978298	0	0.196813	0	9.77569	0	0.0750707	0.031985	0.0691839	0	2.27174	0.0558478	1.17493	0.414639	0.222245	3.23033	0.143865	3.45185	0.0358115	0.0380007	0	0.0596986	0	0	0.301433	0.0606343	0.598414	0.128152	0	1.06027	0	0	0.12231	0.0464004	0.0200561
			COG0021	0	0	0	0	0	0	0	0	0	0	0	0	0	0	0	0	0	0	0	0	0	0	0	0	0	0	0	0	0.562682	0	0	0	0	0	0	0	0	0	0	0	0	0	0	0	0	0
			TIGR00232	0	0	0	0	0	0	0	0	0	0	0	0	0	0	0	0	0	0	0	0	0	0	0	0	0	0	0	0	0	0	0	0	0	0	0	0	0	0	0	0	0	0	0	0	0	0
	talAB	Transaldolase	K00616	0.371897	0.388055	0	3.07422	0	0	3.81631	0	0.0947401	0.0903017	0.213304	0.0224911	0.34909	0	0	3.85121	6.47436	0	0	0.0373116	0	0.0284446	0	0	0	0	0	0.0458248	0	0	0	0	0	0.287472	0	0.187683	0	0.176642	0	0	0	0	0	0.134322	0.0219799	0
			COG0176	0	0	0	0	0	0	0	0	0	0	0	0	0	0	0	0	0	0	0	0	0	0	0	0	0	0	0	0	0	0	0	0	0	0	0	0	0	0	0	0	0	0	0	0	0	0
			TIGR00874	0	0	0	0	0	0	0	0	0	0	0	0	0	0	0	0	0	0	0	0	0	0	0	0	0	0	0	0	0	0	0	0	0	0	0	0	0	0	0	0	0	0	0	0	0	0
	GPI, pgi	glucose-6-phosphate isomerase	K01810	0	0.222616	0	2.95923	0.0352963	1.9439	3.43948	0	0.159814	0.25771	0.0689157	0.0972999	0	0.0664204	0.00955827	0	1.25056	0.0209333	0	0.0445266	0	1.36621	1.84979	0.0835764	0.0735451	0.156396	0.781656	0	2.44834	0.045362	0	0	0.034295	0	0	0	0	0	0	0.0330251	0.147491	0.0427928	0	0	0.258813	0
			COG0166	0	0	0	0	0	0	0	0	0	0	0	0	0	0	0	0	0	0	0	0	0	0	0	0	0	0	0	0	0	0	0	0	0	0	0.00858897	0	0	0	0	0	0	0	0	0	0	0
	pgi1	glucose-6-phosphate isomerase, archaeal	K06859	0	0	0	0	0	0	0	0	0	0	0	0	0	0	0	0	0	0	0	0	0	0	0	0	0	0	0	0	0	0	0	0	0	0	0	0	0	0	0	0	0	0	0	0	0	0
			COG2140	0	0	0	0	0	0	0	0	0.0967118	0	0	0	0	0	0	0	0	0	0	0	0	0	0	0	0	0	0	0	0	0	0	0	0	0	0	0	0	0	0	0	0	0	0	0	0	0
	tal-pgi	transaldolase / glucose-6-phosphate isomerase	K13810	0	0	0	0	0	0	0	0	0	0	0	0	0	0	0	0	0	0	0	0	0	0	0	0	0	0	0	0	0	0	0	0	0	0	0	0	0	0	0	0	0	0	0	0	0	0
	pgi-pmi	glucose/mannose-6-phosphate isomerase	K15916	0	0	0	0	0	0	0	0	0	0	0	0	0	0	0	0	0	0	0	0	0	0	0	0	0	0	0	0	0	0	0	0	0	0.0869208	0	0	0	0	0	0	0	0	0	0	0	0
			COG0166	0	0	0	0	0	0	0	0	0	0	0	0	0	0	0	0	0	0	0	0	0	0	0	0	0	0	0	0	0	0	0	0	0	0	0.00858897	0	0	0	0	0	0	0	0	0	0	0
EMP	criteria for presence: at least one gene present
	HK	Hexokinase	K00844	0	0	0	0	0	0	0	0	0	0	0	0	0	0	0	0	0	0	0.016485	0.0448233	0	0	0.0345314	0.116187	0.0384649	0	0	0	0	0	0	0	0	0	0	0	0	0	0	0	0	0	0	0	0	0
	GCK	glucokinase	K12407	0	0	0	0	0	0	0	0	0	0	0	0	0	0	0	0	0	0	0	0	0	0	0	0	0	0	0	0	0	0	0	0	0	0	0	0	0	0	0	0	0	0	0	0	0	0
			TIGR00749	0	0	0	0	0	0	0	0	0	0	0	0	0	0	0	0	0	0	0	0	0	0	0	0	0	0	0	0	0	0	0	0	0	0	0	0	0	0	0	0	0	0	0	0	0	0
	glk	glucokinase	K00845	0.0590945	0	0	1.95164	0	0	1.70404	0	0.136976	0	0.0952464	0	0	0	0.0113803	1.82191	0	0	0.341197	0.0147877	0	0	0	0.285394	0.0312983	0.166223	1.7426	0	0.517278	0	0	0	0	0.0451924	0	0	0	0	0	0.0562595	2.24926	0.109345	0	0.059472	0.194466	0.0724679
			COG0837	0	0	0	0	0	0	0	0	0	0	0	0	0	0	0	0	0	0	0	0	0	0	0	0	0	0	0	0	0	0	0	0	0	0	0	0	0	0	0	0	0	0	0	0	0	0
	ppgK	polyphosphate glucokinase	K00886	0	0	0	0	0	0	0	0	0	0	0	0	0	0	0	0	0.835414	0	0	0	0	0	0	0	0	0	0	0	0	0	0	0	0	0	0	0	0	0	0	0	0	0	0	0	0.059454	0
	ADPGK	ADP-dependent glucokinase	K08074	0	0	0	0	0	0	0	0	0	0	0	0	0	0	0	0	0	0	0	0	0	0	0	0	0	0	0	0	0	0	0	0	0	0	0	0	0	0	0	0	0	0	0	0	0	0
	pfkC	ADP-dependent phosphofructokinase/glucokinase	K00918	0	0	0	0	0	0	0	0	0	0	0	0	0	0	0	0	0	0	0	0	0	0	0	0	0	0	0	0	0	0	0	0	0	0	0.0164476	0	0	0	0	0	0	0	0	0	0.0779175	0
			COG4809	0	0	0	0	0	0	0	0	0	0	0	0	0	0	0	0	0	0	0	0	0	0	0	0	0	0	0	0	0	0	0	0	0	0	0	0	0	0	0	0	0	0	0	0	0	0
	GPI, pgi	glucose-6-phosphate isomerase	K01810	0	0.222616	0	2.95923	0.0352963	1.9439	3.43948	0	0.159814	0.25771	0.0689157	0.0972999	0	0.0664204	0.00955827	0	1.25056	0.0209333	0	0.0445266	0	1.36621	1.84979	0.0835764	0.0735451	0.156396	0.781656	0	2.44834	0.045362	0	0	0.034295	0	0	0	0	0	0	0.0330251	0.147491	0.0427928	0	0	0.258813	0
			COG0166	0	0	0	0	0	0	0	0	0	0	0	0	0	0	0	0	0	0	0	0	0	0	0	0	0	0	0	0	0	0	0	0	0	0	0.00858897	0	0	0	0	0	0	0	0	0	0	0
	pgi1	glucose-6-phosphate isomerase, archaeal	K06859	0	0	0	0	0	0	0	0	0	0	0	0	0	0	0	0	0	0	0	0	0	0	0	0	0	0	0	0	0	0	0	0	0	0	0	0	0	0	0	0	0	0	0	0	0	0
			COG2140	0	0	0	0	0	0	0	0	0.0967118	0	0	0	0	0	0	0	0	0	0	0	0	0	0	0	0	0	0	0	0	0	0	0	0	0	0	0	0	0	0	0	0	0	0	0	0	0
	tal-pgi	transaldolase / glucose-6-phosphate isomerase	K13810	0	0	0	0	0	0	0	0	0	0	0	0	0	0	0	0	0	0	0	0	0	0	0	0	0	0	0	0	0	0	0	0	0	0	0	0	0	0	0	0	0	0	0	0	0	0
	pgi-pmi	glucose/mannose-6-phosphate isomerase	K15916	0	0	0	0	0	0	0	0	0	0	0	0	0	0	0	0	0	0	0	0	0	0	0	0	0	0	0	0	0	0	0	0	0	0.0869208	0	0	0	0	0	0	0	0	0	0	0	0
			COG0166	0	0	0	0	0	0	0	0	0	0	0	0	0	0	0	0	0	0	0	0	0	0	0	0	0	0	0	0	0	0	0	0	0	0	0.00858897	0	0	0	0	0	0	0	0	0	0	0
	pfkA,PFK	Phosphofructokinase-1	K00850	0.0948697	0	0	0	0	0	0	0	0	0.242207	0.251945	0	0	0.849462	0	0	1.23635	0	0	0.0108665	0	0.0447947	0	0.912529	0.0936276	0	1.06235	0.295693	0.234156	0	0	0	0	0.065831	0	0	0	0	0.0221816	0	0.873628	0	0	0	0	0
			COG0205	0	0.0747042	0	0.583625	0	0	0.779331	0	0	0	0	0	0	0	0	0	0	0.118847	0.39273	0	0	0.130692	0.0662409	1.26297	0.143631	0	1.45191	0	0	0	0.278273	0	0	0	0	0.104597	0	0	0.00567557	0	0	0	0	0	0.0180882	0
			TIGR02482	0	0	0	0	0	0	0	0	0	0	0	0	0	0	0	0	0	0	0	0	0	0	0	0	0	0	0	0	0	0	0	0	0	0	0	0	0	0	0	0	0	0	0	0	0	0
			TIGR02478	0	0	0	0	0	0	0	0	0	0	0	0	0	0	0	0	0	0	0	0	0	0	0	0	0	0	0	0	0	0	0	0	0	0	0	0	0	0	0	0	0	0	0	0	0	0
			TIGR02483	0	0	0	0	0	0	0	0	0	0	0	0	0	0	0	5.23961	0	0	0	0	0	0	0	0	0	0	0	0.0436112	0	0	0	0	0	0	0.202233	0.0529927	0	0	0	0.267557	0.76688	0	0	0.100651	0	0
			TIGR03168	0	0	0	0	0	0	0	0	0	0	0	0	0	0	0	0	0	0	0	0	0	0	0	0	0	0	1.10153	0	0	0	0	0	0	0	0	0	0	0	0	0	0	0	0	0	0	0
	pfkB	6-phosphofructokinase 2	K16370	0	0	0	0	0	0	0	0	0	0	0	0	0	0	0.037778	1.93619	0	0	0	0	0	0	0	0	0	0	0	0	0	0	0	0	0	0	0	0	0	0	0	0	0	0	0	0	0	0
			TIGR03828	0	0	0	0	0	0	0	0	0	0	0	0	0	0	0	0	0	0	0	0	0	0	0	0	0	0	0	0	0	0	0	0	0	0	0	0	0	0	0	0	0	0	0	0	0	0
	pfk, pfp	ATP-dependent phosphofructokinase / diphosphate-dependent phosphofructokinase	K21071	0	0	0	0	0	0	0	0	0	0	0	0	0	0	0	0	0	0	0	0	0	0	0	0	0	0	0	0	0	0	0	0	0	0	0	0	0	0	0	0	0	0	0	0	0	0
			COG0205	0	0.0747042	0	0.583625	0	0	0.779331	0	0	0	0	0	0	0	0	0	0	0.118847	0.39273	0	0	0.130692	0.0662409	1.26297	0.143631	0	1.45191	0	0	0	0.278273	0	0	0	0	0.104597	0	0	0.00567557	0	0	0	0	0	0.0180882	0
	pfkC	ADP-dependent phosphofructokinase/glucokinase	K00918	0	0	0	0	0	0	0	0	0	0	0	0	0	0	0	0	0	0	0	0	0	0	0	0	0	0	0	0	0	0	0	0	0	0	0.0164476	0	0	0	0	0	0	0	0	0	0.0779175	0
			COG4809	0	0	0	0	0	0	0	0	0	0	0	0	0	0	0	0	0	0	0	0	0	0	0	0	0	0	0	0	0	0	0	0	0	0	0	0	0	0	0	0	0	0	0	0	0	0
			TIGR02045	0	0	0	0	0	0	0	0	0	0	0	0	0	0	0	0	0	0	0	0	0	0	0	0	0	0	0	0	0	0	0	0	0	0	0	0	0	0	0	0	0	0	0	0	0	0
		pyrophosphate--fructose-6-phosphate 1-phosphotransferase	K00895	0	0	0	0	0	0	0	0	0	0	0	0.0136988	0.0233158	0.148482	0	0	0	0	0.0367158	0.0413803	0.0479713	1.47473	0	0.13163	0.275715	0.0347259	0.467677	0.283667	1.02325	0	0	0.0422059	0.00435639	0	0	0	0	0	0	0.0680619	1.25237	0	0	0	0.017616	0
		fructose-bisphosphate aldolase class I	K01623	0	1.18212	0	3.45987	0	0	1.21113	0	0	0	0	0	0	0	0	0	0	0	0	0.379724	0	0	0	0.388569	0	0	0	0	0	0	0	0	0	0	0	0	0	0	0	0	0	0	0	0	0	0
			COG3588	0	0	0	0	0	0	0	0	0	0	0	0	0	0	0	0	0	0	0	0	0	0	0	0	0	0	0	0	0	0	0	0	0	0	0	0	0	0	0	0	0	0	0	0	0	0
		fructose-bisphosphate aldolase class II	K01624	0	0	0	1.38005	0.388479	21.9437	3.80135	0	0	0.262308	0.0937649	0.0393594	0.200269	0.151366	0	2.20547	6.41762	0.16954	0.128799	0.117084	0.306893	1.93413	0	0.124177	0.717219	0.5281	1.58535	0.220861	3.2268	0.0589706	0.140483	0.0669543	0	0	0.0281139	0.0814987	0	0	0	0.289477	5.88607	0.111268	0	0.0202044	0.145754	0
			COG0191	0	0	0	0	0	0	0	0	0	0	0	0	0	0	0	0	0	0	0	0	0	0	0	0	0	0	0	0	0	0	0	0	0	0	0	0	0	0	0	0	0	0	0	0	0	0
			TIGR01520	0	0	0	0	0	0	0	0	0	0	0	0	0	0	0	0	0	0	0	0	0	0	0	0	0	0	0	0	0	0	0	0	0	0	0	0	0	0	0	0	0	0	0	0	0	0
			TIGR01521	0	0	0	0	0	0	0	0	0	0	0	0	0	0	0	0	0	0	0	0	0	0	0	0	0	0	0	0	0	0	0	0	0	0	0	0	0	0	0	0	0	0	0	0	0	0
	fbaB	fructose-bisphosphate aldolase, class I	K11645	0	0	0	0.160701	0.57207	0	0	0	0	0	0	0	0	0.348137	0	0	0	0	0	0	0	0	0	0	0	0.19016	0.185476	0	1.70365	0	0	0	0	0	0	0	0.0959682	0	0.109588	0	0	0	0	0	0	0
			COG1830	0.206026	0	0	0	0	0	0	0	0	0	0	0	0	0	0	0	0	0	0	0	0	0	0	0	0	0	0	0	0	0	0	0	0	0	0	0	0	0	0	0	0	0	0	0	0	0
		fructose-bisphosphate aldolase / 6-deoxy-5-ketofructose 1-phosphate synthase	K16305	0	0	0	0	0	0	0	0	0	0	0	0	0	0	0	0	0	0	0	0	0	0	0	0	0	0	0	0	0	0	0	0	0	0	0	0	0	0	0	0	0	0	0	0	0	0
			COG1830	0.206026	0	0	0	0	0	0	0	0	0	0	0	0	0	0	0	0	0	0	0	0	0	0	0	0	0	0	0	0	0	0	0	0	0	0	0	0	0	0	0	0	0	0	0	0	0
		fructose-bisphosphate aldolase / 2-amino-3,7-dideoxy-D-threo-hept-6-ulosonate synthase	K16306	0	0	0	0	0	0	0	0	0	0	0	0	0	0	0	0	0	0	0	0	0	0	0	0	0	0	0	0	0	0	0	0	0	0	0	0	0	0	0	0	0	0	0	0	0	0
			COG1830	0.206026	0	0	0	0	0	0	0	0	0	0	0	0	0	0	0	0	0	0	0	0	0	0	0	0	0	0	0	0	0	0	0	0	0	0	0	0	0	0	0	0	0	0	0	0	0
	tpiA	Triosephosphate isomerase	K01803	0.379926	0.782004	0	3.1157	0	7.15244	3.19769	0	0	0.33595	0	0	0.49579	0.419676	0.167778	0.380216	7.89	0	0.866532	0.857375	0.218934	2.91334	0.484104	0.134857	0.0770612	0	1.38109	0	4.21393	0	0	0	0.0251317	0	0	0.0674285	0	0.0566671	0.018889	0.0844504	0.669389	0	0	0.0918871	0	0
			COG0149	0	0	0	1.62209	0	0	0.711116	0	0	0	0	0	0	0	0	0	0	0	0	0	0	0	0	0	0	0	0	0	0	0	0	0	0	0	0	0	0	0	0	0	0	0	0	0	0	0
			TIGR00419	0	0	0	0	0	0	0	0	0	0	0	0	0	0	0	0	0	0	0	0	0	0	0	0	0	0	0	0	0	0	0	0	0	0	0	0	0	0	0	0	0	0	0	0	0	0
	gapA	Glyceraldehyde-3-phosphate dehydrogenase	K00134	0	0.107299	0.064939	9.15224	0.0473988	16.3426	10.9304	0.0205981	1.20771	0.270628	0.321929	0	0.0881617	0.310093	0.0329642	5.67589	8.86892	0.0419692	0.295021	0.583171	0.310344	16.9776	0.681015	2.31871	1.20138	0	2.3711	0.155807	9.46295	0.0941058	0	0.0435639	0.533235	0	0.157838	0.434149	0.0216519	0	0	0.46496	0	0.501027	0.206855	0	1.02196	0
			COG0057	0	0	0	0	0	0	0	0	0	0	0	0	0	0	0	0	0	0.0839512	0	0	0	0	0	0	0	0	0	0	0	0	0	0	0	0	0	0	0	0	0	0	0	0	0	0	0	0
			TIGR01534	0	0	0	0	0	0	0	0	0	0	0	0	0	0	0	0	0	0	0	0	0	0	0	0	0	0	0	0	0	0	0	0	0	0	0	0	0	0	0	0	0	0	0	0	0	0
			TIGR01546	0	0	0	0	0	0	0	0	0	0	0	0	0	0	0	0	0	0	0	0	0	0	0	0	0	0	0	0	0	0	0	0	0	0	0	0	0	0	0	0	0	0	0	0	0	0
	gap2	Glyceraldehyde-3-phosphate dehydrogenase	K00150	0	0	0	0	0	0	0	0	0	0	0	0	0	0	0	0	0	0	0	0	0	0	0	0	0	0	0.349204	0	0	0	0	0	0	0	0	0	0	0	0	0	0	0	0	0	0	0
			COG0057	0	0	0	0	0	0	0	0	0	0	0	0	0	0	0	0	0	0.0839512	0	0	0	0	0	0	0	0	0	0	0	0	0	0	0	0	0	0	0	0	0	0	0	0	0	0	0	0
	gapor	glyceraldehyde-3-phosphate dehydrogenase (ferredoxin)	K11389	0	0	0	0	0	0	0	0	0	0	0	0	0	0.563382	0	0	0	0	0	0	0	0	0	0	0	0	0	0	0	0	0	0	0	0	0	0	0.249148	0	0	0	0	0	0	0	0	0
	pgk	Phosphoglycerate kinase	K00927	0.145648	0	0	2.69253	0.525956	4.75565	1.46387	0	0	0.225411	0.0361765	0.0493427	0.0549499	0.122899	0	0.750588	11.6013	0.130348	0.156977	0.050605	0.389601	0.853632	0.616292	0.526579	0.254906	0.0402009	1.35108	0	0.332414	0	0	0	0	0	0.0181789	0.0433857	0	0.0256182	0.0155302	0.207839	2.49968	0.0206291	0	0.0301471	0.619872	0
			COG0126	0	0	0	0	0	0	0	0	0	0	0	0	0	0	0	0	0	0	0	0	0	0	0	0	0	0	0	0	0	0	0	0	0	0	0	0	0	0	0	0	0	0	0	0	0	0
	PGAM	Phosphoglycerate mutase	K01834	0	0	0	0.907066	0	0	0	0	0	0	0	0	0	0	0	0	0	0	0	0	0	0	0	0.255225	0	0	0.610443	0	0	0	0	0	0	0	0	0	0	0	0	0	0	0	0	0	0	0
			COG0588	0	0	0	0	0	0	0	0	0	0	0	0	0	0	0	0	0	0	0	0	0	0	0	0	0	0	0	0	0	0	0	0	0	0	0	0	0	0	0	0	0	0	0	0	0	0
	gpmI	2,3-bisphosphoglycerate-independent phosphoglycerate mutase	K15633	0.231946	0	0	0	0.0235652	2.351	0	0	0.16462	0.0644236	0.10212	0.0980098	0.33806	0.642368	1.08468	3.89486	4.98436	0.0307161	0.029188	0.0326099	0.0438006	0.0739669	0.0220602	0.740549	0.195139	0.116916	0	0.0184564	1.21839	0.067379	0	0	0.00805383	0	0.00861959	0.0711116	0	0	0.028389	0.0326099	0.772717	0.0107595	0	0	0	0
			COG0696	0	0	0	0	0	0	0	0	0	0	0	0	0	0	0	0	0	0	0	0	0	0	0	0	0	0	0	0	0	0	0	0	0	0	0	0	0	0	0	0	0	0	0	0	0	0
			TIGR01307	0	0	0	0	0	0	0	0	0	0	0	0	0	0	0	0	0	0	0	0	0	0	0	0	0	0	0	0	0	0	0	0	0	0	0	0	0	0	0	0	0	0	0	0	0	0
	gpmB	2,3-bisphosphoglycerate-dependent phosphoglycerate mutase	K15634	0	0	0	0	0	0	0	0	0	0	0	0	0	0	0	0	0	0	0	0	0	0	0	0	0	0	0	0	0	0	0	0	0	0	0	0	0	0	0	0	0	0	0	0	0	0
			TIGR01258	0	0	0	0	0	0	0	0	0	0	0	0	0	0	0	0	0	0	0	0	0	0	0	0	0	0	0	0	0	0	0	0	0	0	0	0	0	0	0	0	0	0	0	0	0	0
	apgM	2,3-bisphosphoglycerate-independent phosphoglycerate mutase	K15635	0.19895	0	0	0	0	0	0	0	0	0	0	0	0	0	0.127822	4.43367	1.68466	0	0	0.0238794	0.0121803	0	0	0	0	0.0234737	0	0.0169077	0.457033	0.0513579	0	0.0315639	0	0	0	0.0684208	0	0	0	0.0936964	0.825774	0.00591148	0	0	0	0
			COG3635	0	0	0	0	0	0	0	0	0	0	0	0	0	0	0	0	0	0	0	0	0	0	0	0	0	0	0	0	0	0	0	0	0	0	0	0	0	0	0	0	0	0	0	0	0	0
			TIGR00306	0	0	0	0	0	0	0	0	0	0	0	0	0	0	0	0	0	0	0	0	0	0	0	0	0	0	0	0	0	0	0	0	0	0	0	0	0	0	0	0	0	0	0	0	0	0
	eno	Phosphopyruvate hydratase (enolase)	K01689	0.060616	0.544397	0	1.17264	0	6.91798	0.934531	0.0624313	0	1.2579	0.0478763	0.281805	0.185388	0.0974785	0	2.12303	6.43581	0.15179	0.108724	0.0112981	0	1.1481	0.0545777	0.895357	0.642022	0.201167	1.13929	0.195434	1.97556	0	0	0	0.220553	0.258143	0	0.210501	0.108179	0.0450871	0.0169077	0.317411	3.87832	0.108123	0	0.225435	0.222236	0.0285117
			COG0148	0	0	0	0	0	0	0	0	0	0	0	0	0	0	0	0	0	0	0	0	0	0	0	0	0	0	0	0	0	0	0	0	0	0	0	0	0	0	0	0	0	0	0	0	0	0
			TIGR01060	0	0	0	0	0	0	0	0	0	0	0	0	0	0	0	0	0	0	0	0	0	0	0	0	0	0	0	0	0	0	0	0	0	0	0	0	0	0	0	0	0	0	0	0	0	0
	PK	Pyruvate kinase	K00873	0.0190045	0.226638	0	5.34947	0.232263	6.55708	3.45003	0.0375823	1.19197	0.150315	0.0430894	0	0	0.0819881	0	1.09054	1.20751	0.0903192	0.0547237	0.020577	0	0.191511	0.0326729	0.6427	0.0665918	0.327943	0.121693	0	0.443982	0.072173	0	0	0	0	0.0558734	0.157533	0	0.0303489	0	0	1.15736	0	0	0.0760313	0	0
			COG0469	0	0	0	0	0	0	0	0	0	0	0	0	0	0	0	0	0	0	0	0	0	0	0	0	0	0	0	0	0	0	0	0	0	0	0	0	0	0	0	0	0	0	0	0	0	0
			TIGR01064	0	0	0	0	0	0	0	0	0	0	0	0	0	0	0	0	0	0	0	0	0	0	0	0	0	0	0	0	0	0	0	0	0	0	0	0	0	0	0	0	0	0	0	0	0	0
	ppdK		K01006	0.424038	0	0	0	0	0	0	0	0.115331	0	0	0.0735254	0.148586	0.508298	0.0127926	1.11918	4.06325	0.0290896	0.0702651	0.0819153	1.48653	1.11924	0.786967	1.93658	0.509321	0.250651	5.73402	0.0028921	4.4318	0.366333	0.255191	0.278645	0.0410729	0.0288144	0.0239913	0.452718	0.0133138	0.176063	0.104856	0.187768	0	0.0187634	0	0.0829111	0.617379	0.343785
	PKLR	pyruvate kinase isozymes R/L	K12406	0	0	0	0	0	0	0	0	0	0	0	0	0	0	0	0	0	0	0	0	0	0	0	0	0	0	0	0	0	0	0	0	0	0	0	0	0	0	0	0	0	0	0	0	0	0
Gluconeogenesis	criteria for presence: at least one gene present
	pckA	Phosphoenolpyruvate carboxykinase	K01596	0	0.344965	0	0	0	0	0	0	0	0	0	0.0360327	0.0904767	0	0	0	0	0	0.552832	0.974303	0	14.1155	0.431866	1.55088	0	0	0	0	10.0774	0	0	0	0	0	0	0	0	0	0	0	0	0	0	0	0	0.00778678
			COG1274	0	0	0	0	0	0	0	0	0	0	0	0	0	0	0	0	0	0	0	0	0	0	0	0	0	0	0	0	0	0	0	0	0	0	0	0	0	0	0	0	0	0	0	0	0	0
	pckA	Phosphoenolpyruvate carboxykinase (ATP)	K01610	0	0	0	1.23977	0	0	0	0	0.143796	0.772591	0.0203612	0	0	0.357721	0	0	0	0	0	0	0	0	0	0	0	0	0	0	0	0	0	0.0209152	0.0315169	0.0123812	0.0498047	0.0392782	0	0	0	0.0451924	2.82891	0.497771	0	0	0.313954	0
			COG1866	0	0	0	0	0	0	0	0	0	0	0	0	0	0	0	0	0	0	0	0	0	0	0	0	0	0	0	0	0	0	0	0	0	0	0	0	0	0	0	0	0	0	0	0	0	0
			TIGR00224	0	0	0	0	0	0	0	0	0	0	0	0	0	0	0	0	0	0	0	0	0	0	0	0	0	0	0	0	0	0	0	0	0	0	0	0	0	0	0	0	0	0	0	0	0	0
		fructose-bisphosphate aldolase class I	K01623	0	1.18212	0	3.45987	0	0	1.21113	0	0	0	0	0	0	0	0	0	0	0	0	0.379724	0	0	0	0.388569	0	0	0	0	0	0	0	0	0	0	0	0	0	0	0	0	0	0	0	0	0	0
			COG3588	0	0	0	0	0	0	0	0	0	0	0	0	0	0	0	0	0	0	0	0	0	0	0	0	0	0	0	0	0	0	0	0	0	0	0	0	0	0	0	0	0	0	0	0	0	0
		fructose-bisphosphate aldolase class II	K01624	0	0	0	1.38005	0.388479	21.9437	3.80135	0	0	0.262308	0.0937649	0.0393594	0.200269	0.151366	0	2.20547	6.41762	0.16954	0.128799	0.117084	0.306893	1.93413	0	0.124177	0.717219	0.5281	1.58535	0.220861	3.2268	0.0589706	0.140483	0.0669543	0	0	0.0281139	0.0814987	0	0	0	0.289477	5.88607	0.111268	0	0.0202044	0.145754	0
			COG0191	0	0	0	0	0	0	0	0	0	0	0	0	0	0	0	0	0	0	0	0	0	0	0	0	0	0	0	0	0	0	0	0	0	0	0	0	0	0	0	0	0	0	0	0	0	0
			TIGR01520	0	0	0	0	0	0	0	0	0	0	0	0	0	0	0	0	0	0	0	0	0	0	0	0	0	0	0	0	0	0	0	0	0	0	0	0	0	0	0	0	0	0	0	0	0	0
			TIGR01521	0	0	0	0	0	0	0	0	0	0	0	0	0	0	0	0	0	0	0	0	0	0	0	0	0	0	0	0	0	0	0	0	0	0	0	0	0	0	0	0	0	0	0	0	0	0
	fbp	Fructose-1,6-bisphosphatase I	K03841	0	0.137181	0	0	0	4.61205	2.1622	0	0	0.195522	0	0	0	0	0	3.65618	5.06754	0	0	0	0	0	0	0	0	0	0	0	0	0	0	0	0	0	0	0.0323737	0	0	0.0457279	0	0	0	0	0	0	0
			COG0158	0	0	0	0	0	0	0	0	0	0	0	0	0	0	0	0	0	0	0	0	0	0	0	0	0	0	0	0	0	0	0	0	0	0	0	0	0	0	0	0	0	0	0	0	0	0
	glpX	Fructose-1,6-bisphosphatase II	K02446	0.195601	0	0	0	0	0	0	0	0	0	0	0	0	0.00745563	0	0	0	0	0	0	0	0	0	0	0	0	0	0	0	0	0	0	0	0	0	0	0	0	0	0	0	0	0	0	0	0
			COG1494	0	0	0	0	0	0	0	0	0	0	0	0	0	0	0	0	0	0	0	0	0	0	0	0	0	0	0	0	0	0	0	0	0	0	0	0	0	0	0	0	0	0	0	0	0	0
			TIGR00330	0	0	0	0	0	0	0	0	0	0	0	0	0	0	0	0	0	0	0	0	0	0	0	0	0	0	0	0	0	0	0	0	0	0	0	0	0	0	0	0	0	0	0	0	0	0
	glpX-SEBP	fructose-1,6-bisphosphatase II / sedoheptulose-1,7-bisphosphatase	K11532	0	0	0	0	0	0	0	0	0	0	0	0	0	0	0	0	0	0	0	0	0	0	0	0	0	0	0	0	0	0	0	0	0	0	0	0	0	0	0	0	0	0	0	0	0	0
			COG1494	0	0	0	0	0	0	0	0	0	0	0	0	0	0	0	0	0	0	0	0	0	0	0	0	0	0	0	0	0	0	0	0	0	0	0	0	0	0	0	0	0	0	0	0	0	0
	fbp-SEBP	fructose-1,6-bisphosphatase I / sedoheptulose-1,7-bisphosphatase	K01086	0	0	0	0	0	0	0	0	0	0	0	0	0	0	0	0	0	0	0	0	0	0	0	0	0	0	0	0	0	0	0	0	0	0	0	0	0	0	0	0	0	0	0	0	0	0
			COG0158	0	0	0	0	0	0	0	0	0	0	0	0	0	0	0	0	0	0	0	0	0	0	0	0	0	0	0	0	0	0	0	0	0	0	0	0	0	0	0	0	0	0	0	0	0	0
	fbaB	fructose-bisphosphate aldolase, class I	K11645	0	0	0	0.160701	0.57207	0	0	0	0	0	0	0	0	0.348137	0	0	0	0	0	0	0	0	0	0	0	0.19016	0.185476	0	1.70365	0	0	0	0	0	0	0	0.0959682	0	0.109588	0	0	0	0	0	0	0
			COG1830	0.206026	0	0	0	0	0	0	0	0	0	0	0	0	0	0	0	0	0	0	0	0	0	0	0	0	0	0	0	0	0	0	0	0	0	0	0	0	0	0	0	0	0	0	0	0	0
		fructose 1,6-bisphosphate aldolase/phosphatase	K01622	0	0	0	0	0	0	0	0	0	0	0	0	0	0	0	0	0	0	0	0	0	0	0	0	0	0	0	0	0	0	0	0	0	0	0	0	0	0	0	0	0	0	0	0	0	0
			COG1980	0	0	0	0	0	0	0	0	0	0	0	0	0	0	0	0	0	0	0	0	0	0	0	0	0	0	0	0	0	0	0	0	0	0	0	0	0	0	0	0	0	0	0	0	0	0
	fbp3	fructose-1,6-bisphosphatase III	K04041	0	0	0	0	0	0	0	0	0	0	0	0	0	0	0	0	0	0	0	0	0	0	0	0	0.123818	0	0	0	0	0	0	0	0	0	0	0	0	0	0	0	0	0	0	0.0622765	0	0
			COG3855	0	0	0	0	0	0	0	0	0	0	0	0	0	0	0	0	0	0	0	0	0	0	0	0	0	0	0	0	0	0	0	0	0	0	0	0	0	0	0	0	0	0	0	0	0	0
	TPI	Triosephosphate isomerase	K01803	0.379926	0.782004	0	3.1157	0	7.15244	3.19769	0	0	0.33595	0	0	0.49579	0.419676	0.167778	0.380216	7.89	0	0.866532	0.857375	0.218934	2.91334	0.484104	0.134857	0.0770612	0	1.38109	0	4.21393	0	0	0	0.0251317	0	0	0.0674285	0	0.0566671	0.018889	0.0844504	0.669389	0	0	0.0918871	0	0
			COG0149	0	0	0	1.62209	0	0	0.711116	0	0	0	0	0	0	0	0	0	0	0	0	0	0	0	0	0	0	0	0	0	0	0	0	0	0	0	0	0	0	0	0	0	0	0	0	0	0	0
			TIGR00419	0	0	0	0	0	0	0	0	0	0	0	0	0	0	0	0	0	0	0	0	0	0	0	0	0	0	0	0	0	0	0	0	0	0	0	0	0	0	0	0	0	0	0	0	0	0
	gapA	Glyceraldehyde 3-phosphate dehydrogenase	K00134	0	0.107299	0.064939	9.15224	0.0473988	16.3426	10.9304	0.0205981	1.20771	0.270628	0.321929	0	0.0881617	0.310093	0.0329642	5.67589	8.86892	0.0419692	0.295021	0.583171	0.310344	16.9776	0.681015	2.31871	1.20138	0	2.3711	0.155807	9.46295	0.0941058	0	0.0435639	0.533235	0	0.157838	0.434149	0.0216519	0	0	0.46496	0	0.501027	0.206855	0	1.02196	0
			COG0057	0	0	0	0	0	0	0	0	0	0	0	0	0	0	0	0	0	0.0839512	0	0	0	0	0	0	0	0	0	0	0	0	0	0	0	0	0	0	0	0	0	0	0	0	0	0	0	0
			TIGR01534	0	0	0	0	0	0	0	0	0	0	0	0	0	0	0	0	0	0	0	0	0	0	0	0	0	0	0	0	0	0	0	0	0	0	0	0	0	0	0	0	0	0	0	0	0	0
			TIGR01546	0	0	0	0	0	0	0	0	0	0	0	0	0	0	0	0	0	0	0	0	0	0	0	0	0	0	0	0	0	0	0	0	0	0	0	0	0	0	0	0	0	0	0	0	0	0
	gap2	glyceraldehyde-3-phosphate dehydrogenase (NAD(P))	K00150	0	0	0	0	0	0	0	0	0	0	0	0	0	0	0	0	0	0	0	0	0	0	0	0	0	0	0.349204	0	0	0	0	0	0	0	0	0	0	0	0	0	0	0	0	0	0	0
			COG0057	0	0	0	0	0	0	0	0	0	0	0	0	0	0	0	0	0	0.0839512	0	0	0	0	0	0	0	0	0	0	0	0	0	0	0	0	0	0	0	0	0	0	0	0	0	0	0	0
	PGK	Phosphoglycerate kinase	K00927	0.145648	0	0	2.69253	0.525956	4.75565	1.46387	0	0	0.225411	0.0361765	0.0493427	0.0549499	0.122899	0	0.750588	11.6013	0.130348	0.156977	0.050605	0.389601	0.853632	0.616292	0.526579	0.254906	0.0402009	1.35108	0	0.332414	0	0	0	0	0	0.0181789	0.0433857	0	0.0256182	0.0155302	0.207839	2.49968	0.0206291	0	0.0301471	0.619872	0
			COG0126	0	0	0	0	0	0	0	0	0	0	0	0	0	0	0	0	0	0	0	0	0	0	0	0	0	0	0	0	0	0	0	0	0	0	0	0	0	0	0	0	0	0	0	0	0	0
	PGAM	Phosphoglycerate mutase	K01834	0	0	0	0.907066	0	0	0	0	0	0	0	0	0	0	0	0	0	0	0	0	0	0	0	0.255225	0	0	0.610443	0	0	0	0	0	0	0	0	0	0	0	0	0	0	0	0	0	0	0
			COG0588	0	0	0	0	0	0	0	0	0	0	0	0	0	0	0	0	0	0	0	0	0	0	0	0	0	0	0	0	0	0	0	0	0	0	0	0	0	0	0	0	0	0	0	0	0	0
	gpmI	2,3-bisphosphoglycerate-independent phosphoglycerate mutase	K15633	0.231946	0	0	0	0.0235652	2.351	0	0	0.16462	0.0644236	0.10212	0.0980098	0.33806	0.642368	1.08468	3.89486	4.98436	0.0307161	0.029188	0.0326099	0.0438006	0.0739669	0.0220602	0.740549	0.195139	0.116916	0	0.0184564	1.21839	0.067379	0	0	0.00805383	0	0.00861959	0.0711116	0	0	0.028389	0.0326099	0.772717	0.0107595	0	0	0	0
			COG0696	0	0	0	0	0	0	0	0	0	0	0	0	0	0	0	0	0	0	0	0	0	0	0	0	0	0	0	0	0	0	0	0	0	0	0	0	0	0	0	0	0	0	0	0	0	0
			TIGR01307	0	0	0	0	0	0	0	0	0	0	0	0	0	0	0	0	0	0	0	0	0	0	0	0	0	0	0	0	0	0	0	0	0	0	0	0	0	0	0	0	0	0	0	0	0	0
	gpmB	2,3-bisphosphoglycerate-dependent phosphoglycerate mutase	K15634	0	0	0	0	0	0	0	0	0	0	0	0	0	0	0	0	0	0	0	0	0	0	0	0	0	0	0	0	0	0	0	0	0	0	0	0	0	0	0	0	0	0	0	0	0	0
			TIGR01258	0	0	0	0	0	0	0	0	0	0	0	0	0	0	0	0	0	0	0	0	0	0	0	0	0	0	0	0	0	0	0	0	0	0	0	0	0	0	0	0	0	0	0	0	0	0
	apgM	2,3-bisphosphoglycerate-independent phosphoglycerate mutase	K15635	0.19895	0	0	0	0	0	0	0	0	0	0	0	0	0	0.127822	4.43367	1.68466	0	0	0.0238794	0.0121803	0	0	0	0	0.0234737	0	0.0169077	0.457033	0.0513579	0	0.0315639	0	0	0	0.0684208	0	0	0	0.0936964	0.825774	0.00591148	0	0	0	0
			COG3635	0	0	0	0	0	0	0	0	0	0	0	0	0	0	0	0	0	0	0	0	0	0	0	0	0	0	0	0	0	0	0	0	0	0	0	0	0	0	0	0	0	0	0	0	0	0
			TIGR00306	0	0	0	0	0	0	0	0	0	0	0	0	0	0	0	0	0	0	0	0	0	0	0	0	0	0	0	0	0	0	0	0	0	0	0	0	0	0	0	0	0	0	0	0	0	0
	eno	Phosphopyruvate hydratase (enolase)	K01689	0.060616	0.544397	0	1.17264	0	6.91798	0.934531	0.0624313	0	1.2579	0.0478763	0.281805	0.185388	0.0974785	0	2.12303	6.43581	0.15179	0.108724	0.0112981	0	1.1481	0.0545777	0.895357	0.642022	0.201167	1.13929	0.195434	1.97556	0	0	0	0.220553	0.258143	0	0.210501	0.108179	0.0450871	0.0169077	0.317411	3.87832	0.108123	0	0.225435	0.222236	0.0285117
			COG0148	0	0	0	0	0	0	0	0	0	0	0	0	0	0	0	0	0	0	0	0	0	0	0	0	0	0	0	0	0	0	0	0	0	0	0	0	0	0	0	0	0	0	0	0	0	0
			TIGR01060	0	0	0	0	0	0	0	0	0	0	0	0	0	0	0	0	0	0	0	0	0	0	0	0	0	0	0	0	0	0	0	0	0	0	0	0	0	0	0	0	0	0	0	0	0	0
Fermentation	any of ldh, pflD
Pyruvate to Lactate	ldh	Lactate dehydrogenase	K00016	0	0	0	0	0	0	4.08435	0	0	0	0	0	0	0	0	0	0	0	0	0	0	0	0	0	0	0	0	0	0	0	0	0	0	0	0	0	0	0	0	0	0	0	0	0	0	0
			TIGR01756	0	0	0	0	0	0	0	0	0	0	0	0	0	0	0	0	0	0	0	0	0	0	0	0	0	0	0	0	0	0	0	0	0	0	0	0	0	0	0	0	0	0	0	0	0	0
			TIGR01771	0	0	0	0	0	0	0	0	0	0	0	0	0	0	0	0	0	0	0	0	0	0	0	0	0	0	0	0	0	0	0	0	0	0	0	0	0	0	0	0	0	0	0	0	0	0
Pyruvate to Formate + Acetyl-CoA	pflD	Pyruvate formate-lyase	K00656	0	0	0	0	0	0	0	0	0	0	0	0	0	0	0	0	0	0	0.0762131	0.0661181	0.331924	0	0	0	0	0	0	0	0	0	0	0	0	0	0	0	0	0	0	0	0	0	0	0	0	0
			COG1882	0	0	0	0	0	0	0	0	0	0	0	0	0	0.0926908	0	0	4.53212	0	0	0.0411535	0	0.0607657	0	0.0730951	0	0.0312646	0	0	0	0	0	0	0	0	0	0	0	0	0	0	0	0	0	0.0620318	0	0
Formate to CO2 & H2	hycB	Formate-hydrogen lyase	K15827	0	0	0	0	0	0	0	0	0	0	0	0	0	0	0	0	0	0	0	0	0	0	0	0	0	0	0	0	0	0	0	0	0	0	0	0	0	0	0	0	0	0	0	0	0	0
			COG1142	0	0	0	0	0	0	0	0	0	0	0	0	0	0	0.111317	0	0.77837	0	0	0	0	0	0	0	0	0	0	0	0	0	0	0	0	0	0	0	0	0.00672856	0	0	0	0	0	0.0404088	0	0
	hycC	Formate-hydrogen lyase subunit 3	K15828	0	0	0	0	0	0	0	0	0	0	0	0	0	0	0	0	0	0	0	0	0	0	0	0	0	0	0	0	0	0	0	0	0	0	0	0	0	0	0	0	0	0	0	0	0	0
			COG0651	0	0	0	0	0	0	0	0	0	0	0	0	0	0	0	0	0	0.0957542	0	0	0	0	0	0.88054	0.124672	1.31624	1.0034	0.0984344	0	0.278023	0	0.183928	0.103605	0	0	1.94752	0.124909	0	0.135597	0	0	0	0	0	0	0
	hycD	Formate-hydrogen lyase subunit 4	K15829	0	0	0	0	0	0	0	0	0	0	0	0	0	0	0	0	0	0	0	0	0	0	0	0	0	0	0	0	0	0	0	0	0	0	0	0	0	0	0	0	0	0	0	0	0	0
			COG0650	0	0	0	2.8554	0	0	0	0	0	0	0	0.07088	0.14176	0.0134056	0	0.392265	1.06023	0	0	0	0	0	0	0	0	0	0	0	0	0	0	0	0	0	0	0	0	0	0	0	0	0	0	0	0	0
	hycE	Formate-hydrogen lyase subunit 5	K15830	0	0	0	0.594051	0	0	0	0	0	0	0	0	0	0	0	0	0	0	0	0	0	0	0	0	0	0	0	0	0	0	0	0	0	0	0	0	0	0	0	0	0	0	0	0	0	0
			COG3261	0	0	0	0	0	0	0	0	0	0	0	0	0.0144202	0.00953765	0	1.04514	1.92806	0	0	0	0	0	0	0.184096	0	0	0	0	0	0	0	0	0	0	0	0	0	0	0	0	0	0	0	0	0	0
			COG3262	0	0	0	0	0	0	0	0	0	0	0	0	0	0	0	0	0	0	0	0	0	0	0	0	0	0	0	0	0	0	0	0	0	0	0	0	0	0	0	0	0	0	0	0	0	0
	hycF	Formate-hydrogen lyase subunit 5	K15831	0	0	0	0	0	0	0	0	0	0	0	0	0	0	0	0	0	0	0	0	0	0	0	0	0	0	0	0	0	0	0	0	0	0	0	0	0	0	0	0	0	0	0	0	0	0
			COG1143	0	0	0	0	0	0	0	0	0	0	0	0	0.0673168	0	0	0	0	0	0	0	0	0	0	0	1.05615	0	0	0	0	0	0	1.34599	0.180432	0	0	0.82302	0	0	0	0	0	0	0	0	0	0
	hycG	Formate-hydrogen lyase subunit 7	K15832	0	0	0	0	0	0	0	0	0	0	0	0	0	0	0	0	0	0	0	0	0	0	0	0	0	0	0	0	0	0	0	0	0	0	0	0	0	0	0	0	0	0	0	0	0	0
			COG3260	0	0.0416861	0	0.394469	0	0	0	0	0	0	0	0	0.155635	0.0779934	0	1.02962	0	0	0	0	0	0	0	0.0940776	0	0.0845383	0	0	0	0	0	0.201483	0.194137	0	0	0.194129	0	0	0	0	0	0	0	0	0	0
	hycA	formate hydrogenlyase regulatory protein HycA	K15833	0	0	0	0	0	0	0	0	0	0	0	0	0	0	0	0	0	0	0	0	0	0	0	0	0	0	0	0	0	0	0	0	0	0	0	0	0	0	0	0	0	0	0	0	0	0
	hycH	formate hydrogenlyase maturation protein HycH	K15834	0	0	0	0	0	0	0	0	0	0	0	0	0	0	0	0	0	0	0	0	0	0	0	0	0	0	0	0	0	0	0	0	0	0	0	0	0	0	0	0	0	0	0	0	0	0
	fdh	formate dehydrogenase	K00122	0	0	0	0	0	0	0	0	0	0	0	0	0	0	0	0	0	0	0	0	0	0	0	0	0	0	0	0	0	0	0	0	0	0	0	0	0	0	0	0	0	0	0	0	0	0
	fdhB	formate dehydrogenase (coenzyme F420) beta subunit	K00125	0	0	0	0	0	0	0	0	0	0	0	0.489164	0	0.438782	0	0	0	0	0	0	0	0	0	0	0	0	0	0	0	0.139139	0.0637477	0	0	0	0	0	0	0	0	0	0	0	0	0	0	0
	fdsD	formate dehydrogenase subunit delta	K00126	0	0	0	3.55201	0	0	0	0	0	0	0	0	0	0	0	0	0	0	0	0	0	0	0	0	0	0	0	0	0	0	0	0	0	0	0	0	0	0	0	0	0	0	0	0	0	0
	fdoG	formate dehydrogenase major subunit	K00123	0.734965	0.216933	0	6.55197	0	0	0.571714	0.0187134	2.37042	0.716027	0.0701572	0	0	0.378865	0.162851	23.1337	0	0.0310416	0	0	0	0	0	0	0	0.159277	0	2.5164	0	0.0948127	0.0462794	0.0169224	0	0	0	0.0176053	0	0.0967491	0	0	0	0	0	0.0257358	0	0
	fdoH	formate dehydrogenase iron-sulfur subunit	K00124	0	0.13029	0	4.04271	0	0	0.307925	0.170265	0.67895	0.166744	0	0.190834	0.934854	0.307334	0	14.9375	16.7505	0	0	0	0	0	0	0	0	0	0	1.78569	1.54841	0	0	0	0	0.223724	0	0	0	0	0	0	0	0	0	0	0.44532	0
	fdoI	formate dehydrogenase subunit gamma	K00127	0.655981	1.72299	0	1.50127	0	0	0	0	1.95874	0	0	0	0	0	0	3.69508	0	0	0	0	0	0	0	0	0	0	0	0	0	0	0	0	0	0	0	0	0	0	0	0	0	0	0	0	0	0
Pyruvate to Acetate	criteria for presence: pdh OR porA AND (pta/eutD AND ackA/tdc/pdu) OR acd/ach
pyruvate to acetyl-CoA option 1	pdhA	Pyruvate dehydrogenase	K001610	0	0	0	0	0	0	0	0	0	0	0	0	0	0	0	0	0	0	0	0	0	0	0	0	0	0	0	0	0	0	0	0	0	0	0	0	0	0	0	0	0	0	0	0	0	0
			COG1071	0	0	0	0.947655	0	0	0	0	0.323427	0	0	0	0	0	0	0	57.8947	0	0.181396	0	0	0.0182571	0	0	0	0	0.0146533	1.40475	0	0	0	0	0	0	0	0	0	0	0	0	0.072173	0	0	0	0	0
			TIGR03181	0	0	0	0	0	0	0	0	0	0	0	0	0	0	0	0	0	0	0	0	0	0	0	0	0	0	0	0	0	0	0	0	0	0	0	0	0	0	0	0	0	0	0	0	0	0
			TIGR00759	0	0	0	0	0	0	0	0	0	0	0	0	0	0	0	0	0	0	0	0	0	0	0	0	0	0	0	0	0	0	0	0	0	0	0	0	0	0	0	0	0	0	0	0	0	0
	pdhB	pyruvate dehydrogenase E1 component beta subunit	K00162	0	0	0	0	0	0	0	0	0.159984	0	0	0	0.0293665	0	0	0	19.0408	0	0	0	0	0.259229	0	0	0	0	0.566403	0	0	0	0	0	0	0	0	0	0	0	0	0	0	0	0	0	0	0
			COG0022	0	0	0	1.53947	0	0	0	0	0.011146	0	0	0	0	0	0	0	29.229	0	0	0	0	0.0836486	0	0	0	0	0.59279	0.0266053	0	0	0	0	0	0	0	0	0	0	0	0.383479	0.352543	0	0	0	0	0
			TIGR03182	0	0	0	0	0	0	0	0	0	0	0	0	0	0	0	0	0	0	0	0	0	0	0	0	0	0	0	0	0	0	0	0	0	0	0	0	0	0	0	0	0	0	0	0	0	0
	pdhC	pyruvate dehydrogenase E2 component (dihydrolipoamide acetyltransferase)	K00627	0	0.372406	0.047315	3.88887	0	4.7861	0.517382	0	0.176868	0	0	0	0	0	0	0	23.1761	0	0.0249772	0	0.144219	1.46082	0.00522202	0.519133	0.228811	0.16561	1.0837	0.0117754	0	0	0	0	0	0	0	0	0	0	0	0	0.620044	0	0.0394512	0	0	0
			COG0508	0	0	0	1.59803	0	0	0	0	0.0712642	0	0	0	0	0	0	0	0	0	0.302224	0	0	0.0289843	0	0	0	0	0.17167	0	0	0	0	0	0.309834	0	0	0	0	0	0	0	0	0	0	0	0	0
			TIGR01349	0	0	0	0	0	0	0	0	0	0	0	0	0	0	0	0	0	0	0	0	0	0	0	0	0	0	0	0	0	0	0	0	0	0	0	0	0	0	0	0	0	0	0	0	0	0
			TIGR01348	0	0	0	0	0	0	0	0	0	0	0	0	0	0	0	0	0	0	0	0	0	0	0	0	0	0	0	0	0	0	0	0	0	0	0	0	0	0	0	0	0	0	0	0	0	0
	pdhD	dihydrolipoamide dehydrogenase	K00382	0.079395	0.560274	0.105512	8.71213	0.0273994	4.21846	1.0363	0.0501964	0.911748	0	0	0.082008	0.123623	0	0	2.24329	5.02426	0	0.120071	0.117967	0	1.5236	0.0418666	0.65205	0.337181	0.1289	1.17084	1.33168	0	0	0	0.0286695	0.216188	0	0	0.0208431	0.0312646	0.0312646	0.278338	0	4.73756	0	0	0.308559	0	0
			COG1249	0.0546307	0.291252	0	1.5909	0	0	0	0	0.744121	0	0	0.044774	0.568121	0.0782687	0	2.30099	8.6999	0	0	0	0	0	0.0158371	0.554369	0	0	0.19257	0	1.26137	0	0	0	0	0	0	0	0	0	0	0	0	0	0	0	0	0
			TIGR01350	0	0	0	0	0	0	0	0	0	0	0	0	0	0	0	0	0.925237	0	0	0	0	0	0	0	0	0	0	0	0	0	0	0	0	0	0	0	0	0	0	0	0	0	0	0	0	0
pyruvate to acetyl-CoA option 2	porA	pyruvate:ferredoxin oxidoreductase alpha subunit	K00169	0.328704	0	0	0	0	0	0	0	0	3.75788	3.06957	0.851587	2.34934	0.0253732	0	0	0	0.0927543	0	0	0	0	0	0	0	0	0	0	0	0	0	0	0	0	0	0	0.0304508	0	0	0	0	0	0	0.00345551	0	0
			COG0674	0	0	0	0	0	0	0	0	0	0	0	0	0	0.13955	0	0	0	0	0	0	0	0	0	0	0	0	0	0	0	0	0	0	0	0	0	0	0	0	0	0	0	0	0	0	0	0
	porB	pyruvate:ferredoxin oxidoreductase beta subunit	K00170	0.362022	0	0	0	0	0	0	0	0	3.91781	1.25424	0	0	0.594568	0	0	0	0.0788916	0	0	0	0	0	0	0	0	0	0	0	0	0	0	0	0	0	0	0	0	0	0	0	0	0	0	0	0.0236267
			COG1013	0	0	0	0	0	0	0	0	0	0	0	0.0453336	0.303601	0	0	0	0	0	0	0	0	0	0	0	0	0	0	0	0	0	0	0	0	0	0	0	0	0	0	0	0	0	0	0	0	0
			TIGR02177	0	0	0	0	0	0	0	0	0	0	0	0	0	0	0	0	0	0	0	0	0	0	0	0	0	0	0	0	0	0	0	0	0	0	0	0	0	0	0	0	0	0	0	0	0	0
	porD	pyruvate:ferredoxin oxidoreductase delta subunit	K00171	0.0659398	0	0	0	0	0	0	0	0	2.9066	3.14553	0	0.411539	0.189631	0	0	0	0.244222	0	0	0	0	0	0	0	0	0	0	0	0	0	0	0	0	0	0	0.12089	0	0	0	0	0	0	0	0	0
			COG1144	0	0	0	0	0	0	0	0	0	0	0	0	0.633508	0.905304	0	0	0	0.141702	0	0.103435	0	0	0	0.47803	0	0.298529	0	0	1.14799	0	0	0	0	0	0	0	0	0	0	0.0495303	1.57823	0	0	0	0	0
			TIGR02175	0	0	0	0	0	0	0	0	0	0	0	0.1099	0.446872	0	0	0	0	0	0	0	0	0	0	0	0	0	0	0	0	0	0	0	0	0	0	0	0	0	0	0	0	0	0	0	0	0
	porC, porG	pyruvate:ferredoxin oxidoreductase gamma subunit	K00172	0.297924	0	0	0	0	0	0	0	0	1.96852	2.278	0	0	0	0	0	0	0.0914841	0	0	0	0	0	0	0	0	0	0	0	0	0	0	0	0	0	0	0	0	0	0	0	0	0	0	0	0
			COG1014	0	0	0	0	0	0	0	0	0	0	0	0	0	0	0	0	0	0	0	0	0	0	0	0	0	0	0	0	0	0	0	0	0	0	0	0	0	0	0	0	0	0	0	0	0	0
			TIGR02179	0	0	0	0	0	0	0	0	0	0	0	0	0	0	0	0	0	0	0	0	0	0	0	0	0	0	0	0	0	0	0	0	0	0	0	0	0	0	0	0	0	0	0	0	0	0
	porG	2-oxoisovalerate/pyruvate ferredoxin oxidoreductase gamma subunit	K00189	0	0	0	0	0	0	0	0	0	0	0	0	0	0	0	0	0	0	0	0	0	0	0	0	0	0	0	0	0	0	0	0	0	0	0	0	0	0	0	0	0	0	0	0	0	0
			COG1014	0	0	0	0	0	0	0	0	0	0	0	0	0	0	0	0	0	0	0	0	0	0	0	0	0	0	0	0	0	0	0	0	0	0	0	0	0	0	0	0	0	0	0	0	0	0
	por	pyruvate-ferredoxin/flavodoxin oxidoreductase	K03737	0	0	0	0	0.0511968	0	0	0	0	0	0.164265	0.0443179	0.55671	0.733853	0.0352915	32.819	23.6533	0	0.24334	0.160391	0.36818	0.603378	0.127477	0.492079	0.221916	0.229963	2.8563	0.41755	4.82639	0.398596	0	0.0108519	0.0523536	0.030113	0.158636	0.232261	0.276829	0.339611	0.329648	0	1.36601	0	0	0.127252	0.214622	0.223612
			COG0674	0	0	0	0	0	0	0	0	0	0	0	0	0	0.13955	0	0	0	0	0	0	0	0	0	0	0	0	0	0	0	0	0	0	0	0	0	0	0	0	0	0	0	0	0	0	0	0
			COG1013	0	0	0	0	0	0	0	0	0	0	0	0.0453336	0.303601	0	0	0	0	0	0	0	0	0	0	0	0	0	0	0	0	0	0	0	0	0	0	0	0	0	0	0	0	0	0	0	0	0
			COG1014	0	0	0	0	0	0	0	0	0	0	0	0	0	0	0	0	0	0	0	0	0	0	0	0	0	0	0	0	0	0	0	0	0	0	0	0	0	0	0	0	0	0	0	0	0	0
			TIGR02176	0	0	0	0	0	0	0	0	0	0	0	0	0	0	0	0	0	0	0	0	0	0	0	0	0	0	0	0	0	0	0	0	0	0	0	0	0	0	0	0	0	0	0	0	0	0
acetyl-CoA to acetate	pta	Phosphate acetyltransferase	K00625	0	0	0	0	0	0	0	0	0	0	0	0	0	0	0	0	0	0	0	0	0	0	0.124177	0.723335	0.279476	0.0730451	0.974194	0	0.625552	0	0	0	0	0	0	0.35284	0.0072389	0	0.0144778	0	2.02563	0	0	0.518673	0	0
			COG0280	0	0	0	0	0	0	0	0	0	0	0	0	0	0	0	0	0	0	0	0	0	0	0	0	0	0	0	0	0	0.0401627	0	0	0	0	0	0	0	0	0	0.0722929	1.28212	0	0	0	0	0
			TIGR00651	0	0	0	0	0	0	0	0	0	0	0	0	0	0	0	0	0	0	0	0.0572683	0	0	0	0	0	0	0	0	0	0	0	0	0	0	0	0	0	0	0	0	0	0	0	0	0	0
	pta	Phosphate acetyltransferase	K13788	0	0	0	0	0	0	0	0	0	0.0573246	0.0484944	0	0	0	0	0.661976	0	0	0	0	0.0100602	0.306361	0	0	0	0	0	0	0	0	0	0	0	0	0	0	0	0	0	0	0	0	0	0	0	0
			COG0280	0	0	0	0	0	0	0	0	0	0	0	0	0	0	0	0	0	0	0	0	0	0	0	0	0	0	0	0	0	0.0401627	0	0	0	0	0	0	0	0	0	0.0722929	1.28212	0	0	0	0	0
			COG0857	0.0775049	0	0	0	0	0	0	0	0	0	0	0	0	0	0	0	1.96403	0	0	0	0	0	0	0	0	0	0	0	0	0	0	0	0	0	0	0	0	0	0	0	0	0	0	0	0	0
		putative phosphotransacetylase	K15024	0	0	0	0	0	0	0	0	0	0	0	0	0	0	0	0	0	0	0	0	0	0	0	0	0	0.013358	0	0	0	0	0	0	0	0	0	0	0	0	0	0	0	0	0	0	0	0
			COG4869	0	0	0	0	0	0	0	0	0	0	0	0	0	0	0	0	0	0	0	0	0	0	0	0	0	0	0	0	0	0	0	0	0	0	0	0	0	0	0	0	0	0	0	0	0	0
	eutD	phosphotransacetylase	K04020	0	0	0	0	0	0	0	0	0	0	0	0	0	0	0	0	0	0	0	0	0	0	0	0	0	0	0	0	0	0	0	0	0	0	0	0	0	0	0	0	0	0	0	0	0	0
	ackA	Acetate kinase	K00925	0	0	0	0	0	0	3.28	0.140934	0	0	0.0119693	0	0	0	0	0.587152	0.938858	0	0	0	0	0.191827	0.144225	0.305726	0.312044	0.0325995	0.728215	0.0469982	0.451281	0	0	0	0	0	0	0.256431	0.0240577	0.254057	0.498071	0	0.352457	0	0	0.0965559	0.120288	0
			COG0282	0	0	0	0	0	0	0	0	0	0	0	0	0	0	0	0	0	0	0	0	0	0	0	0	0	0	0	0	0	0	0	0	0	0	0	0	0	0	0	0	0	0	0	0	0	0
			TIGR00016	0	0.421692	0	0.494105	0	0	0	0	0	0	0	0	0	0	0	0	0	0	0	0	0	0.0302611	0	0	0	0	0	0	0	0	0	0	0	0	0	0	0	0	0	0.115133	0	0	0	0	0	0
	tdcD	propionate/acetate kinase	K00932	0	0	0	0	0	0	0	0	0	0	0	0	0	0	0	0	0	0	0	0	0	0	0	0	0	0	0	0	0	0	0	0	0	0	0	0	0	0	0	0	0	0	0	0	0	0
	pduW	propionate/acetate kinase	K19697	0	0	0	0	0	0	0	0	0	0	0	0	0	0	0	0	0	0	0	0	0	0	0	0	0	0	0	0	0	0	0	0	0	0	0	0	0	0	0	0	0	0	0	0	0	0
	acdAB	acetate-CoA ligase (ADP-forming)	K24012	0	0	0	0	0	0	0	0	0	0	0	0	0	0	0	0	0	0	0	0	0	0	0	0	0	0	0	0	0	0	0	0	0	0	0	0	0	0	0	0	0	0	0	0	0	0
			COG1042	0	0	0	0	0	0	0	0	0	0	0	0.0252159	1.21009	0.798065	0	5.66608	0	0.00349898	0	0	0	0	0	0	0	0.159245	0.349468	0.0317095	0	0.120582	0	0	0	0	0	0.0387693	0.0844644	0.0366838	0.0606782	0.0449661	0	0	0	0.112491	0.406014	0
	acdA	acetate---CoA ligase (ADP-forming) subunit alpha	K01905	0	0	0	0	0	0	0	0	0	0	0	0	0	0	0	0	0	0	0	0	0	0	0	0	0	0	0	0	0	0	0	0	0	0	0	0	0	0	0	0	0	0	0	0	0	0
	acdB	acetate---CoA ligase (ADP-forming) subunit beta	K22224	0	0	0	0	0	0	0	0	0	0	0	0	0	0	0	0	0	0	0	0	0	0	0	0	0	0	0	0	0	0	0	0	0	0	0	0	0	0	0	0	0	0	0	0	0	0
	ACH1	acetyl-CoA hydrolase	K01067	0	0	0	0	0	0	0	0	0	0	0	0	0	0	0	0	43.6965	0	0	0	0	0	0	0	0	0	0	0	0	0	0	0	0	0	0	0	0	0	0	0	0	0	0	0	0	0
Pyruvate fermentation to ethanol
Option 1: PFL/porABCD +acetaldehyde dehydrogenase + alcohol dehydrogenase	eutE	Acetaldehyde dehydrogenase	K04021	0	0	0	0	0	0	0	0	0	0	0	0	0	0	0	0	0	0	0	0	0.0399635	0	0	0	0	0	0	0	0	0	0	0	0	0	0	0	0	0	0	0	0	0	0	0	0	0
			TIGR02518	0	0	0	0	0	0	0	0	0	0	0	0	0	0	0	0	0	0	0	0	0	0	0	0	0	0	0	0	0	0	0	0	0	0	0	0	0	0	0	0	0	0	0	0	0	0
			TIGR03215	0	0	0	0	0	0	0	0	0	0	0	0	0	0	0	0	0	0	0	0	0	0	0	0	0	0	0	0	0	0	0	0	0	0	0	0	0	0	0	0	0	0	0	0	0	0
	adh	Alcohol dehydrogenase	K00001	0	0	0	0	0	0	0	0	0	0	0	0	0	0	0	0	0	0	0	0	0	0	0	0.753841	0.017616	0	1.0683	0.0401056	0	0	0	0	0	0	0	0	0	0	0	0.464049	0	0	0	0	0	0.0379758
			COG0604	0.0670278	0	0	2.26823	0	1.63296	0	0.182102	0	0	0	0	0	0	0	0	3.73606	0	0	0	0	0	0.113686	1.58007	0.168082	0	4.82547	0	0.197565	0	0	0	0	0.583667	0	0	0	0	0	0	0.101391	0	0	0.25424	0.139547	0
			COG1062	0	0	0	0.904279	0	0	0	0	0	0	0	0	0	0	0	0	0	0	0	0	0	0	0	0	0	0	0	0	0	0	0	0	0	0	0	0	0	0	0	0	0	0	0	0	0	0
			COG1064	0	0	0	10.7973	0	0	0	0	0	0	0	0	0	0	0	0	0	0	0	0	0	0	0	0.230165	0	0	0	0	0	0	0	0	0	0	0	0	0	0	0	0	0	0	0	0	0	0
			COG1454	0	0	0	1.38142	0	0.267392	0	0	0.878337	0	0	0	0.112283	0	0.066506	11.5936	1.79854	0	0	0	0	0	0.261473	0.735391	0.188348	0	0	0.608896	0.887232	0	0	0	0	0	0	0	0	0	0	0.0757728	0.229957	0	0	0	0.0129294	0
			TIGR02817	0	0	0	0	0	0	1.20466	0	0	0	0	0	0	0	0	0	0	0	0	0	0	0	0	0	0	0	0	0	0	0	0	0	0	0	0	0	0	0	0	0	0	0	0	0	0	0
			TIGR02818	0	0	0	0	0	0	0	0	0	0	0	0	0	0	0	0	0	0	0	0	0	0	0	0	0	0	0	0	0	0	0	0	0	0	0	0	0	0	0	0	0	0	0	0	0	0
			TIGR02822	0	0	0	0	0	0	0	0	0	0	0	0	0	0	0	0	0	0	0	0	0	0	0	0	0	0	0	0	0	0	0	0	0	0	0	0	0	0	0	0	0	0	0	0	0	0
	frmA/ADH5/adhC	S-(hydroxymethyl)glutathione dehydrogenase / alcohol dehydrogenase	K00121	0	0.314386	0	3.56253	0	2.55711	1.64149	0.278549	0	0	0	0	0	0	0	0	0	0	0	0	0	0	0	0	0	0	0	0	0	0	0	0	0	0	0	0	0	0	0	0	0	0	0	0	0	0
			COG1062	0	0	0	0.904279	0	0	0	0	0	0	0	0	0	0	0	0	0	0	0	0	0	0	0	0	0	0	0	0	0	0	0	0	0	0	0	0	0	0	0	0	0	0	0	0	0	0
			TIGR02818	0	0	0	0	0	0	0	0	0	0	0	0	0	0	0	0	0	0	0	0	0	0	0	0	0	0	0	0	0	0	0	0	0	0	0	0	0	0	0	0	0	0	0	0	0	0
	yiaY	Alcohol dehydrogenase	K13954	0	0	0	0	0	0	0	0	0	0	0	0.646091	0	0.747255	0	0	0	0	0	0	0	0	0	0.192682	0	0	1.72453	0.0644055	0	0	0	0	0	0	0	0	0	0	0	0	0	0	0	0.0169077	0	0
	ADH1	alcohol dehydrogenase class-P	K18857	0	0	0	0	0	0	0	0	0	0	0	0	0	0	0	0	0	0	0	0	0	0	0	0	0	0	0	0	0	0	0	0	0	0	0	0	0	0	0	0	0	0	0	0	0	0
	AKR1A1, adh	alcohol dehydrogenase (NADP+)	K00002	0	0	0	0	0	0	1.86818	0	0	0	0	0	0	0	0	0	0	0	0	0	0	0	0	0.0974349	0.0157682	0.18705	0	0	0	0	0	0	0	0	0	0	0	0	0	0	0	0	0	0	0	0
			COG0656	0	0	0	0	0	0	0	0	0	0	0	0	0	0	0	0	0.513715	0	0	0	0	0	0	0	0	0	1.09239	0	0	0	0	0	0	0	0	0	0	0	0	0.103303	0	0.0262804	0	0	0	0
	adhE	acetaldehyde dehydrogenase / alcohol dehydrogenase	K04072	0	0	0	0	0	0	0	0	0	0	0	0	0	0	0	0	0	0	0	0	0	0	0	0	0	0	0	0	0	0	0	0	0	0	0	0	0	0	0	0	0	0	0	0	0	0
	ADH1_7	alcohol dehydrogenase 1/7	K13951	0	0	0	0	0	0	0	0	0	0	0	0	0	0	0	0	0	0	0	0	0	0	0	0	0	0	0	0	0	0	0	0	0	0	0	0	0	0	0	0	0	0	0	0	0	0
	ADH6	alcohol dehydrogenase 6	K13952	0	0	0	0	0	0	0	0	0	0	0	0	0	0	0	0	0	0	0	0	0	0	0	0	0	0	0	0	0	0	0	0	0	0	0	0	0	0	0	0	0	0	0	0	0	0
	ADH4	alcohol dehydrogenase 4	K13980	0	0	0	0	0	0	0	0	0	0	0	0	0	0	0	0	0	0	0	0	0	0	0	0	0	0	0	0	0	0	0	0	0	0	0	0	0	0	0	0	0	0	0	0	0	0
	adhP	alcohol dehydrogenase, propanol-preferring	K13953	0	0.2708	0	4.3297	0	0	0	0	0	0	0	0	0	0	0	0	23.9611	0	0	0	0	0	0	0	0	0	0	0	0	0	0	0	0	0	0	0	0	0	0	0	0	0	0	0	0	0
			COG1064	0	0	0	10.7973	0	0	0	0	0	0	0	0	0	0	0	0	0	0	0	0	0	0	0	0.230165	0	0	0	0	0	0	0	0	0	0	0	0	0	0	0	0	0	0	0	0	0	0
	adh2	alcohol dehydrogenase	K18369	0	0	0	15.0679	0	0	0.103215	0	0	0	0	0	0	0	0	0	0	0	0	0	0	0	0	0	0	0	0	0.0916699	0	0	0	0	0	0	0	0	0	0	0	0	0	0	0	0	0	0
			COG1063	0	0	0	9.24435	0	0	0	0	0	0	0	0.0101304	0	0.120554	0	0	0	0	0	0.0928214	0	1.36476	0	0.64708	0.103464	0.0866685	3.34365	0.0346224	0	0	0	0	0	0.372452	0	0	0	0	0	0	0.189145	0	0	0	0	0.561206
	adh3	Alcohol dehydrogenase	K18370	0	0	0	0	0	0	0	0	0	0	0	0	0	0	0	0	0	0	0	0	0	0	0	0	0	0	0	0	0	0	0	0	0	0	0	0	0	0	0	0	0	0	0	0	0	0
			COG1012	0	1.91349	0	2.19242	0	0	0	0	0	1.30397	1.17413	0.0889665	0	0.294325	0	2.26392	0	0	0	0	0.0757957	0	0	0	0.581245	0.0766742	0.939307	0.495861	0	0	0	0	0	0.0582157	0.0142005	0.0507571	0	0	0	0	0	0	0	0	0	0
	adh1	NAD+-dependent secondary alcohol dehydrogenase Adh1	K18382	0	0	0	0	0	0	0	0	0	0	0	0	0	0	0	0	0	0	0	0	0	0	0	0	0	0	0	0	0	0	0	0	0	0	0	0	0	0	0	0	0	0	0	0	0	0
			COG1064	0	0	0	10.7973	0	0	0	0	0	0	0	0	0	0	0	0	0	0	0	0	0	0	0	0.230165	0	0	0	0	0	0	0	0	0	0	0	0	0	0	0	0	0	0	0	0	0	0
	adh1	Alcohol dehydrogenase	K19954	0	0	0	0	0	0	0	0	0	0	0	0	0	0	0	0	0	0	0	0	0	0	0	0	0	0	0	0	0	0	0	0	0	0	0	0	0	0	0	0	0	0	0	0	0	0
			COG1454	0	0	0	1.38142	0	0.267392	0	0	0.878337	0	0	0	0.112283	0	0.066506	11.5936	1.79854	0	0	0	0	0	0.261473	0.735391	0.188348	0	0	0.608896	0.887232	0	0	0	0	0	0	0	0	0	0	0.0757728	0.229957	0	0	0	0.0129294	0
	adh2	Alcohol dehydrogenase	K19955	0	0	0	0	0	0	0	0	0	0	0	0	0	0	0	0	0	0	0	0	0	0	0	0	0	0	0	0	0	0	0	0	0	0	0	0	0	0	0	0	0	0	0	0	0	0
			COG1979	0	0	0	0	0	0	0	0	0	0	0	0	0	0	0.00353566	0.458004	0	0	0.154196	0	0	0	0	0.640168	0.0618528	0	0	0	2.28556	0	0	0	0	0	0	0.0190878	0	0	0	0	0	0	0	0	0	0
	adhA	alcohol dehydrogenase (quinone), dehydrogenase subunit	K22473	0	0	0	0	0	0	0	0	0	0	0	0	0	0	0	0	0	0	0	0	0	0	0	0	0	0	0	0	0	0	0	0	0	0	0	0	0	0	0	0	0	0	0	0	0	0
			COG4993	0	0	0	0.117369	0	0	0	0	0	0	0	0	0	0	0	0	0	0	0	0	0	0	0	0	0.854849	0	0	0	0	0	0	0	0	0	0	0	0	0	0	0	0	0	0	0	0	0
			COG2010	0	0.164197	0.0967432	0.283828	0.0866756	0	2.2509	0.140897	0.510467	0.0792719	1.2308	0	0	0	0.0704212	0	2.06191	0	0	0	0	0.522923	0	0	0	0	0	0.0180882	0	0	0	0	0	0	0	0	0	0	0	0	0	0	0	0	0	0
	adhB	alcohol dehydrogenase (quinone), cytochrome c subunit	K22474	0	0	0	0	0	0	0	0	0	0	0	0	0	0	0	0	0	0	0	0	0	0	0	0	0	0	0	0	0	0	0	0	0	0	0	0	0	0	0	0	0	0	0	0	0	0
	adhS	alcohol dehydrogenase (quinone) subunit AdhS	K22475	0	0	0	0	0	0	0	0	0	0	0	0	0	0	0	0	0	0	0	0	0	0	0	0	0	0	0	0	0	0	0	0	0	0	0	0	0	0	0	0	0	0	0	0	0	0
	eutG	Ethanol dehydrogenase	K04022	0	0	0	0	0	0	0	0	0	0	0	0	0	0	0	0	0	0	0	0	0	0	0	0	0	0	0	0	0	0	0	0	0	0	0	0	0	0	0	0	0	0	0	0	0	0
			COG1454	0	0	0	1.38142	0	0.267392	0	0	0.878337	0	0	0	0.112283	0	0.066506	11.5936	1.79854	0	0	0	0	0	0.261473	0.735391	0.188348	0	0	0.608896	0.887232	0	0	0	0	0	0	0	0	0	0	0.0757728	0.229957	0	0	0	0.0129294	0
Beta-oxidation	criteria for presence: at least one gene present
	ACOX1	acyl-CoA oxidase	K00232	0	0	0	0	0	0	0	0	0	0	0	0	0	0	0	0	0	0	0	0	0	0	0	0	0	0	0	0	0	0	0	0	0	0	0	0	0	0	0	0	0	0	0	0	0	0
	acd	acyl-CoA dehydrogenase	K00249	0	0.319096	0	2.65111	0	0	0	0.0066594	0.594525	0	0	0.263894	0.376448	2.15521	0	0	2.45415	0	0	0	0	0	0	0	0	0	0	0	0	0	0	0	0	0	0	0	0	0	0	0	0	0	0	0	0	0.0380327
			COG1960	0	0.458117	0.0124629	6.05925	0	0	0	0	0.832858	0	0	0.702719	0.895928	0.984914	0.0231894	10.0098	11.3254	0	0	0	0	0	0	0	0.0084984	0.384044	0	0	0	0	0	0.0969623	0	0.0569637	0.163672	0.764613	0	0	0.0359119	0.0879004	0	0.016967	0	0	0.0126146	0
	ACADL	long-chain-acyl-CoA dehydrogenase	K00255	0	0	0	0	0	0	0	0	0	0	0	0	0	0	0	0	0	0	0	0	0	0	0	0	0	0	0	0	0	0	0	0	0	0	0	0	0	0	0	0	0	0	0	0	0	0
	fadE	acyl-CoA dehydrogenase	K06445	0	0.690428	0.481945	6.71779	0	0	0.0560079	0	0	0	0	0	0	0	0	0	0	0	0	0	0	0	0	0	0	0	0	0	0	0	0	0	0	0	0	0	0	0	0	0	0	0	0	0	0	0
			COG1960	0	0.458117	0.0124629	6.05925	0	0	0	0	0.832858	0	0	0.702719	0.895928	0.984914	0.0231894	10.0098	11.3254	0	0	0	0	0	0	0	0.0084984	0.384044	0	0	0	0	0	0.0969623	0	0.0569637	0.163672	0.764613	0	0	0.0359119	0.0879004	0	0.016967	0	0	0.0126146	0
	ACADVL	very long chain acyl-CoA dehydrogenase	K09479	0	0	0	0	0	0	0	0	0	0	0	0	0	0	0	0	0	0	0	0	0	0	0	0	0	0	0	0	0	0	0	0	0	0	0	0	0	0	0	0	0	0	0	0	0	0
	paaF, echA	enoyl-CoA hydratase	K01692	0	0	0	0	0	0	0	0	0	0	0	0.16583	0	0.375997	0	0	0	0	0	0	0	0	0	0	0	0	0	0	0	0	0	0	0	0	0	0	0	0	0	0	0	0	0	0	0	0
			COG1024	0	0	0	5.63238	0	0	0	0	0.0548735	0	0	0.21666	0.820275	1.96887	0	0	2.51083	0	0	0	0	0	0	0	0.187357	0	0	0.00347384	0	0	0	0	0	0	0	0	0	0	0	0	0	0	0	0.0836929	0	0
	ECHS1	enoyl-CoA hydratase	K07511	0	0	0	0	0	0	0	0	0	0	0	0	0	0	0	0	0	0	0	0	0	0	0	0	0	0	0	0	0	0	0	0	0	0	0	0	0	0	0	0	0	0	0	0	0	0
	fadB	enoyl-CoA hydratase	K13767	0	0	0	0	0	0	0	0	0	0	0	0	0	0	0	0	0	0	0	0	0	0	0	0	0	0	0	0	0	0	0	0	0	0	0	0	0	0	0	0	0	0	0	0	0	0
			COG1024	0	0	0	5.63238	0	0	0	0	0.0548735	0	0	0.21666	0.820275	1.96887	0	0	2.51083	0	0	0	0	0	0	0	0.187357	0	0	0.00347384	0	0	0	0	0	0	0	0	0	0	0	0	0	0	0	0.0836929	0	0
	HADH	3-hydroxyacyl-CoA dehydrogenase	K00022	0	0	0	0	0	0	0	0	0	0	0	0	0	0	0	0	0	0	0	0	0	0	0	0	0	0	0	0	0	0	0	0	0	0	0	0	0	0	0	0	0	0	0	0	0	0
	fadN	3-hydroxyacyl-CoA dehydrogenase	K07516	0	0.308148	0.219029	6.20247	0	0	0	0	0.784259	0	0	0.263642	0.774803	0.931979	0	0	13.1314	0	0	0	0	0	0	0	0	0	0	0	0	0	0	0	0	0	0.103142	0	0	0	0	0	0	0	0	0	0	3.48309
			COG1250	0	0	0	0	0	0	0	0	0	0	0	0	0	0	0	0	0	0	0	0	0	0	0	0	0	0	0	0	0	0	0	0	0	0	0.0537288	0.314296	0	0	0	0	0	0	0	0	0	0
			COG1024	0	0	0	5.63238	0	0	0	0	0.0548735	0	0	0.21666	0.820275	1.96887	0	0	2.51083	0	0	0	0	0	0	0	0.187357	0	0	0.00347384	0	0	0	0	0	0	0	0	0	0	0	0	0	0	0	0.0836929	0	0
	fadB	3-hydroxyacyl-CoA dehydrogenase / enoyl-CoA hydratase / 3-hydroxybutyryl-CoA epimerase / enoyl-CoA isomerase	K01825	0	0	0	1.75904	0	0	0	0	0	0	0	0	0	0	0	0	0	0	0	0	0	0	0	0	0	0	0	0	0	0	0	0	0	0	0	0	0	0	0	0	0	0	0	0	0	0
			COG1250	0	0	0	0	0	0	0	0	0	0	0	0	0	0	0	0	0	0	0	0	0	0	0	0	0	0	0	0	0	0	0	0	0	0	0.0537288	0.314296	0	0	0	0	0	0	0	0	0	0
			COG1024	0	0	0	5.63238	0	0	0	0	0.0548735	0	0	0.21666	0.820275	1.96887	0	0	2.51083	0	0	0	0	0	0	0	0.187357	0	0	0.00347384	0	0	0	0	0	0	0	0	0	0	0	0	0	0	0	0.0836929	0	0
			TIGR02437	0	0	0	0	0	0	0	0	0	0	0	0	0	0	0	0	0	0	0	0	0	0	0	0	0	0	0	0	0	0	0	0	0	0	0	0	0	0	0	0	0	0	0	0	0	0
	fadJ	3-hydroxyacyl-CoA dehydrogenase / enoyl-CoA hydratase / 3-hydroxybutyryl-CoA epimerase	K01782	0	0.193661	0	0	0	0	0	0.0287041	0.415843	0	0	0	0	0	0	0	0	0	0	0	0	0	0	0	0	0	0	0	0	0	0	0	0	0	0	0	0	0	0	0	0	0	0	0	0	0
			COG1250	0	0	0	0	0	0	0	0	0	0	0	0	0	0	0	0	0	0	0	0	0	0	0	0	0	0	0	0	0	0	0	0	0	0	0.0537288	0.314296	0	0	0	0	0	0	0	0	0	0
			COG1024	0	0	0	5.63238	0	0	0	0	0.0548735	0	0	0.21666	0.820275	1.96887	0	0	2.51083	0	0	0	0	0	0	0	0.187357	0	0	0.00347384	0	0	0	0	0	0	0	0	0	0	0	0	0	0	0	0.0836929	0	0
			TIGR02440	0	0	0	0	0	0	0	0	0	0	0	0	0	0	0	0	0	0	0	0	0	0	0	0	0	0	0	0	0	0	0	0	0	0	0	0	0	0	0	0	0	0	0	0	0	0
	EHHADH	enoyl-CoA hydratase / 3-hydroxyacyl-CoA dehydrogenase / 3,2-trans-enoyl-CoA isomerase	K07514	0	0	0	0	0	0	0	0	0	0	0	0	0	0	0	0	0	0	0	0	0	0	0	0	0	0	0	0	0	0	0	0	0	0	0	0	0	0	0	0	0	0	0	0	0	0
	HADHA	enoyl-CoA hydratase / long-chain 3-hydroxyacyl-CoA dehydrogenase	K07515	0	0	0	0	0	0	0	0	0	0	0	0	0	0	0	0	0	0	0	0	0	0	0	0	0	0	0	0	0	0	0	0	0	0	0	0	0	0	0	0	0	0	0	0	0	0
	MFP2	enoyl-CoA hydratase/3-hydroxyacyl-CoA dehydrogenase	K10527	0	0	0	0	0	0	0	0	0	0	0	0	0	0	0	0	0	0	0	0	0	0	0	0	0	0	0	0	0	0	0	0	0	0	0	0	0	0	0	0	0	0	0	0	0	0
	fadA	acetyl-CoA acyltransferase	K00632	0	0.238306	0.00615215	1.13746	0	0	0	0	0.16798	0	0	0.511113	0.330724	2.50511	0	0	16.4243	0	0	0	0	0	0	0	0	0	0	0	0	0	0	0	0	0	0.132164	0	0	0	0	0	0	0	0	0	0	1.02408
			COG0183	0	0	0	0	0	0	0	0	0	0	0	0	0	0	0	0	0	0	0	0	0	0	0	0	0	0	0	0	0	0	0	0	0	0	0	0.0293422	0	0	0	0	0	0	0	0	0	0
			TIGR02445	0	0	0	0	0	0	0	0	0	0	0	0	0	0	0	0	0	0	0	0	0	0	0	0	0	0	0	0	0	0	0	0	0	0	0	0	0	0	0	0	0	0	0	0	0	0
			TIGR02446	0	0	0	0	0	0	0	0	0	0	0	0	0	0	0	0	0	0	0	0	0	0	0	0	0	0	0	0	0	0	0	0	0	0	0	0	0	0	0	0	0	0	0	0	0	0
	ACAA2	acetyl-CoA acyltransferase 2	K07508	0	0	0	0	0	0	0	0	0	0	0	0	0	0	0	0	0	0	0	0	0	0	0	0	0	0	0	0	0	0	0	0	0	0	0	0	0	0	0	0	0	0	0	0	0	0
	HADHB	acetyl-CoA acyltransferase	K07509	0	0	0	0	0	0	0	0	0	0	0	0	0	0	0	0	0	0	0	0	0	0	0	0	0	0	0	0	0	0	0	0	0	0	0	0	0	0	0	0	0	0	0	0	0	0
	ACAA1	acetyl-CoA acyltransferase 1	K07513	0	0	0	0	0	0	0	0	0	0	0	0	0	0	0	0	0	0	0	0	0	0	0	0	0	0	0	0	0	0	0	0	0	0	0	0	0	0	0	0	0	0	0	0	0	0
Calvin-Benson-Bassham cycle	criteria for presence: one of cbbL/M or prk at minimum
	cbbL/M	RubisCO form I/II/III	K01601	0	0	0	0	1.707	61.4057	11.8072	0	0.335076	0	0	0	0	0	0	0	0	0	0	0	0	0	0	0	0	0	0	0	0	0	0	0	0	0	0	0	0	0	0	0	0	0	0	0	0	0
			COG1850	0	0	0	0	0	0	0	0	0	0	0	0	0	0	0	0	0	0	0	0	0	0	0	0	0	0	0	0	0	0	0	0	0	0	0	0	0	0	0	0	0	0	0	0	0	0
			TIGR03326	0	0	0	0	0	0	0	0	0	0	0	0	0	0	0	0	0	0	0	0	0	0	0	0	0	0	0	0	0	0	0	0	0	0	0	0	0	0	0	0	0	0	0	0	0	0
	cbbS		K01602	0	0	0	0	0.0812704	0	13.3322	0	0	0	0	0	0	0	0	0	0	0	0	0	0	0	0	0	0	0	0	0	0	0	0	0	0	0	0	0	0	0	0	0	0	0	0	0	0	0
	prk	phosphoribulose kinase	K00855	0	0	0	0	0.149113	0	3.26898	0	0	0	0	0	0	0	0	0	0	0	0	0	0	0	0	0	0	0	0	0	0	0	0	0	0	0	0	0	0	0	0	0	0	0	0	0	0	0
	pgk	phosphoglycerate kinase	K00927	0.145648	0	0	2.69253	0.525956	4.75565	1.46387	0	0	0.225411	0.0361765	0.0493427	0.0549499	0.122899	0	0.750588	11.6013	0.130348	0.156977	0.050605	0.389601	0.853632	0.616292	0.526579	0.254906	0.0402009	1.35108	0	0.332414	0	0	0	0	0	0.0181789	0.0433857	0	0.0256182	0.0155302	0.207839	2.49968	0.0206291	0	0.0301471	0.619872	0
			COG0126	0	0	0	0	0	0	0	0	0	0	0	0	0	0	0	0	0	0	0	0	0	0	0	0	0	0	0	0	0	0	0	0	0	0	0	0	0	0	0	0	0	0	0	0	0	0
	gapA	Glyceraldehyde-3-phosphate dehydrogenase	K00134	0	0.107299	0.064939	9.15224	0.0473988	16.3426	10.9304	0.0205981	1.20771	0.270628	0.321929	0	0.0881617	0.310093	0.0329642	5.67589	8.86892	0.0419692	0.295021	0.583171	0.310344	16.9776	0.681015	2.31871	1.20138	0	2.3711	0.155807	9.46295	0.0941058	0	0.0435639	0.533235	0	0.157838	0.434149	0.0216519	0	0	0.46496	0	0.501027	0.206855	0	1.02196	0
			COG0057	0	0	0	0	0	0	0	0	0	0	0	0	0	0	0	0	0	0.0839512	0	0	0	0	0	0	0	0	0	0	0	0	0	0	0	0	0	0	0	0	0	0	0	0	0	0	0	0
			TIGR01534	0	0	0	0	0	0	0	0	0	0	0	0	0	0	0	0	0	0	0	0	0	0	0	0	0	0	0	0	0	0	0	0	0	0	0	0	0	0	0	0	0	0	0	0	0	0
			TIGR01546	0	0	0	0	0	0	0	0	0	0	0	0	0	0	0	0	0	0	0	0	0	0	0	0	0	0	0	0	0	0	0	0	0	0	0	0	0	0	0	0	0	0	0	0	0	0
	gap2	Glyceraldehyde-3-phosphate dehydrogenase	K00150	0	0	0	0	0	0	0	0	0	0	0	0	0	0	0	0	0	0	0	0	0	0	0	0	0	0	0.349204	0	0	0	0	0	0	0	0	0	0	0	0	0	0	0	0	0	0	0
			COG0057	0	0	0	0	0	0	0	0	0	0	0	0	0	0	0	0	0	0.0839512	0	0	0	0	0	0	0	0	0	0	0	0	0	0	0	0	0	0	0	0	0	0	0	0	0	0	0	0
	GAPA	Glyceraldehyde-3-phosphate dehydrogenase	K05298	0	0	0	0	0	0	0	0	0	0	0	0	0	0	0	0	0	0	0	0	0	0	0	0	0	0	0	0	0	0	0	0	0	0	0	0	0	0	0	0	0	0	0	0	0	0
		fructose-bisphosphate aldolase class I	K01623	0	1.18212	0	3.45987	0	0	1.21113	0	0	0	0	0	0	0	0	0	0	0	0	0.379724	0	0	0	0.388569	0	0	0	0	0	0	0	0	0	0	0	0	0	0	0	0	0	0	0	0	0	0
			COG3588	0	0	0	0	0	0	0	0	0	0	0	0	0	0	0	0	0	0	0	0	0	0	0	0	0	0	0	0	0	0	0	0	0	0	0	0	0	0	0	0	0	0	0	0	0	0
		fructose-bisphosphate aldolase class II	K01624	0	0	0	1.38005	0.388479	21.9437	3.80135	0	0	0.262308	0.0937649	0.0393594	0.200269	0.151366	0	2.20547	6.41762	0.16954	0.128799	0.117084	0.306893	1.93413	0	0.124177	0.717219	0.5281	1.58535	0.220861	3.2268	0.0589706	0.140483	0.0669543	0	0	0.0281139	0.0814987	0	0	0	0.289477	5.88607	0.111268	0	0.0202044	0.145754	0
			COG0191	0	0	0	0	0	0	0	0	0	0	0	0	0	0	0	0	0	0	0	0	0	0	0	0	0	0	0	0	0	0	0	0	0	0	0	0	0	0	0	0	0	0	0	0	0	0
			TIGR01520	0	0	0	0	0	0	0	0	0	0	0	0	0	0	0	0	0	0	0	0	0	0	0	0	0	0	0	0	0	0	0	0	0	0	0	0	0	0	0	0	0	0	0	0	0	0
			TIGR01521	0	0	0	0	0	0	0	0	0	0	0	0	0	0	0	0	0	0	0	0	0	0	0	0	0	0	0	0	0	0	0	0	0	0	0	0	0	0	0	0	0	0	0	0	0	0
	fbp	Fructose-1,6-bisphosphatase I	K03841	0	0.137181	0	0	0	4.61205	2.1622	0	0	0.195522	0	0	0	0	0	3.65618	5.06754	0	0	0	0	0	0	0	0	0	0	0	0	0	0	0	0	0	0	0.0323737	0	0	0.0457279	0	0	0	0	0	0	0
			COG0158	0	0	0	0	0	0	0	0	0	0	0	0	0	0	0	0	0	0	0	0	0	0	0	0	0	0	0	0	0	0	0	0	0	0	0	0	0	0	0	0	0	0	0	0	0	0
	glpX	Fructose-1,6-bisphosphatase II	K02446	0.195601	0	0	0	0	0	0	0	0	0	0	0	0	0.00745563	0	0	0	0	0	0	0	0	0	0	0	0	0	0	0	0	0	0	0	0	0	0	0	0	0	0	0	0	0	0	0	0
			COG1494	0	0	0	0	0	0	0	0	0	0	0	0	0	0	0	0	0	0	0	0	0	0	0	0	0	0	0	0	0	0	0	0	0	0	0	0	0	0	0	0	0	0	0	0	0	0
			TIGR00330	0	0	0	0	0	0	0	0	0	0	0	0	0	0	0	0	0	0	0	0	0	0	0	0	0	0	0	0	0	0	0	0	0	0	0	0	0	0	0	0	0	0	0	0	0	0
	glpX-SEBP	fructose-1,6-bisphosphatase II / sedoheptulose-1,7-bisphosphatase	K11532	0	0	0	0	0	0	0	0	0	0	0	0	0	0	0	0	0	0	0	0	0	0	0	0	0	0	0	0	0	0	0	0	0	0	0	0	0	0	0	0	0	0	0	0	0	0
			COG1494	0	0	0	0	0	0	0	0	0	0	0	0	0	0	0	0	0	0	0	0	0	0	0	0	0	0	0	0	0	0	0	0	0	0	0	0	0	0	0	0	0	0	0	0	0	0
	fbp-SEBP	fructose-1,6-bisphosphatase I / sedoheptulose-1,7-bisphosphatase	K01086	0	0	0	0	0	0	0	0	0	0	0	0	0	0	0	0	0	0	0	0	0	0	0	0	0	0	0	0	0	0	0	0	0	0	0	0	0	0	0	0	0	0	0	0	0	0
			COG0158	0	0	0	0	0	0	0	0	0	0	0	0	0	0	0	0	0	0	0	0	0	0	0	0	0	0	0	0	0	0	0	0	0	0	0	0	0	0	0	0	0	0	0	0	0	0
		Transketolase	K00615	0.213458	0.167083	0	5.18985	0.0514424	23.2845	12.1539	0	0.148893	1.06279	0.027506	0.0978298	0	0.196813	0	9.77569	0	0.0750707	0.031985	0.0691839	0	2.27174	0.0558478	1.17493	0.414639	0.222245	3.23033	0.143865	3.45185	0.0358115	0.0380007	0	0.0596986	0	0	0.301433	0.0606343	0.598414	0.128152	0	1.06027	0	0	0.12231	0.0464004	0.0200561
			COG0021	0	0	0	0	0	0	0	0	0	0	0	0	0	0	0	0	0	0	0	0	0	0	0	0	0	0	0	0	0.562682	0	0	0	0	0	0	0	0	0	0	0	0	0	0	0	0	0
			TIGR00232	0	0	0	0	0	0	0	0	0	0	0	0	0	0	0	0	0	0	0	0	0	0	0	0	0	0	0	0	0	0	0	0	0	0	0	0	0	0	0	0	0	0	0	0	0	0
		sedoheptulose-bisphosphatase	K01100	0	0	0	0	0	0	0	0	0	0	0	0	0	0	0	0	0	0	0	0	0	0	0	0	0	0	0	0	0	0	0	0	0	0	0	0	0	0	0	0	0	0	0	0	0	0
	glpX-SEBP	fructose-1,6-bisphosphatase II / sedoheptulose-1,7-bisphosphatase	K11532	0	0	0	0	0	0	0	0	0	0	0	0	0	0	0	0	0	0	0	0	0	0	0	0	0	0	0	0	0	0	0	0	0	0	0	0	0	0	0	0	0	0	0	0	0	0
			COG1494	0	0	0	0	0	0	0	0	0	0	0	0	0	0	0	0	0	0	0	0	0	0	0	0	0	0	0	0	0	0	0	0	0	0	0	0	0	0	0	0	0	0	0	0	0	0
	fbp-SEBP	fructose-1,6-bisphosphatase I / sedoheptulose-1,7-bisphosphatase	K01086	0	0	0	0	0	0	0	0	0	0	0	0	0	0	0	0	0	0	0	0	0	0	0	0	0	0	0	0	0	0	0	0	0	0	0	0	0	0	0	0	0	0	0	0	0	0
			COG0158	0	0	0	0	0	0	0	0	0	0	0	0	0	0	0	0	0	0	0	0	0	0	0	0	0	0	0	0	0	0	0	0	0	0	0	0	0	0	0	0	0	0	0	0	0	0
	rpiA	ribose 5-phosphate isomerase A	K01807	0	1.07265	0	0.917353	0	6.6749	0.262377	0	0	0	0	0	0	0	0	0	0	0	0	0	0	0	0	0	0	0	1.49057	0	0	0	0	0	0	0	0	0	0	0	0	0	0	0	0	0	0	0
			COG0120	0	0	0	0	0	0	0	0	0	0	0	0	0	0	0	0	0	0	0	0	0	0	0	0	0	0	0	0	0	0	0	0	0	0	0	0	0	0	0	0	0	0	0	0	0	0
			TIGR00021	0	0	0	0	0	0	0	0	0	0	0	0	0	0	0	0	0	0	0	0	0	0	0	0	0	0	0	0	0	0	0	0	0	0	0	0	0	0	0	0	0	0	0	0	0	0
	rpiB	ribose 5-phosphate isomerase B	K01808	0	0	0	1.98652	0	0	0	0	0	0.264964	0.223973	0.180923	0	0.268806	0	5.81999	9.60521	1.63646	0	0.128949	0	0.755099	0	0.741608	0.918194	0.0328952	1.10176	0	2.00078	0	0	0	0.109191	0	0	0	0	0	0	0.520176	0	0	0	0	0	0
			COG0698	0	0	0	0	0	0	0	0	0	0	0	0	0	0	0	0	0	0	0	0	0	0	0	0	0	0	0	0	0	0	0	0	0	0	0	0	0	0	0	0	0	0	0	0	0	0
			TIGR01120	0	0	0	0	0	0	0	0	0	0	0	0	0	0	0	0	0	0	0	0	0	0	0	0	0	0	0	0	0	0	0	0	0	0	0	0	0	0	0	0	0	0	0	0	0	0
			TIGR00689	0	0	0	0	0	0	0	0	0	0	0	0	0	0	0	0	0	0	0	0	0	0	0	0	0	0	0	0	0	0	0	0	0	0	0	0	0	0	0	0	0	0	0	0	0	0
rTCA	criteria for presence: aclAB or cssAB at minimum
	aclA	ATP citrate lyase	K01648	0	0	0	0	0	0	0	0	0	0	0	0	0	0	0	0	0	0	0	0	0	0	0	0	0	0	0	0	0	0	0	0	0	0	0	0	0	0	0	0	0	0	0	0	0	0
			K15230	0	0	0	0	0	0	0	0	0	2.75486	2.14121	0	0	0	0	0	0	0	0	0	0	0	0	0	0	0	0	0	0	0	0	0	0	0	0	0	0	0	0	0	0	0	0	0	0	0
	aclB	ATP citrate lyase beta-subunit	K15231	0	0	0	0	0	0	0	0	0	1.52596	0.37483	0	0	0	0	0	0	0.0908945	0	0	0	0	0	0	0	0	0	0	0	0	0	0	0	0	0	0	0	0	0	0	0	0	0	0	0	0
	ccsA		K15232	0	0	0	0	0	0	0	0	0	0	0	0	0	0	0	0	0	0	0	0	0	0	0	0	0	0	0	0	0	0	0	0	0	0	0	0	0	0	0	0	0	0	0	0	0	0
	ccsB		K15233	0	0	0	0	0	0	0	0	0	0	0	0	0	0	0	0	0	0	0	0	0	0	0	0	0	0	0	0	0	0	0	0	0	0	0	0	0	0	0	0	0	0	0	0	0	0
	ccl		K15234	0	0	0	0	0	0	0	0	0	0	0	0	0	0	0	0	0	0	0	0	0	0	0	0	0	0	0	0	0	0	0	0	0	0	0	0	0	0	0	0	0	0	0	0	0	0
	mdh	malate dehydrogenase	K00024	0	0.0262964	0	1.24164	0	0	0	0	0	0	0.231844	0	0.0852427	0.19106	0.00782458	6.04874	40.9542	0	0	0	0.0435639	1.53534	0	0	0	0	0.454356	0	0	0	0	0	0	0.134653	0	0	0	0	0	0	0.854891	0	0	0.622262	0.718549	0.0695212
			COG0039	0	0	0	0	0	0	0	0	0	0	0	0.213335	0	0	0	0	0	0	0	0	0	0	0	0	0	0	0	0	0	0	0	0	0	0	0	0	0	0	0	0	0	0	0	0	0	0
			TIGR01757	0	0	0	0	0	0	0	0	0	0	0	0	0	0	0	0	0	0	0	0	0	0	0	0	0	0	0	0	0	0	0	0	0	0	0	0	0	0	0	0	0	0	0	0	0	0
			TIGR01758	0	0	0	0	0	0	0	0	0	0	0	0	0	0	0	0	0	0	0	0	0	0	0	0	0	0	0	0	0	0	0	0	0	0	0	0	0	0	0	0	0	0	0	0	0	0
			TIGR01759	0	0	0	0	0	0	0	0	0	0	0	0	0	0	0	0	0	0	0	0	0	0	0	0	0	0	0	0	0	0	0	0	0	0	0	0	0	0	0	0	0	0	0	0	0	0
			TIGR01763	0	0	0	0	0	0	0	0	0	0	0	0	0	0	0	0	0	0	0	0	0	0	0	0	0	0	0	0	0	0	0	0	0	0	0	0	0	0	0	0	0	0	0	0	0	0
			TIGR01320	0	0	0	0	0	0	0	0	0	0	0	0	0	0	0	0	0	0	0	0	0	0	0	0	0	0	0	0	0	0	0	0	0	0	0	0	0	0	0	0	0	0	0	0	0	0
			TIGR01772	0	0	0	0	0	0	0	0	0	0	0	0	0	0	0	0	0	0	0	0	0	0	0	0	0	0	0	0	0	0	0	0	0	0	0	0	0	0	0	0	0	0	0	0	0	0
	fumAB	fumarate hydratase, class I	K01676	0	0	0	0	0	0	0	0	0	0	0	0.31065	0.259323	0.119749	0	0	13.0889	0.17211	0.115126	0	0	1.33649	0	0	0	0	0	0	0	0	0	0	0	0	0	0.687654	0	0	0	0.0840088	0.237309	0.0526295	0	0	0	0
			COG1838	0	0	0	0	0	0	0	0	0	0	0	0	0	0	0	0	0	0	0	0	0	0	0	0	0	0	0	0	0	0	0	0	0	0	0	0	0	0	0	0	0	0	0	0	0	0
			COG1951	0	0	0	0	0	0	0	0	0	0	0	0	0	0	0	0	0	0	0	0	0	0	0	0	0	0	0	0	0	0	0	0	0	0	0	0	0	0	0	0	0	0	0	0	0	0
			TIGR00722	0	0	0	0	0	0	0	0	0	0	0	0	0	0	0	0	0	0	0	0	0	0	0	0	0	0	0	0	0	0	0	0	0	0	0	0	0	0	0	0	0	0	0	0	0	0
			TIGR00723	0	0	0	0	0	0	0	0	0	0	0	0	0	0	0	0	0	0	0.046496	0	0	0	0	0	0	0	0	0	0	0	0	0	0	0	0	0	0	0	0	0	0	0	0	0	0	0
	fumC	fumarate hydratase, class II	K01679	0	2.16075	0	1.52544	0	0	2.24396	0	0	0.162938	0.910654	0.17388	0.0421402	0	0	0.791708	1.84806	0	0	0	0.102756	0	0	0.364602	0	0	1.47661	0	0	0	0	0	0	0	0.0260538	0	0.156058	0.0104893	0	0	0	0	0	0.0642121	0.00482594	0
			COG0114	0	0	0	0	0	0	0	0	0	0	0	0	0	0	0	0	0	0	0	0	0	0	0	0	0	0	0	0	0	0	0	0	0	0	0	0	0	0	0	0	0	0	0	0	0	0
			TIGR00979	0	0	0	0	0	0	0	0	0	0	0	0	0	0	0	0	0	0	0	0	0	0	0	0	0	0	0	0	0	0	0	0	0	0	0	0	0	0	0	0	0	0	0	0	0	0
	fumA	fumarate hydratase subunit alpha	K01677	0.249645	0	0	0	0	0	0	0	0	2.22048	0	0	0	0	0	1.17208	0	0	0	0	0	0	0.15543	0	0.0252731	0	0	0	0.643488	0	0	0	0.452319	0	0	0	0	0	0	0	0	0	0	0	0	0
			COG1951	0	0	0	0	0	0	0	0	0	0	0	0	0	0	0	0	0	0	0	0	0	0	0	0	0	0	0	0	0	0	0	0	0	0	0	0	0	0	0	0	0	0	0	0	0	0
	fumB	fumarate hydratase subunit beta	K01678	0.0120288	0	0	0	0	0	0	0	0	0.487967	0	0	0	0	0	0.951864	0	0	0	0	0	0	0	0	0.0419271	0.0385818	0	0	1.07052	0	0	0	0	0	0	0	0	0.0394206	0	0	0	0	0	0	0	0
			COG1838	0	0	0	0	0	0	0	0	0	0	0	0	0	0	0	0	0	0	0	0	0	0	0	0	0	0	0	0	0	0	0	0	0	0	0	0	0	0	0	0	0	0	0	0	0	0
	sdhA/frdA	succinate dehydrogenase, fumarate reductase, flavoprotein subunit	K00239	0	1.03116	0.317357	3.04552	0.168047	1.25935	0.696339	0.0022788	0.641777	0.901203	0.518768	0	0.19818	0.0665448	0.0723061	2.73843	18.804	0	0	0	0.0521826	0.477067	0	0.726828	0	0	1.1088	0	0	0	0	0	0	0.0150515	0.310513	0.168974	0.0797363	0.0302224	0	0	1.52412	0.0492241	0	0.238449	0.0474671	0.0611247
			COG1053	0	0	0	0	0	0	0.00483041	0	0	0	0	0	0	0	0	0	1.56462	0	0	0	0	0	0	0.0552283	0	0	0	0	0	0.0958361	0	0.0550142	0.121865	0	0	0	0	0	0	0	0	0	0	0	0	0
			TIGR01811	0	0	0	0	0	0	0	0	0	0	0	0	0	0	0	0	0	0	0	0	0	0	0	0	0	0	0	0	0	0	0	0	0	0	0	0	0	0	0	0	0	0	0	0	0	0
			TIGR01812	0	0	0	0	0	0	0	0	0	0	0.222979	0	0	0	0	0	0	0	0	0	0	0	0	0	0	0	0	0	0	0	0	0	0	0	0	0	0	0	0	0	0	0	0	0	0	0
			TIGR01816	0	0	0	0	0	0	0	0	0	0	0	0	0	0	0	0	0	0	0	0	0	0	0	0	0	0	0	0	0	0	0	0	0	0	0	0	0	0	0	0	0	0	0	0	0	0
	sdhB/frdB	succinate dehydrogenase / fumarate reductase, iron-sulfur subunit	K00240	0	0.12089	0.0183863	1.19921	0.075613	0.435826	0.66112	0	0.953333	0.58478	0.256441	0	0.0749704	0.354994	0	3.0457	28.0513	0	0	0	0.0291301	0.278814	0	0.19221	0	0	0.925445	0	0	0	0	0	0	0.164796	0.956627	0.19315	0.174081	0.228453	0	0	0	0	0.18274	0.169519	0.0285566	0.0888639
			COG0479	0	0	0	0	0	0	0	0	0	0	0	0	0	0	0	0	0	0	0	0	0	0	0	0	0	0	0	0	0	0	0	0	0	0	0	0	0	0	0	0	0	0	0	0	0	0
			TIGR00384	0	0	0	0	0	0	0	0	0	0	0	0	0	0	0	0	0	0	0	0	0	0	0	0	0	0	0	0	0	0	0	0	0	0	0	0	0	0	0	0	0	0	0	0	0	0
	sdhC/frdC	succinate dehydrogenase / fumarate reductase, cytochrome b subunit	K00241	0	1.0647	0	3.17474	0	1.01685	2.95457	0	1.88246	0.920928	0.650238	0	0.0111935	0.164104	0.0252873	0.628694	25.2031	0	0	0	0.158289	3.06355	0	0	0	0	0	0	0	0	0	0	0	0.152718	0.159256	0.383924	0.0426043	0.0481733	0	0	1.30879	0	0.045835	0.220755	0	0
			COG2009	0	0	0	0	0	0	1.04314	0	0	0	0	0	0	0	0	0	0	0	0	0	0	0	0	0	0	0	0	0	0	0	0	0	0	0	0	0	0	0	0	0	0	0	0	0	0	0
			TIGR02046	0	0	0	0	0	0	0	0	0	0	0	0	0	0	0	0	0	0	0	0	0	0	0	0	0	0	0	0	0	0	0	0	0	0	0	0	0	0	0	0	0	0	0	0	0	0
			TIGR02970	0	0	0	0	0	0	0	0	0	0	0	0	0	0	0	0	0	0	0	0	0	0	0	0	0	0	0	0	0	0	0	0	0	0	0	0	0	0	0	0	0	0	0	0	0	0
	sdhD/frdD	succinate dehydrogenase / fumarate reductase, membrane anchor subunit	K00242	0	1.36072	0.67988	10.1162	0	0.367752	3.97078	0	2.02263	0	0	0	0	0	0	0	0	0	0	0	0	0.693189	0	0	0	0	0	0	0	0	0	0	0	0	0	0	0	0	0	0	0	0	0	0	0	0
			COG2142	0	0	0	0	0	0	0	0	0	0	0	0	0	0	0	0	0	0	0	0	0	0	0	0	0	0	0	0.698766	0	0	0	0	0	0	0	0	0	0	0	0	0	0	0	0	0	0
			TIGR02968	0	0	0	0	0	0	0	0	0	0	0	0	0	0	0	0	0	0	0	0	0	0	0	0	0	0	0	0	0	0	0	0	0	0	0	0	0	0	0	0	0	0	0	0	0	0
	frdA	fumarate reductase flavoprotein subunit	K00244	0	0	0	0	0	0	0	0	0	0	0	0.319877	0.0073601	0	0	0	0	0	0	0	0	0	0	0	0	0	0	0	2.07399	0	0	0	0	0	0	0	0	0	0	0	0	0	0	0	0	0
			COG1053	0	0	0	0	0	0	0.00483041	0	0	0	0	0	0	0	0	0	1.56462	0	0	0	0	0	0	0.0552283	0	0	0	0	0	0.0958361	0	0.0550142	0.121865	0	0	0	0	0	0	0	0	0	0	0	0	0
			TIGR01176	0	0	0	0	0	0	0	0	0	0	0	0	0	0	0	0	0	0	0	0	0	0	0	0	0	0	0	0	0	0	0	0	0	0	0	0	0	0	0	0	0	0	0	0	0	0
	frdB	fumarate reductase iron-sulfur subunit	K00245	0	0	0	0	0	0	0	0	0	0	0.0599453	0.143201	0.00986855	0	0	0	0	0	0	0	0	0	0	0	0	0	0	0	1.06179	0	0	0	0	0	0	0	0	0	0	0	0	0	0	0	0	0
			COG0479	0	0	0	0	0	0	0	0	0	0	0	0	0	0	0	0	0	0	0	0	0	0	0	0	0	0	0	0	0	0	0	0	0	0	0	0	0	0	0	0	0	0	0	0	0	0
	frdC	fumarate reductase subunit C	K00246	0	0	0	0	0	0	0	0	0	0	0	0.210615	0	0	0	0	0	0	0	0	0	0	0	0	0	0	0	0	0.359516	0	0	0	0	0	0	0	0	0	0	0	0	0	0	0	0	0
			COG3029	0	0	0	0	0	0	0	0	0	0	0	0	0	0	0	0	0	0	0	0	0	0	0	0	0	0	0	0	2.00889	0	0	0	0	0	0	0	0	0	0	0	0	0	0	0	0	0
	frdD	fumarate reductase subunit D	K00247	0	0	0	0	0	0	0	0	0	0	0	0	0	0	0	0	0	0	0	0	0	0	0	0	0	0	0	0	0	0	0	0	0	0	0	0	0	0	0	0	0	0	0	0	0	0
			COG3080	0	0	0	0	0	0	0	0	0	0	0	0	0	0	0	0	0	0	0	0	0	0	0	0	0	0	0	0	0	0	0	0	0	0	0	0	0	0	0	0	0	0	0	0	0	0
	frdA	NADH-dependent fumarate reductase subunit A	K18556	0	0	0	0	0	0	0	0	0	0	0	0	0	0	0	0	0	0	0	0	0	0	0	0	0	0	0	0	0	0	0	0	0	0	0	0	0	0	0	0	0	0	0	0	0	0
			COG1053	0	0	0	0	0	0	0.00483041	0	0	0	0	0	0	0	0	0	1.56462	0	0	0	0	0	0	0.0552283	0	0	0	0	0	0.0958361	0	0.0550142	0.121865	0	0	0	0	0	0	0	0	0	0	0	0	0
	frdB	NADH-dependent fumarate reductase subunit B	K18557	0	0	0	0	0	0	0	0	0	0	0	0	0	0	0	0	0	0	0	0	0	0	0	0	0	0	0	0	0	0	0	0	0	0	0	0	0	0	0	0	0	0	0	0	0	0
			COG0479	0	0	0	0	0	0	0	0	0	0	0	0	0	0	0	0	0	0	0	0	0	0	0	0	0	0	0	0	0	0	0	0	0	0	0	0	0	0	0	0	0	0	0	0	0	0
	frdC	NADH-dependent fumarate reductase subunit C	K18558	0	0	0	0	0	0	0	0	0	0	0	0	0	0	0	0	0	0	0	0	0	0	0	0	0	0	0	0	0	0	0	0	0	0	0	0	0	0	0	0	0	0	0	0	0	0
	frdD	NADH-dependent fumarate reductase subunit D	K18559	0	0	0	0	0	0	0	0	0	0	0	0	0	0	0	0	0	0	0	0	0	0	0	0	0	0	0	0	0	0	0	0	0	0	0	0	0	0	0	0	0	0	0	0	0	0
	frdE	NADH-dependent fumarate reductase subunit E	K18560	0	0	0	0	0	0	0	0	0	0	0	0	0	0	0	0	0	0	0	0	0	0	0	0	0	0	0	0	0	0	0	0	0	0	0	0	0	0	0	0	0	0	0	0	0	0
	sucD	succinyl-CoA synthetase alpha subunit	K01902	0	0.106657	0.00926917	1.52612	0.113141	4.88911	1.11347	0	0	4.17848	1.12514	0.178792	0.0333489	0.718612	0	1.89266	15.9022	0	0	0	0.00836607	0.591593	0	0.381917	0.220595	0.0655673	1.00443	0	0	0	0	0	0	0	0	0.0471421	0	0	0	0.213335	3.04247	0.0711116	0	0	0	0
			COG0074	0	0	0	0	0	0	0	0	0	0	0	0	0	0	0	0	0	0	0	0	0	0	0	0	0	0	0	0	0	0	0	0.0510249	0	0	0	0	0	0	0	0	0	0	0	0	0	0
			TIGR01019	0	0	0	0	0	0	0	0	0	0	0	0	0	0	0	0	0	0	0	0	0	0	0	0	0	0	0	0	0	0	0	0	0	0	0	0	0	0	0	0	0	0	0	0	0	0
	sucC	succinyl-CoA synthetase beta subunit	K01903	0	0.525715	0	2.63118	0	0.727845	0.368153	0.00689365	0	3.32255	1.10484	0.0822169	0.143693	0.115701	0	0.708371	18.803	0	0	0	0.0445383	0.777301	0	0.623458	0	0.0838169	1.40131	0	0	0.0681942	0	0	0.0385939	0	0.118397	0	0	0	0.0124308	0.0810414	1.43148	0.0435079	0	0	0.0381757	0.0357309
			COG0045	0	0	0	0	0	0	0	0	0	0	0	0	0	0	0	0	0	0	0.519525	0	0	0	0	0	0	0	0	0.201483	0	0	0	0	0	0	0	0	0	0	0	0	0	0	0	0	0	0
			TIGR01016	0	0	0	0	0	0	0	0	0	0	0	0	0	0	0	0	0	0	0	0	0	0	0	0	0	0	0	0	0	0	0	0	0	0	0	0	0	0	0	0	0	0	0	0	0	0
	korA/oorA/oforA	2-oxoglutarate/2-oxoacid ferredoxin oxidoreductase subunit alpha	K00174	0.0166171	0	0	0	0	0	0	0	0	7.38517	2.18451	0.639611	1.60196	0.256329	0	7.00957	10.9158	0.399749	0.067348	0.0534087	0	0.0862064	0.117436	0.303072	1.14332	0.341666	0.445478	0.0230561	0.462928	0.425861	0	0.119376	0.0162995	0	0.291399	0.494295	0.166063	0.367429	0.194252	0	1.25273	0.121108	0	0.127424	0.134878	0.267155
	korB/oorB/oforB	2-oxoglutarate/2-oxoacid ferredoxin oxidoreductase subunit beta	K00175	0.090155	0	0	0	0	0	0	0	0	6.03482	3.97571	0.201095	0.436187	0.230123	0	3.01454	0	0.175374	0	0.173588	0	0.259102	0.0713355	0.134322	0.147525	0.0933286	0.323871	0	2.03862	0.276218	0	0.0275739	0.306481	0.0627125	0.211453	0.683916	0.482142	0.631858	0.111183	0.0306319	2.23298	0.00811738	0	0	0.0567224	0.0210854
			TIGR02177	0	0	0	0	0	0	0	0	0	0	0	0	0	0	0	0	0	0	0	0	0	0	0	0	0	0	0	0	0	0	0	0	0	0	0	0	0	0	0	0	0	0	0	0	0	0
	korC/oorC	2-oxoglutarate ferredoxin oxidoreductase subunit gamma	K00177	0	0	0	0	0	0	0	0	0	5.23559	1.45788	1.2354	0.307476	0.509765	0	1.19197	0	0.200214	0	0	0	0	0	0	0.581354	0.108665	0.850842	0.117376	0	0.223383	0.985799	0	0	0	0.117622	0.294198	0.38404	0.0394206	0	0	1.08855	0.0531383	0	0.0788411	0	0
			TIGR02175	0	0	0	0	0	0	0	0	0	0	0	0.1099	0.446872	0	0	0	0	0	0	0	0	0	0	0	0	0	0	0	0	0	0	0	0	0	0	0	0	0	0	0	0	0	0	0	0	0
	korD/oorD	2-oxoglutarate ferredoxin oxidoreductase subunit delta	K00176	0	0	0	0	0	0	0	0	0	9.50644	0.641892	0	0	0.210205	0	1.82314	0	0	0	0	0	0	0	0	0.421247	0	0.449176	0	0	0.446766	0	0.54686	0	0	0	0	0.318131	0	0	0	0	0	0	0	0	0.345399
			TIGR02179	0	0	0	0	0	0	0	0	0	0	0	0	0	0	0	0	0	0	0	0	0	0	0	0	0	0	0	0	0	0	0	0	0	0	0	0	0	0	0	0	0	0	0	0	0	0
	IDH1/IDH2/icd	isocitrate dehydrogenase	K00031	0	0.0352813	0.50991	0.925181	0	0	1.47462	0	0.220048	5.06956	0.625872	0.0199818	0.509774	0.0963993	0.067459	6.16446	11.3949	0	0.1742	0.108957	0.00365778	0.0904786	0.0722284	1.80762	0.0276384	0	0.303411	0.165969	0.672361	0	0	0.0988406	0	0.13508	0.249819	0	0	0	0	0.0331859	0.955208	0	0	0.078713	0.0292869	0
			COG0538	0	0	0	0	0	0	0	0	0	0	0	0	0	0	0	0	0	0	0	0	0	0	0	0	0	0	0	0	0	0	0	0	0	0	0	0	0	0	0	0	0	0	0	0	0	0
			TIGR02924	0	0	0	0	0	0	0	0	0	0	0	0	0	0	0	0	0	0	0	0	0	0	0	0	0	0	0	0	0	0	0	0	0	0	0	0	0	0	0	0	0	0	0	0	0	0
			TIGR00127	0	0	0	0	0	0	0	0	0	0	0	0	0	0	0	0	0	0	0	0	0	0	0	0	0	0	0	0	0	0	0	0	0	0	0	0	0	0	0	0	0	0	0	0	0	0
			TIGR00175	0	0	0	0	0	0	0	0	0	0	0	0	0	0	0	0	0	0	0	0	0	0	0	0	0	0	0	0	0	0	0	0	0	0	0	0	0	0	0	0	0	0	0	0	0	0
			TIGR00178	0	0	0	0	0	0	0	0	0	0	0	0	0	0	0	0	0	0	0	0	0	0	0	0	0	0	0	0	0	0	0	0	0	0	0	0	0	0	0	0	0	0	0	0	0	0
			TIGR00183	0	0	0	0	0	0	0	0	0	0	0	0	0	0	0	0	0	0	0	0	0	0	0	0	0	0	0	0	0	0	0	0	0	0	0	0	0	0	0	0	0	0	0	0	0	0
	ACO/acnA	aconitate hydratase (aconitase)	K01681	0	0.650222	0.0590952	16.0617	0.0352987	0	0	0	1.41109	0	0	0.0810658	0.588377	0	0.0541129	4.80105	15.9793	0.19354	0.121432	0	0.0952396	0	0.0260637	0.0369527	0.191944	0.290616	0.82489	0	0.453587	0	0	0	0	0	0	0.0141231	0	0	0	0.0766004	1.82527	0.0287833	0.0100047	0.150168	0.0986209	0
			COG1048	0	0	0	0	0	0	0	0	0	0	0	0	0	0	0	0	0	0	0	0	0	0	0	0	0	0	0	0	0	0	0	0	0	0	0	0	0	0	0	0	0	0	0	0	0	0
			TIGR01340	0	0	0	0	0	0	0	0	0	0	0	0	0	0	0	0	0	0	0	0	0	0	0	0	0	0	0	0	0	0	0	0	0	0	0	0	0	0	0	0	0	0	0	0	0	0
			TIGR01341	0	0	0	0	0	0	0	0	0	0	0	0	0	0	0	0	0	0	0	0	0	0	0	0	0	0	0	0	0	0	0	0	0	0	0	0	0	0	0	0	0	0	0	0	0	0
			TIGR01342	0	0	0	0	0	0	0	0	0	0	0	0	0	0	0	0	0	0	0	0	0	0	0	0	0	0	0	0	0	0	0	0	0	0	0	0	0	0	0	0	0	0	0	0	0	0
	acnB	aconitate hydratase 2 / 2-methylisocitrate dehydratase	K01682	0	0	0	0	0	4.79354	0	0	0	4.21136	0.474166	0	0	0.0733554	0	0	9.40745	0	0	0	0	0.267468	0	0	0	0	0	0	0	0	0	0	0	0	0	0	0	0	0	0	0	0	0	0	0	0
			COG1049	0	0	0	0	0	0	0	0	0	0	0	0	0	0	0	0	0	0	0	0	0	0	0	0	0	0	0	0	0	0	0	0	0	0	0	0	0	0	0	0	0	0	0	0	0	0
			TIGR00117	0	0	0	0	0	0	0	0	0	0	0	0	0	0	0	0	0	0	0	0	0	0	0	0	0	0	0	0	0	0	0	0	0	0	0	0	0	0	0	0	0	0	0	0	0	0
	porA	pyruvate:ferredoxin oxidoreductase alpha subunit	K00169	0.328704	0	0	0	0	0	0	0	0	3.75788	3.06957	0.851587	2.34934	0.0253732	0	0	0	0.0927543	0	0	0	0	0	0	0	0	0	0	0	0	0	0	0	0	0	0	0.0304508	0	0	0	0	0	0	0.00345551	0	0
			COG0674	0	0	0	0	0	0	0	0	0	0	0	0	0	0.13955	0	0	0	0	0	0	0	0	0	0	0	0	0	0	0	0	0	0	0	0	0	0	0	0	0	0	0	0	0	0	0	0
	porB	pyruvate:ferredoxin oxidoreductase beta subunit	K00170	0.362022	0	0	0	0	0	0	0	0	3.91781	1.25424	0	0	0.594568	0	0	0	0.0788916	0	0	0	0	0	0	0	0	0	0	0	0	0	0	0	0	0	0	0	0	0	0	0	0	0	0	0	0.0236267
			COG1013	0	0	0	0	0	0	0	0	0	0	0	0.0453336	0.303601	0	0	0	0	0	0	0	0	0	0	0	0	0	0	0	0	0	0	0	0	0	0	0	0	0	0	0	0	0	0	0	0	0
			TIGR02177	0	0	0	0	0	0	0	0	0	0	0	0	0	0	0	0	0	0	0	0	0	0	0	0	0	0	0	0	0	0	0	0	0	0	0	0	0	0	0	0	0	0	0	0	0	0
	porD	pyruvate:ferredoxin oxidoreductase delta subunit	K00171	0.0659398	0	0	0	0	0	0	0	0	2.9066	3.14553	0	0.411539	0.189631	0	0	0	0.244222	0	0	0	0	0	0	0	0	0	0	0	0	0	0	0	0	0	0	0.12089	0	0	0	0	0	0	0	0	0
			COG1144	0	0	0	0	0	0	0	0	0	0	0	0	0.633508	0.905304	0	0	0	0.141702	0	0.103435	0	0	0	0.47803	0	0.298529	0	0	1.14799	0	0	0	0	0	0	0	0	0	0	0.0495303	1.57823	0	0	0	0	0
			TIGR02175	0	0	0	0	0	0	0	0	0	0	0	0.1099	0.446872	0	0	0	0	0	0	0	0	0	0	0	0	0	0	0	0	0	0	0	0	0	0	0	0	0	0	0	0	0	0	0	0	0
	porC, porG	pyruvate:ferredoxin oxidoreductase gamma subunit	K00172	0.297924	0	0	0	0	0	0	0	0	1.96852	2.278	0	0	0	0	0	0	0.0914841	0	0	0	0	0	0	0	0	0	0	0	0	0	0	0	0	0	0	0	0	0	0	0	0	0	0	0	0
			COG1014	0	0	0	0	0	0	0	0	0	0	0	0	0	0	0	0	0	0	0	0	0	0	0	0	0	0	0	0	0	0	0	0	0	0	0	0	0	0	0	0	0	0	0	0	0	0
			TIGR02179	0	0	0	0	0	0	0	0	0	0	0	0	0	0	0	0	0	0	0	0	0	0	0	0	0	0	0	0	0	0	0	0	0	0	0	0	0	0	0	0	0	0	0	0	0	0
	por, nifJ	pyruvate-ferredoxin/flavodoxin oxidoreductase	K03737	0	0	0	0	0.0511968	0	0	0	0	0	0.164265	0.0443179	0.55671	0.733853	0.0352915	32.819	23.6533	0	0.24334	0.160391	0.36818	0.603378	0.127477	0.492079	0.221916	0.229963	2.8563	0.41755	4.82639	0.398596	0	0.0108519	0.0523536	0.030113	0.158636	0.232261	0.276829	0.339611	0.329648	0	1.36601	0	0	0.127252	0.214622	0.223612
			COG0674	0	0	0	0	0	0	0	0	0	0	0	0	0	0.13955	0	0	0	0	0	0	0	0	0	0	0	0	0	0	0	0	0	0	0	0	0	0	0	0	0	0	0	0	0	0	0	0
			COG1013	0	0	0	0	0	0	0	0	0	0	0	0.0453336	0.303601	0	0	0	0	0	0	0	0	0	0	0	0	0	0	0	0	0	0	0	0	0	0	0	0	0	0	0	0	0	0	0	0	0
			COG1014	0	0	0	0	0	0	0	0	0	0	0	0	0	0	0	0	0	0	0	0	0	0	0	0	0	0	0	0	0	0	0	0	0	0	0	0	0	0	0	0	0	0	0	0	0	0
			TIGR02176	0	0	0	0	0	0	0	0	0	0	0	0	0	0	0	0	0	0	0	0	0	0	0	0	0	0	0	0	0	0	0	0	0	0	0	0	0	0	0	0	0	0	0	0	0	0
	ppdK		K01006	0.424038	0	0	0	0	0	0	0	0.115331	0	0	0.0735254	0.148586	0.508298	0.0127926	1.11918	4.06325	0.0290896	0.0702651	0.0819153	1.48653	1.11924	0.786967	1.93658	0.509321	0.250651	5.73402	0.0028921	4.4318	0.366333	0.255191	0.278645	0.0410729	0.0288144	0.0239913	0.452718	0.0133138	0.176063	0.104856	0.187768	0	0.0187634	0	0.0829111	0.617379	0.343785
	pps/ppsA	pyruvate, water dikinase	K01007	0	0.259444	0	3.44554	0	0.989871	0	0	0	0.0364492	0.344072	0	0.515809	0.260024	0.131549	9.27234	0	0.00520128	0	0	0	0	0	0	0.0281605	0	0	0	0.141889	0.0181528	0.0159816	0	0	0	0	0	0	0	0	0	0	0	0	0	0	0
			COG0574	0	0	0	0	0	0	0	0	0	0	0	0	0	0	0	0	0	0	0	0	0	0	0	0	0	0	0	0	0	0	0	0	0	0	0	0	0	0	0	0	0	0	0	0	0	0
			TIGR01418	0	0	0	0	0	0	0	0	0	0	0	0	0	0	0	0	0	0	0	0	0	0	0	0	0	0	0	0	0	0	0	0	0	0	0	0	0	0	0	0	0	0	0	0	0	0
	ppc	phosphoenolpyruvate carboxylase	K01595	0.324118	0.143798	0	2.79139	0.00769998	1.92858	1.93306	0	0	0	0	0	0	0	0.0338501	4.51161	0	0	0	0	0.0132444	0	0	0	0	0	0.403143	0.0337337	0	0	0	0	0	0	0	0	0	0	0	0	0	0	0	0	0	0
			COG2352	0	0	0	0	0	0	0	0	0	0	0	0	0	0	0	0	0	0	0	0	0	0	0	0	0	0	0	0	0	0	0	0	0	0	0	0	0	0	0	0	0	0	0	0	0	0
			COG1892	0	0	0	0	0	0	0	0	0	0	0	0	0	0	0	0	0	0	0	0	0	0	0	0	0	0	0	0	0	0	0	0	0	0	0	0	0	0	0	0	0	0	0	0	0	0
			TIGR02751	0	0	0	0	0	0	0	0	0	0	0	0	0	0	0	0	0	0	0	0	0	0	0	0	0	0	0	0	0	0	0	0	0	0	0	0	0	0	0	0	0	0	0	0	0	0
	pycA		K01959	0	0	0	0	0	0	0	0	0	0	0.179554	0	0	0	0.347965	11.5094	0	0	0	0	0	0	0	0	0	0	0	0.161546	0	0	0	0	0	0	0	0	0	0	0	0	0	0	0	0	0	0
	pycB		K01960	0	0	0	0	0	0	0	0	0	1.47645	0.12385	0.51156	0.342158	0.0681907	0	0	0	0.142003	0.130134	0.482675	0.0910145	0	0.17701	1.90739	0.112379	0.187889	0.872983	0.100568	3.99078	0	0	0.0346205	0	0	0.0393137	0	0.0543553	0.0325629	0	0.088772	1.16612	0.0217752	0	0	0	0
	pyc		K01958	0	0	0	0	0	0	0	0	0.150166	0	0	0	0	0.123405	0.0362066	11.0678	3.53284	0	0	0	0	0	0	0	0.0389856	0	0	0.332214	0	0	0	0	0	0	0	0	0	0	0	0	0	0	0	0	0	0
Wood-Ljungdahl	criteria for presence: ACS/CODH plus gene from methyl branch at minimum
	acsB	acetyl-coA synthase	K14138	0.372229	0	0	0	0	0	0	0	0	0	0	1.18111	3.73715	1.51166	0.0925884	17.8344	0	0	0	0	0	0	0	0	0	0	0	0.209754	0	0	0	0	0	0	0	0	0	0	0	0	0	0	0	0	0	0
			COG1152	0	0	0	0	0	0	0	0	0	0	0	0	0	0	0	0	0	0	0	0	0	0	0	0	0	0	0	0	0	0	0	0	0	0	0	0	0	0	0	0	0	0	0	0	0	0
			COG1614	0	0	0	0	0	0	0	0	0	0	0	0	0	0.705997	0	0	0	0	0	0	0	0	0	0	0	0	0	0	0	0	0	0	0	0	0	0	0	0	0	0	0	0	0	0	0	0
	cooS/acsA	carbon monoxide dehydrogenase	K00198	0.32788	0	0	0	0	0	0	0	0	0	0	0.889515	2.50316	0.950217	0.431426	17.6401	0	0	0	0	0	0	0	0	0	0	0	1.15609	0	0	0	0	0	0	0	0	0	0	0	0	0	0	0	0	0	0
			TIGR01702	0	0	0	0	0	0	0	0	0	0	0	0	0	0	0	0	0	0	0	0	0	0	0	0	0	0	0	0	0	0	0	0	0	0	0	0	0	0	0	0	0	0	0	0	0	0
	fdhA	formate dehydrogenase (NADP+) alpha subunit	K05299	0	0	0	0	0	0	0	0	0	0	0	0	0	0	0	0	0	0	0	0	0	0	0	0	0	0	0	0	0	0	0	0	0	0	0	0.0317278	0	0	0	0	0	0	0	0	0	0
			TIGR02819	0	0	0	0	0	0	0	0	0	0	0	0	0	0	0	0	0	0	0	0	0	0	0	0	0	0	0	0	0	0	0	0	0	0	0	0	0	0	0	0	0	0	0	0	0	0
	fdhB	formate dehydrogenase (NADP+) beta subunit	K15022	0.200381	0	0	0	0	0	0	0	0	0.928907	0.375162	0.615714	0.623412	1.11581	0	0	2.75011	0	0	0	0	0	0	0	0	0	0	0.338037	0	0	0	0	0.00345399	0	0	0	0	0	0	0	0	0	0	0	0	0
	fhs	formate--tetrahydrofolate ligase	K01938	0	0	0	0	0	0	0	0.0386433	0.185495	0	0	0	0	0.856276	0.411545	31.5502	0	0.0492922	0	0	0	0	0	0	0	0	0	0	0	0.0347259	0.101449	0	0	0	0	0.258423	0.0723772	0.173262	0	0	0	0	0	0.0615726	0	0.0185272
			COG2759	0.850177	0	0	0	0	0	0	0	0	0	0	0	0	0	0	0	0	0	0	0	0	0	0	0	0	0	1.51726	0.0170267	0	0	0	0	0	0	0	0	0	0	0	0	0	0	0	0	0	0
	folD	methylenetetrahydrofolate dehydrogenase (NADP+) / methenyltetrahydrofolate cyclohydrolase	K01491	0.318057	0.324558	0	0.230816	0.659531	0	0.833006	0.064374	0.150401	0.149554	0.199454	0.162045	0.265325	0.282232	0.0467345	14.2017	4.5493	0.0582601	0.0245047	0	0.0457279	0.127211	0	0	0.521835	0.178113	3.05259	1.03391	0.218749	0.144605	0.00942843	0	0.198045	0	0	0.0454757	0.0411189	0	0	0	0.646478	0	0	0.125769	0	0
			COG0190	0	0	0	0	0	0	0	0	0	0	0	0	0	0	0	0	0	3.73178	0	0	0	0	0	0	0	0	0	0	0	0	0	0	0	0	0	0	0	0	0	0	0	0	0	0	0	0
	metF, MTHFR	methylenetetrahydrofolate reductase (NADPH)	K00297	0.226827	0.225302	0	0.899363	0	1.22839	2.91207	0	0.435165	0	0	0.621398	0.579939	1.70615	0	0.625452	11.6536	0	0	0	0	0.0774174	0	0	0.098351	0	1.62325	0.235441	0.369342	0.0454758	0	0.0906673	0	0	0	0.0307629	0	0	0	0	0.553175	0	0	0	0	0
			COG0685	0	0	0	0	0	0	0	0	0	0	0.0398976	0	0	0	0	0.83143	0	0	0.174604	0	0	0	0	0.458584	0	0.180571	0	0	0	0	0	0	0	0	0	0	0	0	0	0	0	0	0	0	0	0
			TIGR00676	0	0	0	0	0	0	0	0	0	0	0	0	0	0	0	0	0	0	0	0	0	0	0	0	0	0	0	0	0	0	0	0	0	0	0	0	0	0	0	0	0	0	0	0	0	0
	acsE	5-methyltetrahydrofolate corrinoid/iron sulfur protein methyltransferase	K15023	0.0149655	0	0	0	0	0	0	0	0	0	0	0.797027	4.42809	1.41161	0.108008	16.1862	0	0	0	0	0	0	0	0	0	0.0904617	0	0	0	0	0	0	0	0	0	0	0	0	0	0	0	0	0	0	0	0
	cdhE/acsC	acetyl-CoA decarbonylase/synthase, CODH/ACS complex subunit gamma	K00197	0.340719	0	0	0	0	0	0	0	0	0	0	0.868915	2.19525	0.616993	0.0137332	26.007	0	0	0	0	0	0	0	0	0	0	0	0.160009	0	0	0	0	0	0	0	0	0	0	0	0	0	0	0	0	0	0
			COG1456	0	0	0	0	0	0	0	0	0	0	0	0	0.144781	0	0	0	0	0	0	0	0	0	0	0	0	0	0	0	0	0	0	0	0	0	0	0	0	0	0	0	0	0	0	0	0	0
	cdhD/acsD	acetyl-CoA decarbonylase/synthase, CODH/ACS complex subunit delta	K00194	0.0260475	0	0	0	0	0	0	0	0	0	0	0.58785	2.47909	0.578412	0	0	0	0	0	0	0	0	0	0	0	0	0	0	0	0	0	0	0	0	0	0	0	0	0	0	0	0	0	0	0	0
			COG2069	0	0	0	0	0	0	0	0	0	0	0	0	0	0	0	0	0	0	0	0	0	0	0	0	0	0	0	0	0	0	0	0	0	0	0	0	0	0	0	0	0	0	0	0	0	0
			TIGR00381	0	0	0	0	0	0	0	0	0	0	0	0	0	0	0.0415667	12.4055	0	0	0	0	0	0	0	0	0	0	0	0	0	0	0	0	0	0	0	0	0	0	0	0	0	0	0	0	0	0
	cdhA	anaerobic carbon-monoxide dehydrogenase, CODH/ACS complex subunit alpha	K00192	0	0	0	0	0	0	0	0	0	0	0	0	0	0	0	0	0	0	0	0	0	0	0	0	0	0	0	0	0	0	0	0	0	0	0	0	0	0	0	0	0	0	0	0	0	0
	cdhC	acetyl-CoA decarbonylase/synthase, CODH/ACS complex subunit beta	K00193	0	0	0	0	0	0	0	0	0	0	0	0	0	0	0	0	0	0	0	0	0	0	0	0	0	0	0	0	0	0	0	0	0	0	0	0	0	0	0	0	0	0	0	0	0	0
	cdhB	anaerobic carbon-monoxide dehydrogenase, CODH/ACS complex subunit epsilon	K00195	0	0	0	0	0	0	0	0	0	0	0	0	0	0	0	0	0	0	0	0	0	0	0	0	0	0	0	0	0	0	0	0	0	0	0	0	0	0	0	0	0	0	0	0	0	0
3-hydroxypropionate bi-cycle
	accC	acetyl-CoA carboxylase	K01961	0.344337	0.0333489	0.0376101	2.98752	0	0	0.599233	0	0.0559933	0	0.265038	0	0	0.0366332	0.0563987	0	3.50574	0	0	0	0.134322	0.161455	0	0	0	0	0.305477	0.368225	0	0	0	0	0.216256	0	0.0629062	0	0	0	0	0.0530477	0.835497	0	0	0.0528742	0	0
			COG0439	0	0	0	6.12594	0	0	0.305486	0	0	0.0368566	0	0	0	0	0	0	0	0	0	0	0	0	0	0.0138688	0	0.0564297	1.96686	0	1.24962	0.0335525	0	0	0	0	0	0	0	0	0	0	0	0	0	0	0	0.0147907
			TIGR00514	0	0	0	0	0	0	0	0	0	0	0	0	0	0	0	0	1.76858	0	0	0	0	0	0	0	0	0	0	0	0	0	0	0	0	0	0	0.00480675	0	0	0	0	0	0	0	0	0.440129	0
	accB	acetyl-CoA carboxylase biotin carboxyl carrier protein	K02160	0	0	0	3.67595	0	0	0.355007	0	0	0	0.213819	0	0	0	0	0	3.35948	0	0	0	0.0644745	0.465145	0	0	0	0	0.0301503	0	0	0	0	0	0	0	0	0	0	0	0	0	0	0	0	0	0	0
			COG0511	0	0	0	0	0	0	0	0	0	0	0	0	0.163364	0	0	1.71877	0.85209	0	0	0	0.481517	0.241779	0	0	0	0	0	0	0	0	0	0	0	0	0.0331205	1.22401	0	0	0	0.112003	1.28466	0.0217819	0	0	0.529475	0
			TIGR00531	0	0	0	0	0	0	0	0	0	0	0	0	0	0	0	0	0	0	0	0	0	0	0	0	0	0	0	0	0	0	0	0	0	0	0	0.0694768	0	0	0	0	0	0	0	0	0	0
	accA	acetyl-CoA carboxylase carboxyl transferase subunit alpha	K01962	0.140429	0.209471	0	7.19421	0	3.64127	2.32997	0.0957095	0.740527	0.141358	0.0697441	0	0	0	0	0	1.79919	0	0	0.360227	0	0.12338	0	0	0.577465	0	0.342797	0	0	0	0	0	0	0	0	0.133501	0	0	0	0	0	0	0	0	0	0
			COG0825	0	0	0	0	0	0	0	0	0	0	0	0	0	0	0	0	0	0	0	0	0	0	0	0	0	0	0	0	0	0	0	0	0	0	0	0	0	0	0	0	0	0	0	0	0	0
			TIGR00513	0	0	0	0	0	0	0	0	0	0	0	0	0	0	0	0	0	0	0	0	0	0	0	0	0	0	0	0	0	0	0	0	0	0	0	0	0	0	0	0	0	0	0	0	0	0
	accD	acetyl-CoA carboxylase carboxyl transferase subunit beta	K01963	0.0490093	0.142273	0	10.1028	0.543309	7.29863	0.674324	0	0.141628	0.153782	0	0	0	0	0.070391	7.83322	4.8097	0	0.461312	0.310724	0	0.898858	0	0	0.172346	0	0.303762	0	0	0	0	0	0	0	0.527467	0	0	0	0	0	0	0	0	0	0	0
			COG0777	0	0	0	0	0	0	0	0	0	0	0	0	0	0	0	0	0	0	0	0	0	0	0	0	0	0	0	0	0	0	0	0	0	0	0	0	0	0	0	0	0	0	0	0	0	0
			TIGR00515	0	0	0	0	0	0	0	0	0	0	0	0	0	0	0	0	0	0	0	0	0	0	0	0	0	0	0	0	0	0	0	0	0	0	0	0	0	0	0	0	0	0	0	0	0	0
	mcr	malonyl-CoA reductase	K14468	0	0	0	0	0	0	0	0	0	0	0	0	0	0	0	0	0	0	0	0	0	0	0	0	0	0	0	0	0	0	0	0	0	0	0	0	0	0	0	0	0	0	0	0	0	0
		acrylyl-CoA reductase (NADPH) / 3-hydroxypropionyl-CoA dehydratase / 3-hydroxypropionyl-CoA synthetase	K14469	0	0	0	0	0	0	0	0	0	0	0	0	0	0	0	0	0	0	0	0	0	0	0	0	0	0	0	0	0	0	0	0	0	0	0	0	0	0	0	0	0	0	0	0	0	0
		propionyl-CoA carboxylase	K15052	0	0	0	0	0	0	0	0	0	0	0	0	0	0	0	0	0	0	0	0	0	0	0	0	0	0	0	0	0	0	0	0	0	0	0	0	0	0	0	0	0	0	0	0	0	0
	MCEE/epi	methylmalonyl-CoA epimerase	K05606	0	0	0	0	0	0	0	0	0	0	0	0	0.142223	0.108259	0	0	0	0	0	0	0	0.629249	0	0	0	1.02885	0.616332	0	0	0	0	0	0	0	0	0	0	0	0	0	1.47701	0	0	0.0204752	0	0
			TIGR03081	0	0	0	0	0	0	0	0	0	0	0	0	0	0	0	0	0	0	0	0	0	0	0	0	0	0	0	0	0	0	0	0	0	0	0	0	0	0	0	0	0	0	0	0	0	0
	MUT	methylmalonyl-CoA mutase	K01847	0	0	0	0	0	0	0	0	0	0	0	0.160021	0.103422	1.64295	0	0	6.35897	0	0	0	0.215802	0.550175	0	0	0	0	0	0	0	0.0300704	0.0506521	0	0	0.0332571	0.0167206	0.0346965	0	0.0213634	0.011528	0.0661159	0.279512	0.0402966	0	0.0596335	0	0
			TIGR00642	0	0	0	0	0	0	0	0	0	0	0	0	0	0	0	0	0	0	0	0	0	0	0	0	0	0	0	0	0	0	0	0	0	0	0	0	0	0	0	0	0	0	0	0	0	0
	mcmA1	methylmalonyl-CoA mutase, N-terminal domain	K01848	0	0	0	0	0	0	0	0	0	0	0	0.030828	0.233114	0.0687954	0	0	0	0	0	0	0	0	0	0	0	0.0763179	0.319952	0	0	0	0	0	0	0	0.109376	0	0	0	0	0	0	0	0	0	0	0
			COG1884	0	0	0	0	0	0	0	0	0	0	0	0	0	0	0	0	0	0	0	0	0	0	0	0	0	0	0	0	0	0	0	0	0	0	0	0	0	0	0	0	0	0	0	0	0	0
			TIGR00641	0	0	0	0	0	0	0	0	0	0	0	0	0	0	0	0	0	0	0	0	0	0	0	0	0	0	0	0	0	0	0	0	0	0	0	0	0	0	0	0	0	0	0	0	0	0
	mcmA2	methylmalonyl-CoA mutase, C-terminal domain	K01849	0	0	0	0	0	0	0	0	0	0	0	0	0	0	0	0	0	0	0	0	0	0	0	0	0	0.0895479	0.452349	0	0	0	0	0	0.0355558	0	0.0894676	0	0	0	0	0	0	0	0	0	0	0
			COG2185	0	0	0	0	0	0	0	0	0	0	0	0	0	0	0	0	0	0	0	0	0	0	0	0	0	0	0	0	0	0	0	0	0	0	0	0	0	0	0	0	0.383408	0	0	0	0	0
			TIGR00640	0	0	0	0	0	0	0	0	0	0	0	0	0	0	0	0	0	0	0	0	0	0	0	0	0	0	0	0	0	0	0	0	0	0	0	0	0	0	0	0	0	0	0	0	0	0
	smtA1	succinyl-CoA:(S)-malate-CoA transferase	K14471	0	0	0	0	0	0	0	0	0	0	0	0	0	0	0	0	0	0	0	0	0	0	0	0	0	0	0	0	0	0	0	0	0	0	0	0	0	0	0	0	0	0	0	0	0	0
	smtB	succinyl-CoA:(S)-malate CoA-transferase subunit B	K14472	0	0	0	0	0	0	0	0	0	0	0	0	0	0	0	0	0	0	0	0	0	0	0	0	0	0	0	0	0	0	0	0	0	0	0	0	0	0	0	0	0	0	0	0	0	0
	sdhA/frdA	succinate dehydrogenase / fumarate reductase, flavoprotein subunit	K00239	0	1.03116	0.317357	3.04552	0.168047	1.25935	0.696339	0.0022788	0.641777	0.901203	0.518768	0	0.19818	0.0665448	0.0723061	2.73843	18.804	0	0	0	0.0521826	0.477067	0	0.726828	0	0	1.1088	0	0	0	0	0	0	0.0150515	0.310513	0.168974	0.0797363	0.0302224	0	0	1.52412	0.0492241	0	0.238449	0.0474671	0.0611247
			COG1053	0	0	0	0	0	0	0.00483041	0	0	0	0	0	0	0	0	0	1.56462	0	0	0	0	0	0	0.0552283	0	0	0	0	0	0.0958361	0	0.0550142	0.121865	0	0	0	0	0	0	0	0	0	0	0	0	0
			TIGR01811	0	0	0	0	0	0	0	0	0	0	0	0	0	0	0	0	0	0	0	0	0	0	0	0	0	0	0	0	0	0	0	0	0	0	0	0	0	0	0	0	0	0	0	0	0	0
			TIGR01812	0	0	0	0	0	0	0	0	0	0	0.222979	0	0	0	0	0	0	0	0	0	0	0	0	0	0	0	0	0	0	0	0	0	0	0	0	0	0	0	0	0	0	0	0	0	0	0
			TIGR01816	0	0	0	0	0	0	0	0	0	0	0	0	0	0	0	0	0	0	0	0	0	0	0	0	0	0	0	0	0	0	0	0	0	0	0	0	0	0	0	0	0	0	0	0	0	0
	sdhB/frdB	succinate dehydrogenase / fumarate reductase, iron-sulfur subunit	K00240	0	0.12089	0.0183863	1.19921	0.075613	0.435826	0.66112	0	0.953333	0.58478	0.256441	0	0.0749704	0.354994	0	3.0457	28.0513	0	0	0	0.0291301	0.278814	0	0.19221	0	0	0.925445	0	0	0	0	0	0	0.164796	0.956627	0.19315	0.174081	0.228453	0	0	0	0	0.18274	0.169519	0.0285566	0.0888639
			COG0479	0	0	0	0	0	0	0	0	0	0	0	0	0	0	0	0	0	0	0	0	0	0	0	0	0	0	0	0	0	0	0	0	0	0	0	0	0	0	0	0	0	0	0	0	0	0
			TIGR00384	0	0	0	0	0	0	0	0	0	0	0	0	0	0	0	0	0	0	0	0	0	0	0	0	0	0	0	0	0	0	0	0	0	0	0	0	0	0	0	0	0	0	0	0	0	0
	sdhC/frdC	succinate dehydrogenase / fumarate reductase, cytochrome b subunit	K00241	0	1.0647	0	3.17474	0	1.01685	2.95457	0	1.88246	0.920928	0.650238	0	0.0111935	0.164104	0.0252873	0.628694	25.2031	0	0	0	0.158289	3.06355	0	0	0	0	0	0	0	0	0	0	0	0.152718	0.159256	0.383924	0.0426043	0.0481733	0	0	1.30879	0	0.045835	0.220755	0	0
			COG2009	0	0	0	0	0	0	1.04314	0	0	0	0	0	0	0	0	0	0	0	0	0	0	0	0	0	0	0	0	0	0	0	0	0	0	0	0	0	0	0	0	0	0	0	0	0	0	0
			TIGR02046	0	0	0	0	0	0	0	0	0	0	0	0	0	0	0	0	0	0	0	0	0	0	0	0	0	0	0	0	0	0	0	0	0	0	0	0	0	0	0	0	0	0	0	0	0	0
			TIGR02970	0	0	0	0	0	0	0	0	0	0	0	0	0	0	0	0	0	0	0	0	0	0	0	0	0	0	0	0	0	0	0	0	0	0	0	0	0	0	0	0	0	0	0	0	0	0
	fumC/FH	fumarate hydratase	K01679	0	2.16075	0	1.52544	0	0	2.24396	0	0	0.162938	0.910654	0.17388	0.0421402	0	0	0.791708	1.84806	0	0	0	0.102756	0	0	0.364602	0	0	1.47661	0	0	0	0	0	0	0	0.0260538	0	0.156058	0.0104893	0	0	0	0	0	0.0642121	0.00482594	0
			COG0114	0	0	0	0	0	0	0	0	0	0	0	0	0	0	0	0	0	0	0	0	0	0	0	0	0	0	0	0	0	0	0	0	0	0	0	0	0	0	0	0	0	0	0	0	0	0
			TIGR00979	0	0	0	0	0	0	0	0	0	0	0	0	0	0	0	0	0	0	0	0	0	0	0	0	0	0	0	0	0	0	0	0	0	0	0	0	0	0	0	0	0	0	0	0	0	0
	mcl	(S)-malyl-CoA/-methylmalyl-CoA/(S)-citramalyl-CoA (MMC) lyase	K08691	0	0	0	0	0	0	0	0	0.319487	0	0	0	0	0	0	0	0	0	0	0	0	0	0	0	0	0	0	0	0	0	0	0	0	0	0	0	0	0	0	0	0	0	0	0	0	0
	mch/mcd	mesaconyl-C1-CoA hydratase (-methylmalyl-CoA dehydratase)	K14449	0	0	0	0	0	0	0	0	0	0	0	0	0	0	0	0	0	0	0	0	0	0	0	0	0	0	0	0	0	0	0	0	0	0	0	0	0	0	0	0	0	0	0	0	0	0
			TIGR03120	0	0	0	0	0	0	0	0	0	0	0	0	0	0	0	0	0	0	0	0	0	0	0	0	0	0	0	0	0	0	0	0	0	0	0	0	0	0	0	0	0	0	0	0	0	0
	mct	mesaconyl-CoA C1-C4 CoA transferase	K14470	0	0	0	0	0	0	0	0	0	0	0	0	0	0	0	0	0	0	0	0	0	0	0	0	0	0	0	0	0	0	0	0	0	0	0	0	0	0	0	0	0	0	0	0	0	0
	meh	mesaconyl-C4-CoA hydratase	K09709	0	0	0	0	0	0	0	0	0	0	0	0	0	0	0	0	0	0	0	0	0	0	0	0	0	0	0	0	0	0	0	0	0	0	0	0	0	0	0	0	0	0	0	0	0	0
Hydroxypropionate-hydroxybutylate cycle
	hcd	4-hydroxybutyrate-CoA dehydratase	K14534	0	0	0	0	0	0	0	0	0	0	0	0.133498	0	0.0981353	0	0	0	0	0	0	0	0	0	0	0	0	0	0	0	0	0	0	0	0	0	0	0	0	0	0	0	0	0	0	0	0
			COG2368	0	0	0	0	0	0	0	0	0	0	0	0	0	0	0	0	0	0	0	0	0	0	0	0	0	0	0	0	0	0	0	0	0	0	0	0	0	0	0	0	0	0	0	0	0	0
		acetyl-CoA carboxylase	K01964	0	0	0	0	0	0	0	0	0	0	0	0	0	0	0	0	0	0	0	0	0	0	0	0	0	0	0	0	0	0	0	0	0	0	0	0	0	0	0	0	0	0	0	0	0	0
			COG0439	0	0	0	6.12594	0	0	0.305486	0	0	0.0368566	0	0	0	0	0	0	0	0	0	0	0	0	0	0.0138688	0	0.0564297	1.96686	0	1.24962	0.0335525	0	0	0	0	0	0	0	0	0	0	0	0	0	0	0	0.0147907
			TIGR00513	0	0	0	0	0	0	0	0	0	0	0	0	0	0	0	0	0	0	0	0	0	0	0	0	0	0	0	0	0	0	0	0	0	0	0	0	0	0	0	0	0	0	0	0	0	0
			TIGR00514	0	0	0	0	0	0	0	0	0	0	0	0	0	0	0	0	1.76858	0	0	0	0	0	0	0	0	0	0	0	0	0	0	0	0	0	0	0.00480675	0	0	0	0	0	0	0	0	0.440129	0
			TIGR00515	0	0	0	0	0	0	0	0	0	0	0	0	0	0	0	0	0	0	0	0	0	0	0	0	0	0	0	0	0	0	0	0	0	0	0	0	0	0	0	0	0	0	0	0	0	0
			TIGR00531	0	0	0	0	0	0	0	0	0	0	0	0	0	0	0	0	0	0	0	0	0	0	0	0	0	0	0	0	0	0	0	0	0	0	0	0.0694768	0	0	0	0	0	0	0	0	0	0
		acetyl-CoA/propionyl-CoA carboxylase	K15036	0	0	0	0	0	0	0	0	0	0	0	0	0	0	0	0	0	0	0	0	0	0	0	0	0	0	0	0	0	0	0	0	0	0	0	0	0	0	0	0	0	0	0	0	0	0
			COG4799	0	0	0	0	0	0	0	0	0	0	0	1.41861	0.571337	0.936113	0.0498317	1.11788	9.06834	0.0385286	0	0	0.174615	0	0	0.822729	0.0323136	0	0.433449	0	0.795306	0	0.0329913	0.12296	0.00468565	0.0208486	0	0.245051	0.0245014	0.356397	0.291442	0.18324	2.63309	0	0.0105526	0.167472	0.259555	0
		malonyl-CoA reductase (NADPH)	K15107	0	0	0	0	0	0	0	0	0	0	0	0	0	0	0	0	0	0	0	0	0	0	0	0	0	0	0	0	0	0	0	0	0	0	0	0	0	0	0	0	0	0	0	0	0	0
			COG0136	0	0	0	0	0	0	0	0	0	0	0	0	0	0	0	0	0	0	0	0	0	0	0	0	0	0	0	0	0	0	0	0	0	0	0	0	0	0	0	0	0	0	0	0	0	0
		3-hydroxypropionate dehydrogenase (NADP+)	K15039	0	0	0	0	0	0	0	0	0	0	0	0	0	0	0	0	0	0	0	0	0	0	0	0	0	0	0	0	0	0	0	0	0	0	0	0	0	0	0	0	0	0	0	0	0	0
			COG1250	0	0	0	0	0	0	0	0	0	0	0	0	0	0	0	0	0	0	0	0	0	0	0	0	0	0	0	0	0	0	0	0	0	0	0.0537288	0.314296	0	0	0	0	0	0	0	0	0	0
		3-hydroxypropionyl-CoA synthetase (AMP-forming)	K15018	0	0	0	0	0	0	0	0	0	0	0	0	0	0	0	0	0	0	0	0	0	0	0	0	0	0	0	0	0	0	0	0	0	0	0	0	0	0	0	0	0	0	0	0	0	0
			COG0365	0	0.0319532	0	0	0	0	0.319601	0	0	0	0	0	0	0.00526753	0	0.413772	0.353549	0	0	0	0	0	0	0	0	0	0	0	0.0758949	0	0	0	0	0	0	0	0	0	0	0	0	0	0	0	0	0
		3-hydroxypropionyl-CoA dehydratase	K15019	0	0	0	0	0	0	0	0	0	0	0	0	0	0	0	0	0	0	0	0	0	0	0	0	0	0	0	0	0	0	0	0	0	0	0	0	0	0	0	0	0	0	0	0	0	0
			COG1024	0	0	0	5.63238	0	0	0	0	0.0548735	0	0	0.21666	0.820275	1.96887	0	0	2.51083	0	0	0	0	0	0	0	0.187357	0	0	0.00347384	0	0	0	0	0	0	0	0	0	0	0	0	0	0	0	0.0836929	0	0
		acryloyl-CoA reductase (NADPH)	K15020	0	0	0	0	0	0	0	0	0	0	0	0	0	0	0	0	0	0	0	0	0	0	0	0	0	0	0	0	0	0	0	0	0	0	0	0	0	0	0	0	0	0	0	0	0	0
			COG1064	0	0	0	10.7973	0	0	0	0	0	0	0	0	0	0	0	0	0	0	0	0	0	0	0	0.230165	0	0	0	0	0	0	0	0	0	0	0	0	0	0	0	0	0	0	0	0	0	0
	MCEE/epi	methylmalonyl-CoA epimerase	K05606	0	0	0	0	0	0	0	0	0	0	0	0	0.142223	0.108259	0	0	0	0	0	0	0	0.629249	0	0	0	1.02885	0.616332	0	0	0	0	0	0	0	0	0	0	0	0	0	1.47701	0	0	0.0204752	0	0
			COG0346	0	0	0	1.65105	0	0	0.0562278	0	0	0	0	0	0	0.153866	0	1.38843	0	0	0.314509	0	0	0.174306	0.0953496	0.50821	0	1.16965	1.34927	0.0344415	0	0.0826596	0	0	0	0	0	0.23719	0	0	0.49402	0.0909923	0.744918	0	0	0	0	0
			TIGR03081	0	0	0	0	0	0	0	0	0	0	0	0	0	0	0	0	0	0	0	0	0	0	0	0	0	0	0	0	0	0	0	0	0	0	0	0	0	0	0	0	0	0	0	0	0	0
	mcmA1	methylmalonyl-CoA mutase	K01848	0	0	0	0	0	0	0	0	0	0	0	0.030828	0.233114	0.0687954	0	0	0	0	0	0	0	0	0	0	0	0.0763179	0.319952	0	0	0	0	0	0	0	0.109376	0	0	0	0	0	0	0	0	0	0	0
			COG1884	0	0	0	0	0	0	0	0	0	0	0	0	0	0	0	0	0	0	0	0	0	0	0	0	0	0	0	0	0	0	0	0	0	0	0	0	0	0	0	0	0	0	0	0	0	0
			TIGR00641	0	0	0	0	0	0	0	0	0	0	0	0	0	0	0	0	0	0	0	0	0	0	0	0	0	0	0	0	0	0	0	0	0	0	0	0	0	0	0	0	0	0	0	0	0	0
	mcmA2	methylmalonyl-CoA mutase, C-terminal domain	K01849	0	0	0	0	0	0	0	0	0	0	0	0	0	0	0	0	0	0	0	0	0	0	0	0	0	0.0895479	0.452349	0	0	0	0	0	0.0355558	0	0.0894676	0	0	0	0	0	0	0	0	0	0	0
			COG2185	0	0	0	0	0	0	0	0	0	0	0	0	0	0	0	0	0	0	0	0	0	0	0	0	0	0	0	0	0	0	0	0	0	0	0	0	0	0	0	0	0.383408	0	0	0	0	0
			TIGR00640	0	0	0	0	0	0	0	0	0	0	0	0	0	0	0	0	0	0	0	0	0	0	0	0	0	0	0	0	0	0	0	0	0	0	0	0	0	0	0	0	0	0	0	0	0	0
		succinyl-CoA reductase (NADPH)	K15038	0	0	0	0	0	0	0	0	0	0	0	0	0	0	0	0	0	0	0	0	0	0	0	0	0	0	0	0	0	0	0	0	0	0	0	0	0	0	0	0	0	0	0	0	0	0
			COG1012	0	1.91349	0	2.19242	0	0	0	0	0	1.30397	1.17413	0.0889665	0	0.294325	0	2.26392	0	0	0	0	0.0757957	0	0	0	0.581245	0.0766742	0.939307	0.495861	0	0	0	0	0	0.0582157	0.0142005	0.0507571	0	0	0	0	0	0	0	0	0	0
		malonyl-CoA/succinyl-CoA reductase (NADPH)	K15017	0	0	0	0	0	0	0	0	0	0	0	0	0	0	0	0	0	0	0	0	0	0	0	0	0	0	0	0	0	0	0	0	0	0	0	0	0	0	0	0	0	0	0	0	0	0
			COG0136	0	0	0	0	0	0	0	0	0	0	0	0	0	0	0	0	0	0	0	0	0	0	0	0	0	0	0	0	0	0	0	0	0	0	0	0	0	0	0	0	0	0	0	0	0	0
		succinate semialdehyde reductase (NADPH)	K14465	0	0	0	0	0	0	0	0	0	0	0	0	0	0	0	0	0	0	0	0	0	0	0	0	0	0	0	0	0	0	0	0	0	0	0	0	0	0	0	0	0	0	0	0	0	0
		4-hydroxybutyryl-CoA synthetase (AMP-forming)	K14466	0	0	0	0	0	0	0	0	0	0	0	0	0.0245877	0	0	0	0	0	0	0	0	0	0	0	0	0	0	0	0	0	0	0	0	0	0	0	0	0	0	0	0	0	0	0	0	0
			COG0365	0	0.0319532	0	0	0	0	0.319601	0	0	0	0	0	0	0.00526753	0	0.413772	0.353549	0	0	0	0	0	0	0	0	0	0	0	0.0758949	0	0	0	0	0	0	0	0	0	0	0	0	0	0	0	0	0
		4-hydroxybutyrate---CoA ligase (AMP-forming)	K18861	0	0	0	0	0	0	0	0	0	0	0	0	0	0	0	0	0	0	0	0	0	0	0	0	0	0	0	0	0	0	0	0	0	0	0	0	0	0	0	0	0	0	0	0	0	0
			COG1541	0	0	0	0.0298493	0	0	0	0	0	0	0	0	0	0	0	0	0	0	0	0	0	0	0	0	0	0	0	0	0	0	0	0	0	0	0	0	0	0	0	0	0	0	0	0	0	0
	abfD	4-hydroxybutyryl-CoA dehydratase / vinylacetyl-CoA-Delta-isomerase	K14534	0	0	0	0	0	0	0	0	0	0	0	0.133498	0	0.0981353	0	0	0	0	0	0	0	0	0	0	0	0	0	0	0	0	0	0	0	0	0	0	0	0	0	0	0	0	0	0	0	0
			COG2368	0	0	0	0	0	0	0	0	0	0	0	0	0	0	0	0	0	0	0	0	0	0	0	0	0	0	0	0	0	0	0	0	0	0	0	0	0	0	0	0	0	0	0	0	0	0
		3-hydroxybutyryl-CoA dehydrogenase (NAD+)	K15016	0	0	0	0	0	0	0	0	0	0	0	0	0.0382562	0.0863498	0	0	0	0	0	0	0	0	0	0	0	0	0	0	0	0	0	0	0	0	0	0	0	0	0	0	0	0	0	0	0	0
			COG1024	0	0	0	5.63238	0	0	0	0	0.0548735	0	0	0.21666	0.820275	1.96887	0	0	2.51083	0	0	0	0	0	0	0	0.187357	0	0	0.00347384	0	0	0	0	0	0	0	0	0	0	0	0	0	0	0	0.0836929	0	0
			COG1250	0	0	0	0	0	0	0	0	0	0	0	0	0	0	0	0	0	0	0	0	0	0	0	0	0	0	0	0	0	0	0	0	0	0	0.0537288	0.314296	0	0	0	0	0	0	0	0	0	0
			TIGR01963	0	0	0	0	0	0	0	0	0	0	0	0	0	0	0	0	0	0	0	0	0	0	0	0	0	0	0	0	0	0	0	0	0	0	0	0	0	0	0	0	0	0	0	0	0	0
	ACAT, atoB	acetoacetyl-CoA β-ketothiolase	K00626	0	0.639132	0	1.99547	0	0	0	0.409038	1.04261	0	0	0.885731	0.66854	1.79218	0	0	1.45697	0.0675019	0	0	0	0	0	0	1.64329	0	0.544671	0	0	0	0	0	0	0.0416861	0	0	0	0	0	0	0	0	0	0	0	0
			COG0183	0	0	0	0	0	0	0	0	0	0	0	0	0	0	0	0	0	0	0	0	0	0	0	0	0	0	0	0	0	0	0	0	0	0	0	0.0293422	0	0	0	0	0	0	0	0	0	0
			TIGR01930	0	0	0	0	0	0	0	0	0	0	0	0	0	0	0	0	33.6081	0	0	0	0	0	0	0	0	0	0	0	0	0	0	0	0	0	0	0	0	0	0	0	0	0	0	0	0	0
Dicarboxylate-hydroxybutyrate cycle
	porA	pyruvate:ferredoxin oxidoreductase alpha subunit	K00169	0.328704	0	0	0	0	0	0	0	0	3.75788	3.06957	0.851587	2.34934	0.0253732	0	0	0	0.0927543	0	0	0	0	0	0	0	0	0	0	0	0	0	0	0	0	0	0	0.0304508	0	0	0	0	0	0	0.00345551	0	0
			COG0674	0	0	0	0	0	0	0	0	0	0	0	0	0	0.13955	0	0	0	0	0	0	0	0	0	0	0	0	0	0	0	0	0	0	0	0	0	0	0	0	0	0	0	0	0	0	0	0
	porB	pyruvate:ferredoxin oxidoreductase beta subunit	K00170	0.362022	0	0	0	0	0	0	0	0	3.91781	1.25424	0	0	0.594568	0	0	0	0.0788916	0	0	0	0	0	0	0	0	0	0	0	0	0	0	0	0	0	0	0	0	0	0	0	0	0	0	0	0.0236267
			COG1013	0	0	0	0	0	0	0	0	0	0	0	0.0453336	0.303601	0	0	0	0	0	0	0	0	0	0	0	0	0	0	0	0	0	0	0	0	0	0	0	0	0	0	0	0	0	0	0	0	0
			TIGR02177	0	0	0	0	0	0	0	0	0	0	0	0	0	0	0	0	0	0	0	0	0	0	0	0	0	0	0	0	0	0	0	0	0	0	0	0	0	0	0	0	0	0	0	0	0	0
	porD	pyruvate:ferredoxin oxidoreductase delta subunit	K00171	0.0659398	0	0	0	0	0	0	0	0	2.9066	3.14553	0	0.411539	0.189631	0	0	0	0.244222	0	0	0	0	0	0	0	0	0	0	0	0	0	0	0	0	0	0	0.12089	0	0	0	0	0	0	0	0	0
			COG1144	0	0	0	0	0	0	0	0	0	0	0	0	0.633508	0.905304	0	0	0	0.141702	0	0.103435	0	0	0	0.47803	0	0.298529	0	0	1.14799	0	0	0	0	0	0	0	0	0	0	0.0495303	1.57823	0	0	0	0	0
			TIGR02175	0	0	0	0	0	0	0	0	0	0	0	0.1099	0.446872	0	0	0	0	0	0	0	0	0	0	0	0	0	0	0	0	0	0	0	0	0	0	0	0	0	0	0	0	0	0	0	0	0
	porC, porG	pyruvate:ferredoxin oxidoreductase gamma subunit	K00172	0.297924	0	0	0	0	0	0	0	0	1.96852	2.278	0	0	0	0	0	0	0.0914841	0	0	0	0	0	0	0	0	0	0	0	0	0	0	0	0	0	0	0	0	0	0	0	0	0	0	0	0
			COG1014	0	0	0	0	0	0	0	0	0	0	0	0	0	0	0	0	0	0	0	0	0	0	0	0	0	0	0	0	0	0	0	0	0	0	0	0	0	0	0	0	0	0	0	0	0	0
			TIGR02179	0	0	0	0	0	0	0	0	0	0	0	0	0	0	0	0	0	0	0	0	0	0	0	0	0	0	0	0	0	0	0	0	0	0	0	0	0	0	0	0	0	0	0	0	0	0
	pps/ppsA	pyruvate, water dikinase	K01007	0	0.259444	0	3.44554	0	0.989871	0	0	0	0.0364492	0.344072	0	0.515809	0.260024	0.131549	9.27234	0	0.00520128	0	0	0	0	0	0	0.0281605	0	0	0	0.141889	0.0181528	0.0159816	0	0	0	0	0	0	0	0	0	0	0	0	0	0	0
			COG0574	0	0	0	0	0	0	0	0	0	0	0	0	0	0	0	0	0	0	0	0	0	0	0	0	0	0	0	0	0	0	0	0	0	0	0	0	0	0	0	0	0	0	0	0	0	0
			TIGR01418	0	0	0	0	0	0	0	0	0	0	0	0	0	0	0	0	0	0	0	0	0	0	0	0	0	0	0	0	0	0	0	0	0	0	0	0	0	0	0	0	0	0	0	0	0	0
	ppc	phosphoenolpyruvate carboxylase	K01595	0.324118	0.143798	0	2.79139	0.00769998	1.92858	1.93306	0	0	0	0	0	0	0	0.0338501	4.51161	0	0	0	0	0.0132444	0	0	0	0	0	0.403143	0.0337337	0	0	0	0	0	0	0	0	0	0	0	0	0	0	0	0	0	0
			COG2352	0	0	0	0	0	0	0	0	0	0	0	0	0	0	0	0	0	0	0	0	0	0	0	0	0	0	0	0	0	0	0	0	0	0	0	0	0	0	0	0	0	0	0	0	0	0
			COG1892	0	0	0	0	0	0	0	0	0	0	0	0	0	0	0	0	0	0	0	0	0	0	0	0	0	0	0	0	0	0	0	0	0	0	0	0	0	0	0	0	0	0	0	0	0	0
			TIGR02751	0	0	0	0	0	0	0	0	0	0	0	0	0	0	0	0	0	0	0	0	0	0	0	0	0	0	0	0	0	0	0	0	0	0	0	0	0	0	0	0	0	0	0	0	0	0
	mdh	malate dehydrogenase	K00024	0	0.0262964	0	1.24164	0	0	0	0	0	0	0.231844	0	0.0852427	0.19106	0.00782458	6.04874	40.9542	0	0	0	0.0435639	1.53534	0	0	0	0	0.454356	0	0	0	0	0	0	0.134653	0	0	0	0	0	0	0.854891	0	0	0.622262	0.718549	0.0695212
			COG0039	0	0	0	0	0	0	0	0	0	0	0	0.213335	0	0	0	0	0	0	0	0	0	0	0	0	0	0	0	0	0	0	0	0	0	0	0	0	0	0	0	0	0	0	0	0	0	0
			TIGR01757	0	0	0	0	0	0	0	0	0	0	0	0	0	0	0	0	0	0	0	0	0	0	0	0	0	0	0	0	0	0	0	0	0	0	0	0	0	0	0	0	0	0	0	0	0	0
			TIGR01758	0	0	0	0	0	0	0	0	0	0	0	0	0	0	0	0	0	0	0	0	0	0	0	0	0	0	0	0	0	0	0	0	0	0	0	0	0	0	0	0	0	0	0	0	0	0
			TIGR01759	0	0	0	0	0	0	0	0	0	0	0	0	0	0	0	0	0	0	0	0	0	0	0	0	0	0	0	0	0	0	0	0	0	0	0	0	0	0	0	0	0	0	0	0	0	0
			TIGR01763	0	0	0	0	0	0	0	0	0	0	0	0	0	0	0	0	0	0	0	0	0	0	0	0	0	0	0	0	0	0	0	0	0	0	0	0	0	0	0	0	0	0	0	0	0	0
			TIGR01320	0	0	0	0	0	0	0	0	0	0	0	0	0	0	0	0	0	0	0	0	0	0	0	0	0	0	0	0	0	0	0	0	0	0	0	0	0	0	0	0	0	0	0	0	0	0
			TIGR01772	0	0	0	0	0	0	0	0	0	0	0	0	0	0	0	0	0	0	0	0	0	0	0	0	0	0	0	0	0	0	0	0	0	0	0	0	0	0	0	0	0	0	0	0	0	0
	fumA	fumarate hydratase subunit alpha	K01677	0.249645	0	0	0	0	0	0	0	0	2.22048	0	0	0	0	0	1.17208	0	0	0	0	0	0	0.15543	0	0.0252731	0	0	0	0.643488	0	0	0	0.452319	0	0	0	0	0	0	0	0	0	0	0	0	0
			COG1951	0	0	0	0	0	0	0	0	0	0	0	0	0	0	0	0	0	0	0	0	0	0	0	0	0	0	0	0	0	0	0	0	0	0	0	0	0	0	0	0	0	0	0	0	0	0
	fumB	fumarate hydratase subunit beta	K01678	0.0120288	0	0	0	0	0	0	0	0	0.487967	0	0	0	0	0	0.951864	0	0	0	0	0	0	0	0	0.0419271	0.0385818	0	0	1.07052	0	0	0	0	0	0	0	0	0.0394206	0	0	0	0	0	0	0	0
			COG1838	0	0	0	0	0	0	0	0	0	0	0	0	0	0	0	0	0	0	0	0	0	0	0	0	0	0	0	0	0	0	0	0	0	0	0	0	0	0	0	0	0	0	0	0	0	0
	sdhA/frdA	succinate dehydrogenase, fumarate reductase, flavoprotein subunit	K00239	0	1.03116	0.317357	3.04552	0.168047	1.25935	0.696339	0.0022788	0.641777	0.901203	0.518768	0	0.19818	0.0665448	0.0723061	2.73843	18.804	0	0	0	0.0521826	0.477067	0	0.726828	0	0	1.1088	0	0	0	0	0	0	0.0150515	0.310513	0.168974	0.0797363	0.0302224	0	0	1.52412	0.0492241	0	0.238449	0.0474671	0.0611247
			COG1053	0	0	0	0	0	0	0.00483041	0	0	0	0	0	0	0	0	0	1.56462	0	0	0	0	0	0	0.0552283	0	0	0	0	0	0.0958361	0	0.0550142	0.121865	0	0	0	0	0	0	0	0	0	0	0	0	0
			TIGR01811	0	0	0	0	0	0	0	0	0	0	0	0	0	0	0	0	0	0	0	0	0	0	0	0	0	0	0	0	0	0	0	0	0	0	0	0	0	0	0	0	0	0	0	0	0	0
			TIGR01812	0	0	0	0	0	0	0	0	0	0	0.222979	0	0	0	0	0	0	0	0	0	0	0	0	0	0	0	0	0	0	0	0	0	0	0	0	0	0	0	0	0	0	0	0	0	0	0
			TIGR01816	0	0	0	0	0	0	0	0	0	0	0	0	0	0	0	0	0	0	0	0	0	0	0	0	0	0	0	0	0	0	0	0	0	0	0	0	0	0	0	0	0	0	0	0	0	0
	sdhB/frdB	succinate dehydrogenase / fumarate reductase, iron-sulfur subunit	K00240	0	0.12089	0.0183863	1.19921	0.075613	0.435826	0.66112	0	0.953333	0.58478	0.256441	0	0.0749704	0.354994	0	3.0457	28.0513	0	0	0	0.0291301	0.278814	0	0.19221	0	0	0.925445	0	0	0	0	0	0	0.164796	0.956627	0.19315	0.174081	0.228453	0	0	0	0	0.18274	0.169519	0.0285566	0.0888639
			COG0479	0	0	0	0	0	0	0	0	0	0	0	0	0	0	0	0	0	0	0	0	0	0	0	0	0	0	0	0	0	0	0	0	0	0	0	0	0	0	0	0	0	0	0	0	0	0
			TIGR00384	0	0	0	0	0	0	0	0	0	0	0	0	0	0	0	0	0	0	0	0	0	0	0	0	0	0	0	0	0	0	0	0	0	0	0	0	0	0	0	0	0	0	0	0	0	0
	sdhC/frdC	succinate dehydrogenase / fumarate reductase, cytochrome b subunit	K00241	0	1.0647	0	3.17474	0	1.01685	2.95457	0	1.88246	0.920928	0.650238	0	0.0111935	0.164104	0.0252873	0.628694	25.2031	0	0	0	0.158289	3.06355	0	0	0	0	0	0	0	0	0	0	0	0.152718	0.159256	0.383924	0.0426043	0.0481733	0	0	1.30879	0	0.045835	0.220755	0	0
			COG2009	0	0	0	0	0	0	1.04314	0	0	0	0	0	0	0	0	0	0	0	0	0	0	0	0	0	0	0	0	0	0	0	0	0	0	0	0	0	0	0	0	0	0	0	0	0	0	0
			TIGR02046	0	0	0	0	0	0	0	0	0	0	0	0	0	0	0	0	0	0	0	0	0	0	0	0	0	0	0	0	0	0	0	0	0	0	0	0	0	0	0	0	0	0	0	0	0	0
			TIGR02970	0	0	0	0	0	0	0	0	0	0	0	0	0	0	0	0	0	0	0	0	0	0	0	0	0	0	0	0	0	0	0	0	0	0	0	0	0	0	0	0	0	0	0	0	0	0
	sdhD/frdD	putative succinate dehydrogenase / fumarate reductase, subunit D	K18860	0	0	0	0	0	0	0	0	0	0	0	0	0	0	0	0	0	0	0	0	0	0	0	0	0	0	0	0	0	0	0	0	0	0	0	0	0	0	0	0	0	0	0	0	0	0
			TIGR02968	0	0	0	0	0	0	0	0	0	0	0	0	0	0	0	0	0	0	0	0	0	0	0	0	0	0	0	0	0	0	0	0	0	0	0	0	0	0	0	0	0	0	0	0	0	0
	sucD	succinyl-CoA synthetase alpha subunit	K01902	0	0.106657	0.00926917	1.52612	0.113141	4.88911	1.11347	0	0	4.17848	1.12514	0.178792	0.0333489	0.718612	0	1.89266	15.9022	0	0	0	0.00836607	0.591593	0	0.381917	0.220595	0.0655673	1.00443	0	0	0	0	0	0	0	0	0.0471421	0	0	0	0.213335	3.04247	0.0711116	0	0	0	0
			COG0074	0	0	0	0	0	0	0	0	0	0	0	0	0	0	0	0	0	0	0	0	0	0	0	0	0	0	0	0	0	0	0	0.0510249	0	0	0	0	0	0	0	0	0	0	0	0	0	0
			TIGR01019	0	0	0	0	0	0	0	0	0	0	0	0	0	0	0	0	0	0	0	0	0	0	0	0	0	0	0	0	0	0	0	0	0	0	0	0	0	0	0	0	0	0	0	0	0	0
	sucC	succinyl-CoA synthetase beta subunit	K01903	0	0.525715	0	2.63118	0	0.727845	0.368153	0.00689365	0	3.32255	1.10484	0.0822169	0.143693	0.115701	0	0.708371	18.803	0	0	0	0.0445383	0.777301	0	0.623458	0	0.0838169	1.40131	0	0	0.0681942	0	0	0.0385939	0	0.118397	0	0	0	0.0124308	0.0810414	1.43148	0.0435079	0	0	0.0381757	0.0357309
			COG0045	0	0	0	0	0	0	0	0	0	0	0	0	0	0	0	0	0	0	0.519525	0	0	0	0	0	0	0	0	0.201483	0	0	0	0	0	0	0	0	0	0	0	0	0	0	0	0	0	0
			TIGR01016	0	0	0	0	0	0	0	0	0	0	0	0	0	0	0	0	0	0	0	0	0	0	0	0	0	0	0	0	0	0	0	0	0	0	0	0	0	0	0	0	0	0	0	0	0	0
		succinyl-CoA reductase (NADPH)	K15038	0	0	0	0	0	0	0	0	0	0	0	0	0	0	0	0	0	0	0	0	0	0	0	0	0	0	0	0	0	0	0	0	0	0	0	0	0	0	0	0	0	0	0	0	0	0
			COG1012	0	1.91349	0	2.19242	0	0	0	0	0	1.30397	1.17413	0.0889665	0	0.294325	0	2.26392	0	0	0	0	0.0757957	0	0	0	0.581245	0.0766742	0.939307	0.495861	0	0	0	0	0	0.0582157	0.0142005	0.0507571	0	0	0	0	0	0	0	0	0	0
		malonyl-CoA/succinyl-CoA reductase (NADPH)	K15017	0	0	0	0	0	0	0	0	0	0	0	0	0	0	0	0	0	0	0	0	0	0	0	0	0	0	0	0	0	0	0	0	0	0	0	0	0	0	0	0	0	0	0	0	0	0
			COG0136	0	0	0	0	0	0	0	0	0	0	0	0	0	0	0	0	0	0	0	0	0	0	0	0	0	0	0	0	0	0	0	0	0	0	0	0	0	0	0	0	0	0	0	0	0	0
		succinate semialdehyde reductase (NADPH)	K14465	0	0	0	0	0	0	0	0	0	0	0	0	0	0	0	0	0	0	0	0	0	0	0	0	0	0	0	0	0	0	0	0	0	0	0	0	0	0	0	0	0	0	0	0	0	0
	4hbl	4-hydroxybutyrate---CoA ligase (AMP-forming)	K14467	0	0	0	0	0	0	0	0	0	0	0	0	0	0	0	0	0	0	0	0	0	0	0	0	0	0	0	0	0	0	0	0	0	0	0	0	0	0	0	0	0	0	0	0	0	0
			COG0365	0	0.0319532	0	0	0	0	0.319601	0	0	0	0	0	0	0.00526753	0	0.413772	0.353549	0	0	0	0	0	0	0	0	0	0	0	0.0758949	0	0	0	0	0	0	0	0	0	0	0	0	0	0	0	0	0
		4-hydroxybutyrate---CoA ligase (AMP-forming)	K18861	0	0	0	0	0	0	0	0	0	0	0	0	0	0	0	0	0	0	0	0	0	0	0	0	0	0	0	0	0	0	0	0	0	0	0	0	0	0	0	0	0	0	0	0	0	0
			COG1541	0	0	0	0.0298493	0	0	0	0	0	0	0	0	0	0	0	0	0	0	0	0	0	0	0	0	0	0	0	0	0	0	0	0	0	0	0	0	0	0	0	0	0	0	0	0	0	0
	hcd	4-hydroxybutyrate-CoA dehydratase	K14534	0	0	0	0	0	0	0	0	0	0	0	0.133498	0	0.0981353	0	0	0	0	0	0	0	0	0	0	0	0	0	0	0	0	0	0	0	0	0	0	0	0	0	0	0	0	0	0	0	0
			COG2368	0	0	0	0	0	0	0	0	0	0	0	0	0	0	0	0	0	0	0	0	0	0	0	0	0	0	0	0	0	0	0	0	0	0	0	0	0	0	0	0	0	0	0	0	0	0
		3-hydroxybutyryl-CoA dehydrogenase (NAD+)	K15016	0	0	0	0	0	0	0	0	0	0	0	0	0.0382562	0.0863498	0	0	0	0	0	0	0	0	0	0	0	0	0	0	0	0	0	0	0	0	0	0	0	0	0	0	0	0	0	0	0	0
			COG1024	0	0	0	5.63238	0	0	0	0	0.0548735	0	0	0.21666	0.820275	1.96887	0	0	2.51083	0	0	0	0	0	0	0	0.187357	0	0	0.00347384	0	0	0	0	0	0	0	0	0	0	0	0	0	0	0	0.0836929	0	0
			COG1250	0	0	0	0	0	0	0	0	0	0	0	0	0	0	0	0	0	0	0	0	0	0	0	0	0	0	0	0	0	0	0	0	0	0	0.0537288	0.314296	0	0	0	0	0	0	0	0	0	0
	ACAT, atoB	acetoacetyl-CoA β-ketothiolase	K00626	0	0.639132	0	1.99547	0	0	0	0.409038	1.04261	0	0	0.885731	0.66854	1.79218	0	0	1.45697	0.0675019	0	0	0	0	0	0	1.64329	0	0.544671	0	0	0	0	0	0	0.0416861	0	0	0	0	0	0	0	0	0	0	0	0
			COG0183	0	0	0	0	0	0	0	0	0	0	0	0	0	0	0	0	0	0	0	0	0	0	0	0	0	0	0	0	0	0	0	0	0	0	0	0.0293422	0	0	0	0	0	0	0	0	0	0
			TIGR01930	0	0	0	0	0	0	0	0	0	0	0	0	0	0	0	0	33.6081	0	0	0	0	0	0	0	0	0	0	0	0	0	0	0	0	0	0	0	0	0	0	0	0	0	0	0	0	0
Carbon	markers: mcrA, mmoX, coxL (K03520)
	mcrA	methyl-coenzyme M reductase alpha subunit	K00399	0	0	0	0	0	0	0	0	0	0	0	0	0	0	0	0	0	0	0	0	0	0	0	0	0	0	0	0	0	0	0	0	0	0	0	0	0	0	0	0	0	0	0	0	0	0
			TIGR03256	0	0	0	0	0	0	0	0	0	0	0	0	0	0	0	0	0	0	0	0	0	0	0	0	0	0	0	0	0	0	0	0	0	0	0	0	0	0	0	0	0	0	0	0	0	0
	mcrB		K00401	0	0	0	0	0	0	0	0	0	0	0	0	0	0	0	0	0	0	0	0	0	0	0	0	0	0	0	0	0	0	0	0	0	0	0	0	0	0	0	0	0	0	0	0	0	0
			TIGR03257	0	0	0	0	0	0	0	0	0	0	0	0	0	0	0	0	0	0	0	0	0	0	0	0	0	0	0	0	0	0	0	0	0	0	0	0	0	0	0	0	0	0	0	0	0	0
	mcrG		K00402	0	0	0	0	0	0	0	0	0	0	0	0	0	0	0	0	0	0	0	0	0	0	0	0	0	0	0	0	0	0	0	0	0	0	0	0	0	0	0	0	0	0	0	0	0	0
			TIGR03259	0	0	0	0	0	0	0	0	0	0	0	0	0	0	0	0	0	0	0	0	0	0	0	0	0	0	0	0	0	0	0	0	0	0	0	0	0	0	0	0	0	0	0	0	0	0
	pmoA	methane/ammonia monooxygenase	K10944	0	0	0	0	0	0	0	0	0	0	0	0	0	0	0	0	0	0	0	0	0	0	0	0	0	0	0	0	0	0	0	0	0	0	0	0	0	0	0	0	0	0	0	0	0	0
			TIGR03080	0	0	0	0	0	0	0	0	0	0	0	0	0	0	0	0	0	0	0	0	0	0	0	0	0	0	0	0	0	0	0	0	0	0	0	0	0	0	0	0	0	0	0	0	0	0
	mmoX	methane monooxygenase	K16157	0	0	0	0	0	0	0	0	0	0	0	0	0	0	0	0	0	0	0	0	0	0	0	0	0	0	0	0	0	0	0	0	0	0	0	0	0	0	0	0	0	0	0	0	0	0
	mmoY		K16158	0	0	0	0	0	0	0	0	0	0	0	0	0	0	0	0	0	0	0	0	0	0	0	0	0	0	0	0	0	0	0	0	0	0	0	0	0	0	0	0	0	0	0	0	0	0
	mmoZ		K16159	0	0	0	0	0	0	0	0	0	0	0	0	0	0	0	0	0	0	0	0	0	0	0	0	0	0	0	0	0	0	0	0	0	0	0	0	0	0	0	0	0	0	0	0	0	0
	mmoC		K16161	0	0	0	0	0	0	0	0	0	0	0	0	0	0	0	0	0	0	0	0	0	0	0	0	0	0	0	0	0	0	0	0	0	0	0	0	0	0	0	0	0	0	0	0	0	0
	coxL	carbon monoxide dehydrogenase	K03520	0	0	0	0	0	0	0	0	0.415048	0	0	0	0	0	0	0	0	0	0	0	0	0	0	0	0	0	0	0	0	0	0	0	0	0	0	0	0	0	0	0	0	0	0	0	0	0
			COG1529	0	0	0	0	0	0	0	0	0.255911	0	0	0.236308	0.338042	0	0	0	0	0.0158856	0	0	0	0	0.0234322	0.850562	0.647501	0.466712	2.53012	0.0921787	0	0	0	0.00701707	0.102184	0	0	0	0	0	0	0	0	0	0	0	0	0
	coxM		K03519	0	0	0	0	0	0	0	0.403653	1.51208	0	0	0	0	0	0	0	0	0	0	0	0	0	0	0	0	0	0	0	0	0	0	0	0	0	0	0	0	0	0	0	0	0	0	0	0	0
			COG1319	0	0	0	0	0	0	0	0.0623562	0.356329	0	0	0.351559	0.0714758	0	0	0	0	0	0	0	0	0	0	0	0.669692	0	0.586526	0	0	0	0	0.0992808	0.562073	0.0549499	0	0	0	0	0	0	0	0	0	0	0	0
	coxS		K03518	0	0	0	0	0	0	0	0.00831416	0.187724	0	0	1.08653	0.673964	0	0	0	0	0	0	0	0	0	0	2.9487	0.413929	0.700141	1.29723	0	0	0	0	0	0.131907	0	0	0	0	0	0	0	0	0	0	0	0	0
			COG2080	0	0	0	0	0	0	0	0	0	0	0	0	0	0	0	0	0	0	0	0	0	0	0	0	0.105778	0.1848	0.763801	0	0	0	0	0	0	0	0	0	0	0	0	0	0	0	0	0	0	0
	cooS/acsA	carbon monoxide dehydrogenase	K00198	0.32788	0	0	0	0	0	0	0	0	0	0	0.889515	2.50316	0.950217	0.431426	17.6401	0	0	0	0	0	0	0	0	0	0	0	1.15609	0	0	0	0	0	0	0	0	0	0	0	0	0	0	0	0	0	0
			TIGR01702	0	0	0	0	0	0	0	0	0	0	0	0	0	0	0	0	0	0	0	0	0	0	0	0	0	0	0	0	0	0	0	0	0	0	0	0	0	0	0	0	0	0	0	0	0	0
	cooF	anaerobic carbon-monoxide dehydrogenase iron sulfur subunit	K00196	0	0	0	0	0	0	0	0	0	0	0	0	0	0	0	0	48.5167	0.504126	0	0	0	0	0	0	0	0	0	0	0	0	0	0	0	0	0	0	0	0	0	0	0	0	0	0	0	0
			COG1142	0	0	0	0	0	0	0	0	0	0	0	0	0	0	0.111317	0	0.77837	0	0	0	0	0	0	0	0	0	0	0	0	0	0	0	0	0	0	0	0	0.00672856	0	0	0	0	0	0.0404088	0	0
Carbon degradation
	bglB	beta-glucosidase	K05350	0	0.112254	0	0	0	0	0	0	0	0	0	0	0	0	0	0	0	0	0.108753	0.0850983	0	0.263009	0.0855856	0.642462	0.153538	0	0.317612	0	0.334327	0	0	0	0	0	0	0	0	0	0	0	0	0	0	0	0	0
			COG2723	0	0	0	0	0	0	0	0	0	0	0	0	0	0	0	0	0	0	0	0	0	0	0	0	0	0	0	0	0	0	0	0	0	0	0	0	0	0	0	0	0	0	0	0	0	0
			TIGR03356	0	0	0	0	0	0	0	0	0	0	0	0	0	0	0	0	0	0	0	0	0	0	0	0	0	0	0	0	0	0	0	0	0	0	0	0	0	0	0	0	0	0	0	0	0	0
	bglX	beta-glucosidase	K05349	0	0.505541	0	0	0	0	0.202408	0	0	0	0	0	0	0	0	0	0	0	0.634723	0	0	0.199499	1.02641	0.245566	0.162232	0	0	0.0324257	3.31867	0	0	0	0	0	0.10552	0	0	0	0	0.0566503	4.60709	0.10325	0.00320662	0.558424	0.697466	0.0380687
			COG1472	0	0	0	0	0	0	0	0	0	0	0	0	0	0	0	0	0	0	0	0	0	0	0	0.197509	0	0	0	0	0.579418	0	0	0	0	0	0	0	0	0	0	0	0	0	0	0	0	0
	CBH1	cellulase	K01225	0	0	0	0	0	0	0	0	0	0	0	0	0	0	0	0	0	0	0	0	0	0	0	0	0	0	0	0	0	0	0	0	0	0	0	0	0	0	0	0	0	0	0	0	0	0
	CBH2	cellulase	K19668	0	0	0	0	0	0	0	0	0	0	0	0	0	0	0	0	0	0	0	0	0	0	0	0	0	0	0	0	0	0	0	0	0	0	0	0	0	0	0	0	0	0	0	0	0	0
			COG5297	0	0	0	0	0	0	0	0	0	0	0	0	0	0	0	0	0	0	0	0	0	0	0	0	0	0	0	0	0	0	0	0	0	0	0	0	0	0	0	0	0	0	0	0	0	0
		chitinase	K01183	0	0	0	0	0	0	0	0	0	0	0	0	0.0169077	0	0	0	0	0	0	0	0	0	0	0.0413298	0	0	0	0	0	0	0	0	0	0	0	0	0	0	0	0	0	0	0	0	0	0
			COG3325	0	0	0	0	0	0	0	0	0	0	0	0	0	0	0	0	0	0	0	0	0	0	0	0	0	0	0	0	0	0	0	0	0	0	0	0	0	0	0	0	0	0	0	0	0	0
	chiA	bifunctional chitinase/lysozyme	K13381	0	0	0	0	0	0	0	0	0	0	0	0	0	0	0	0	0	0	0	0	0	0	0	0	0	0	0	0	0	0	0	0	0	0	0	0	0	0	0	0	0	0	0	0	0	0
	CHIB	basic endochitinase B	K20547	0	0	0	0	0	0	0	0	0	0	0	0	0	0	0	0	0	0	0	0	0	0	0	0	0	0	0	0	0	0	0	0	0	0	0	0	0	0	0	0	0	0	0	0	0	0
	chbG	diacetylchitobiose deacetylase	K03478	0	0	0	0	0	0	0	0	0	0	0	0	0	0	0	0	0	0	0	0	0	0	0	0	0	0	0	0	0	0	0	0	0	0	0	0	0	0	0	0	0	0	0	0	0	0
			COG3394	0	0	0	0	0	0	1.92973	0	0	0	0	0	0	0.0173319	0	0	0	0	0	0	0	0.467171	0	0	0	0	0.307021	0	0	0	0	0	0	0	0	0	0	0	0	0	0	0	0	0	0	0
	deaA	diacetylchitobiose deacetylase	K18454	0	0	0	0	0	0	0	0	0	0	0	0	0	0	0	0	0	0	0	0	0	0	0	0	0	0	0	0	0	0	0	0	0	0	0	0	0	0	0	0	0	0	0	0	0	0
			COG0726	0.134287	0.0802587	0	0.144992	0	0	2.9433	0	0	0	0.0862309	0	0	0.115479	0.00386433	1.88456	3.10312	0	0.00744215	0.313834	0.0174756	0.0254505	0.235968	0.704276	0.0781418	0.0151681	1.76876	0	3.34725	0	0.0228094	0	0.376665	0	0	0.893854	0	0	0	0.0508088	0.154808	0.0416348	0	0.0355558	0.00519635	0
			COG3979	0	0	0	0	0	0	0	0	0	0	0	0	0	0	0	0	0	0	0	0	0	0.623938	0	0	0	0	0	0	0	0	0	0	0	0	0	0.167675	0	0	0	0	0	0	0	0	0	0
	nagZ	beta-N-acetylhexosaminidase	K01207	0	0.00403481	0	0.337674	0	0	1.83986	0	0	0	0.0599453	0	0	0	0	5.97281	0	0	0	0	0	0	0.0667782	0.278918	0.271238	0	0.659506	0	0.644861	0	0	0	0	0.0778456	0	0.0312128	0	0.0122234	0.0249108	0	0.368858	0.00491422	0	0	0	0
			COG1472	0	0	0	0	0	0	0	0	0	0	0	0	0	0	0	0	0	0	0	0	0	0	0	0.197509	0	0	0	0	0.579418	0	0	0	0	0	0	0	0	0	0	0	0	0	0	0	0	0
		pectinesterase	K01051	0	0	0	0	0	0	0	0	0	0	0	0	0	0	0	0	0	0	0	0	0	0	0	0	0	0	0	0	0	0	0	0	0	0	0	0	0	0	0	0.0924479	1.27724	0	0.0322373	0	0	0
		exo-poly-alpha-galacturonosidase	K01213	0	0	0	0	0	0	0	0	0	0	0	0	0	0	0	0	0	0	0	0	0	0	0	0	0	0	0	0	0	0	0	0	0	0	0	0	0	0	0	0	0	0	0	0	0	0
	ogl	oligogalacturonide lyase	K01730	0	0	0	0	0	0	0	0	0	0	0	0	0	0	0	0	0	0	0	0	0	0	0	0	0	0	0	0.0430193	0	0	0	0	0	0	0	0	0	0	0	0	0	0	0	0	0	0
		exopolygalacturonase	K01184	0	0	0	0	0	0	0	0	0	0	0	0	0	0	0	0	0	0	0	0	0	0	0	0	0	0	0	0	0	0	0	0	0	0	0	0	0	0	0	0	0	0	0	0	0	0
	uxaC	D-galacturonate isomerase	K01812	0	0	0	0	0	0	0	0	0	0	0	0	0	0	0	0	0	0	0.0669899	0.0153025	0.0893421	0.0154327	0.0359332	0.180576	0.0658962	0.0681169	0.129421	0	0	0	0	0	0	0	0	0	0	0	0	0	0.195427	0	0.14298	0	0.0155319	0
			COG1904	0	0	0	0	0	0	0	0	0	0	0	0	0	0	0	0	0	0	0	0	0	0	0	0	0	0	0	0	0	0	0	0	0	0	0	0	0	0	0	0	0	0	0	0	0	0
	GAE, cap1J	D-galacturonate epimerase	K08679	0	0.0647623	0	0.604144	0	0	0.31496	0	0	0	0.0275532	0.242643	0.104215	0.16954	0	0	0	0	0	0	0	0.158781	0.00679156	0	0	0.053055	0.104253	0	0.289461	0.271381	0	0	0	0	0	0	0	0	0	0	0	0	0	0	0	0
	AMY, amyA, malS	alpha-amylase	K01176	0	0.0138688	0	0	0	0	0	0	0	0	0	0	0	0	0	0	0	0.30281	0	0.0527693	0	0	0	0.249768	0	0	0	0	0	0	0	0	0	0	0	0	0	0	0	0.189421	2.98116	0.0977204	0	0	0.0129756	0
			COG0366	0	0	0	0.186841	0	0	0	0	0	0	0.00843907	0.0414183	0	0	0	0	0	0.0410867	0.0154876	0	0.224933	0	0.138126	0.705086	0.319102	0.0630966	0.818756	0	0.192096	0	0	0	0	0	0.00493931	0.081893	0	0	0	0	2.32242	0.0282168	0	0	0.321143	0
	SGA1	glucoamylase	K01178	0	0.246174	0	0	0	0	4.00369	0	0	0	0	0	0	0	0	0	0	0	0	0	0	0	0	0	0	0	0	0	0	0	0	0	0	0	0	0	0	0	0	0	0	0	0	0	0	0
			COG3387	0	0	0	0.308126	0	0	0	0	0	0	0	0	0	0	0	0	0	0.394751	0.0438874	0	0	0	0.0650292	0	0.778672	0	0	0	0.276711	0	0	0	0	0	0	0	0	0	0	0	0	0	0	0.0522115	0	0
	pulA	pullulanase	K01200	0	0	0	0	0	0	0	0	0	0	0	0	0	0	0	0	0	0	0	0	0	0	0	0	0.0545126	0	0	0	0	0	0	0	0	0	0	0	0	0	0	0.0614258	0.0743242	0	0	0	0	0
			COG1523	0	0	0	0	0	0	0	0	0	0	0	0	0	0	0	0	0	0	0	0	0	0	0	0	0	0	0	0	0	0	0	0	0	0	0	0	0	0	0	0	0	0	0	0	0	0
			TIGR02103	0	0	0	0	0	0	0	0	0	0	0	0	0	0	0	0	0	0	0	0	0	0	0	0	0	0	0	0	0	0	0	0	0	0	0	0	0	0	0	0	0	0	0	0	0	0
			TIGR02104	0	0	0	0	0	0	0	0	0	0	0	0	0	0	0	0	0	0	0	0	0	0	0	0	0	0	0	0	0	0	0	0	0	0	0	0	0	0	0	0	0	0	0	0	0	0
			TIGR02102	0	0	0	0	0	0	0	0	0	0	0	0	0	0	0	0	0	0	0	0	0	0	0	0	0	0	0	0	0	0	0	0	0	0	0	0	0	0	0	0	0	0	0	0	0	0
Iron
	cyc2	Fe(II):rusticyanin oxidoreductase	K20150	0	0	0	0	0	0	0	0	0	0	0	0	0	0	0	0	0	0	0	0	0	0	0	0	0	0	0	0	0	0	0	0	0	0	0	0	0	0	0	0	0	0	0	0	0	0
	soxE	sulfocyanin	TIGR03094	0	0	0	0	0	0	0	0	0	0	0	0	0	0	0	0	0	0	0	0	0	0	0	0	0	0	0	0	0	0	0	0	0	0	0	0	0	0	0	0	0	0	0	0	0	0
	foxA		K02014	0	0.883443	0.550708	0.594886	0.184889	1.45078	0.415684	0	0	0.32584	0.310461	0	0	0.111169	0	0	0	0.0734281	0.0141391	0.275185	0.0325958	0.237139	0.102061	0	0	0	0	0	0.0463605	0	0	0.770461	3.82047	0	0.266363	1.01372	0.0331696	0.122231	0	0.14742	2.07788	0.0326628	0	0.0663936	0.104971	0
			COG1629	1.14142	10.0062	0	0	0	0	0	0	0	0	0	0	0	0	0	0	0	0.0154987	0	0	0.0289903	0.397788	0	0	0	0	0	0	0	0.621065	0.348692	0.518226	0.624012	0.0205395	1.2429	0	0.0149063	0.0115408	0.161486	0	0.132737	0	0	0.674145	0.0277907	1.93358
	mtrC		TIGR03507	0	0	0	0	0	0	0	0	0	0	0	0	0	0	0	0	0	0	0	0	0	0	0	0	0	0	0	0	0	0	0	0	0	0	0	0	0	0	0	0	0	0	0	0	0	0
	mtrB		TIGR03509	0	0.00990899	0	0	0	0	0	0	0	0	0	0	0	0	0	0	0	0	0	0	0	0	0	0	0	0	0	0	0	0	0	0	0	0	0	0	0	0	0	0	0	0	0	0	0	0
Photosynthesis	markers: bchY, fmoA, pufLM, photosystem II (psbABCDEF), photosystem I (psaABCDEF), petBDACLMNG
	bchY	chlorophyllide reductase	K11334	0	0	0	0	0	0	0	0	0	0	0	0	0	0	0	0	0	0	0	0	0	0	0	0	0	0	0	0	0	0	0	0	0	0	0	0	0	0	0	0	0	0	0	0	0	0
			TIGR02015	0	0	0	0	0	0	0	0	0	0	0	0	0	0	0	0	0	0	0	0	0	0	0	0	0	0	0	0	0	0	0	0	0	0	0	0	0	0	0	0	0	0	0	0	0	0
	fmoA	Fenna-Matthews-Olson protein	K08944	0	0	0	0	0	0	0	0	0	0	0	0	0	0	0	0	0	0	0	0	0	0	0	0	0	0	0	0	0	0	0	0	0	0	0	0	0	0	0	0	0	0	0	0	0	0
	chlG/bchG	chlorophyll synthetase/bacteriochlorophyll a synthase	K04040	0	0	0	0	0	0	0	0	0	0	0	0	0	0	0	0	0	0	0	0	0	0	0	0	0	0	0	0	0	0	0	0	0	0	0	0	0	0	0	0	0	0	0	0	0	0
			TIGR02056	0	0	0	0	0	0	0	0	0	0	0	0	0	0	0	0	0	0	0	0	0	0	0	0	0	0	0	0	0	0	0	0	0	0	0	0	0	0	0	0	0	0	0	0	0	0
			TIGR01476	0	0	0	0	0	0	0	0	0	0	0	0	0	0	0	0	0	0	0	0	0	0	0	0	0	0	0	0	0	0	0	0	0	0	0	0	0	0	0	0	0	0	0	0	0	0
	bciB	3,8-divinyl protochlorophyllide a 8-vinyl-reductase (ferredoxin)	K21231	0	0	0	0	0	0	0	0	0	0	0	0	0	0	0	0	0	0	0	0	0	0	0	0	0	0	0	0	0	0	0	0	0	0	0	0	0	0	0	0	0	0	0	0	0	0
	dvr	divinyl chlorophyllide a 8-vinyl-reductase	K19073	0	0	0	0	0	0	0	0	0	0	0	0	0	0	0	0	0	0	0	0	0	0	0	0	0	0	0	0	0	0	0	0	0	0	0	0	0	0	0	0	0	0	0	0	0	0
	cao	chlorophyllide a oxygenase	K13600	0	0	0	0	0	0	0	0	0	0	0	0	0	0	0	0	0	0	0	0	0	0	0	0	0	0	0	0	0	0	0	0	0	0	0	0	0	0	0	0	0	0	0	0	0	0
	por	protochlorophyllide reductase	K00218	0	0	0	0	0	0	0	0	0	0	0	0	0	0	0	0	0	0	0	0	0	0	0	0	0	0	0	0	0	0	0	0	0	0	0	0	0	0	0	0	0	0	0	0	0	0
			TIGR01289	0	0	0	0	0	0	0	0	0	0	0	0	0	0	0	0	0	0	0	0	0	0	0	0	0	0	0	0	0	0	0	0	0	0	0	0	0	0	0	0	0	0	0	0	0	0
			TIGR01278	0	0	0	0	0	0	0	0	0	0	0	0	0	0	0	0	0	0	0	0	0	0	0	0	0	0	0	0	0	0	0	0	0	0	0	0	0	0	0	0	0	0	0	0	0	0
			TIGR01279	0	0	0	0	0	0	0	0	0	0	0	0	0	0	0	0	0	0	0	0	0	0	0	0	0	0	0	0	0	0	0	0	0	0	0	0	0	0	0	0	0	0	0	0	0	0
			TIGR01281	0	0	0	0	0	0	0	0	0	0	0	0	0	0	0	0	0	0	0	0	0	0	0	0	0	0	0	0	0	0	0	0	0	0	0	0	0	0	0	0	0	0	0	0	0	0
	psbA	photosystem II P680 reaction center D1 protein [EC:1.10.3.9]	K02703	0	0	0	0	0	0	0	0	0	0	0	0	0	0	0	0	0	0	0	0	0	0	0	0	0	0	0	0	0	0	0	0	0	0	0	0	0	0	0	0	0	0	0	0	0	0
			COG5716	0	0	0	0	0	0	0	0	0	0	0	0	0	0	0	0	0	0	0	0	0	0	0	0	0	0	0	0	0	0	0	0	0	0	0	0	0	0	0	0	0	0	0	0	0	0
			TIGR01151	0	0	0	0	0	0	0	0	0	0	0	0	0	0	0	0	0	0	0	0	0	0	0	0	0	0	0	0	0	0	0	0	0	0	0	0	0	0	0	0	0	0	0	0	0	0
	psbB	photosystem II CP47 chlorophyll apoprotein	K02704	0	0	0	0	0	0	0	0	0	0	0	0	0	0	0	0	0	0	0	0	0	0	0	0	0	0	0	0	0	0	0	0	0	0	0	0	0	0	0	0	0	0	0	0	0	0
			COG5717	0	0	0	0	0	0	0	0	0	0	0	0	0	0	0	0	0	0	0	0	0	0	0	0	0	0	0	0	0	0	0	0	0	0	0	0	0	0	0	0	0	0	0	0	0	0
			TIGR03039	0	0	0	0	0	0	0	0	0	0	0	0	0	0	0	0	0	0	0	0	0	0	0	0	0	0	0	0	0	0	0	0	0	0	0	0	0	0	0	0	0	0	0	0	0	0
	psbC	photosystem II CP43 chlorophyll apoprotein	K02705	0	0	0	0	0	0	0	0	0	0	0	0	0	0	0	0	0	0	0	0	0	0	0	0	0	0	0	0	0	0	0	0	0	0	0	0	0	0	0	0	0	0	0	0	0	0
			COG5718	0	0	0	0	0	0	0	0	0	0	0	0	0	0	0	0	0	0	0	0	0	0	0	0	0	0	0	0	0	0	0	0	0	0	0	0	0	0	0	0	0	0	0	0	0	0
			TIGR01153	0	0	0	0	0	0	0	0	0	0	0	0	0	0	0	0	0	0	0	0	0	0	0	0	0	0	0	0	0	0	0	0	0	0	0	0	0	0	0	0	0	0	0	0	0	0
	psbD	photosystem II P680 reaction center D2 protein [EC:1.10.3.9]	K02706	0	0	0	0	0	0	0	0	0	0	0	0	0	0	0	0	0	0	0	0	0	0	0	0	0	0	0	0	0	0	0	0	0	0	0	0	0	0	0	0	0	0	0	0	0	0
			COG5719	0	0	0	0	0	0	0	0	0	0	0	0	0	0	0	0	0	0	0	0	0	0	0	0	0	0	0	0	0	0	0	0	0	0	0	0	0	0	0	0	0	0	0	0	0	0
			TIGR01152	0	0	0	0	0	0	0	0	0	0	0	0	0	0	0	0	0	0	0	0	0	0	0	0	0	0	0	0	0	0	0	0	0	0	0	0	0	0	0	0	0	0	0	0	0	0
	psbE	photosystem II cytochrome b559 subunit alpha	K02707	0	0	0	0	0	0	0	0	0	0	0	0	0	0	0	0	0	0	0	0	0	0	0	0	0	0	0	0	0	0	0	0	0	0	0	0	0	0	0	0	0	0	0	0	0	0
			COG5720	0	0	0	0	0	0	0	0	0	0	0	0	0	0	0	0	0	0	0	0	0	0	0	0	0	0	0	0	0	0	0	0	0	0	0	0	0	0	0	0	0	0	0	0	0	0
			TIGR01332	0	0	0	0	0	0	0	0	0	0	0	0	0	0	0	0	0	0	0	0	0	0	0	0	0	0	0	0	0	0	0	0	0	0	0	0	0	0	0	0	0	0	0	0	0	0
	psbF	photosystem II cytochrome b559 subunit beta	K02708	0	0	0	0	0	0	0	0	0	0	0	0	0	0	0	0	0	0	0	0	0	0	0	0	0	0	0	0	0	0	0	0	0	0	0	0	0	0	0	0	0	0	0	0	0	0
			COG5721	0	0	0	0	0	0	0	0	0	0	0	0	0	0	0	0	0	0	0	0	0	0	0	0	0	0	0	0	0	0	0	0	0	0	0	0	0	0	0	0	0	0	0	0	0	0
			TIGR01333	0	0	0	0	0	0	0	0	0	0	0	0	0	0	0	0	0	0	0	0	0	0	0	0	0	0	0	0	0	0	0	0	0	0	0	0	0	0	0	0	0	0	0	0	0	0
	psbH	photosystem II PsbH protein	K02709	0	0	0	0	0	0	0	0	0	0	0	0	0	0	0	0	0	0	0	0	0	0	0	0	0	0	0	0	0	0	0	0	0	0	0	0	0	0	0	0	0	0	0	0	0	0
			COG5722	0	0	0	0	0	0	0	0	0	0	0	0	0	0	0	0	0	0	0	0	0	0	0	0	0	0	0	0	0	0	0	0	0	0	0	0	0	0	0	0	0	0	0	0	0	0
	psbI	photosystem II PsbI protein	K02710	0	0	0	0	0	0	0	0	0	0	0	0	0	0	0	0	0	0	0	0	0	0	0	0	0	0	0	0	0	0	0	0	0	0	0	0	0	0	0	0	0	0	0	0	0	0
			COG5723	0	0	0	0	0	0	0	0	0	0	0	0	0	0	0	0	0	0	0	0	0	0	0	0	0	0	0	0	0	0	0	0	0	0	0	0	0	0	0	0	0	0	0	0	0	0
	psbJ	photosystem II PsbJ protein	K02711	0	0	0	0	0	0	0	0	0	0	0	0	0	0	0	0	0	0	0	0	0	0	0	0	0	0	0	0	0	0	0	0	0	0	0	0	63.4239	0	0	0	0	0	0	0	0	0
			COG5724	0	0	0	0	0	0	0	0	0	0	0	0	0	0	0	0	0	0	0	0	0	0	0	0	0	0	0	0	0	0	0	0	0	0	0	0	0	0	0	0	0	0	0	0	0	0
	psbK	photosystem II PsbK protein	K02712	0	0	0	0	0	0	0	0	0	0	0	0	0	0	0	0	0	0	0	0	0	0	0	0	0	0	0	0	0	0	0	0	0	0	0	0	0	0	0	0	0	0	0	0	0	0
			COG5725	0	0	0	0	0	0	0	0	0	0	0	0	0	0	0	0	0	0	0	0	0	0	0	0	0	0	0	0	0	0	0	0	0	0	0	0	0	0	0	0	0	0	0	0	0	0
	psbL	photosystem II PsbL protein	K02713	0	0	0	0	0	0	0	0	0	0	0	0	0	0	0	0	0	0	0	0	0	0	0	0	0	0	0	0	0	0	0	0	0	0	0	0	0	0	0	0	0	0	0	0	0	0
			COG5726	0	0	0	0	0	0	0	0	0	0	0	0	0	0	0	0	0	0	0	0	0	0	0	0	0	0	0	0	0	0	0	0	0	0	0	0	0	0	0	0	0	0	0	0	0	0
	psbM	photosystem II PsbM protein	K02714	0	0	0	0	0	0	0	0	0	0	0	0	0	0	0	0	0	0	0	0	0	0	0	0	0	0	0	0	0	0	0	0	0	0	0	0	0	0	0	0	0	0	0	0	0	0
			COG5727	0	0	0	0	0	0	0	0	0	0	0	0	0	0	0	0	0	0	0	0	0	0	0	0	0	0	0	0	0	0	0	0	0	0	0	0	0	0	0	0	0	0	0	0	0	0
			TIGR03038	0	0	0	0	0	0	0	0	0	0	0	0	0	0	0	0	0	0	0	0	0	0	0	0	0	0	0	0	0	0	0	0	0	0	0	0	0	0	0	0	0	0	0	0	0	0
	psbO	photosystem II oxygen-evolving enhancer protein 1	K02716	0	0	0	0	0	0	0	0	0	0	0	0	0	0	0	0	0	0	0	0	0	0	0	0	0	0	0	0	0	0	0	0	0	0	0	0	0	0	0	0	0	0	0	0	0	0
			COG5729	0	0	0	0	0	0	0	0	0	0	0	0	0	0	0	0	0	0	0	0	0	0	0	0	0	0	0	0	0	0	0	0	0	0	0	0	0	0	0	0	0	0	0	0	0	0
	psbP	photosystem II oxygen-evolving enhancer protein 2	K02717	0	0	0	0	0	0	0	0	0	0	0	0	0	0	0	0	0	0	0	0	0	0	0	0	0	0	0	0	0	0	0	0	0	0	0	0	0	0	0	0	0	0	0	0	0	0
			COG5730	0	0	0	0	0	0	0	0	0	0	0	0	0	0	0	0	0	0	0	0	0	0	0	0	0	0	0	0	0	0	0	0	0	0	0	0	0	0	0	0	0	0	0	0	0	0
	psbQ	photosystem II oxygen-evolving enhancer protein 3	K08901	0	0	0	0	0	0	0	0	0	0	0	0	0	0	0	0	0	0	0	0	0	0	0	0	0	0	0	0	0	0	0	0	0	0	0	0	0	0	0	0	0	0	0	0	0	0
			COG5739	0	0	0	0	0	0	0	0	0	0	0	0	0	0	0	0	0	0	0	0	0	0	0	0	0	0	0	0	0	0	0	0	0	0	0	0	0	0	0	0	0	0	0	0	0	0
			TIGR03042	0	0	0	0	0	0	0	0	0	0	0	0	0	0	0	0	0	0	0	0	0	0	0	0	0	0	0	0	0	0	0	0	0	0	0	0	0	0	0	0	0	0	0	0	0	0
	psbR	photosystem II 10kDa protein	K03541	0	0	0	0	0	0	0	0	0	0	0	0	0	0	0	0	0	0	0	0	0	0	0	0	0	0	0	0	0	0	0	0	0	0	0	0	0	0	0	0	0	0	0	0	0	0
	psbS	photosystem II 22kDa protein	K03542	0	0	0	0	0	0	0	0	0	0	0	0	0	0	0	0	0	0	0	0	0	0	0	0	0	0	0	0	0	0	0	0	0	0	0	0	0	0	0	0	0	0	0	0	0	0
	psbT	photosystem II PsbT protein	K02718	0	0	0	0	0	0	0	0	0	0	0	0	0	0	0	0	0	0	0	0	0	0	0	0	0	0	0	0	0	0	0	0	0	0	0	0	0	0	0	0	0	0	0	0	0	0
			COG5731	0	0	0	0	0	0	0	0	0	0	0	0	0	0	0	0	0	0	0	0	0	0	0	0	0	0	0	0	0	0	0	0	0	0	0	0	0	0	0	0	0	0	0	0	0	0
	psbU	photosystem II PsbU protein	K02719	0	0	0	0	0	0	0	0	0	0	0	0	0	0	0	0	0	0	0	0	0	0	0	0	0	0	0	0	0	0	0	0	0	0	0	0	0	0	0	0	0	0	0	0	0	0
			COG5737	0	0	0	0	0	0	0	0	0	0	0	0	0	0	0	0	0	0	0	0	0	0	0	0	0	0	0	0	0	0	0	0	0	0	0	0	0	0	0	0	0	0	0	0	0	0
	psbV	photosystem II cytochrome c550	K02720	0	0	0	0	0	0	0	0	0	0	0	0	0	0	0	0	0	0	0	0	0	0	0	0	0	0	0	0	0	0	0	0	0	0	0	0	0	0	0	0	0	0	0	0	0	0
			COG5738	0	0	0	0	0	0	0	0	0	0	0	0	0	0	0	0	0	0	0	0	0	0	0	0	0	0	0	0	0	0	0	0	0	0	0	0	0	0	0	0	0	0	0	0	0	0
			TIGR03045	0	0	0	0	0	0	0	0	0	0	0	0	0	0	0	0	0	0	0	0	0	0	0	0	0	0	0	0	0	0	0	0	0	0	0	0	0	0	0	0	0	0	0	0	0	0
			TIGR03046	0	0	0	0	0	0	0	0	0	0	0	0	0	0	0	0	0	0	0	0	0	0	0	0	0	0	0	0	0	0	0	0	0	0	0	0	0	0	0	0	0	0	0	0	0	0
	psbW	photosystem II PsbW protein	K02721	0	0	0	0	0	0	0	0	0	0	0	0	0	0	0	0	0	0	0	0	0	0	0	0	0	0	0	0	0	0	0	0	0	0	0	0	0	0	0	0	0	0	0	0	0	0
			COG5732	0	0	0	0	0	0	0	0	0	0	0	0	0	0	0	0	0	0	0	0	0	0	0	0	0	0	0	0	0	0	0	0	0	0	0	0	0	0	0	0	0	0	0	0	0	0
	psbX	photosystem II PsbX protein	K02722	0	0	0	0	0	0	0	0	0	0	0	0	0	0	0	0	0	0	0	0	0	0	0	0	0	0	0	0	0	0	0	0	0	0	0	0	0	0	0	0	0	0	0	0	0	0
			COG5733	0	0	0	0	0	0	0	0	0	0	0	0	0	0	0	0	0	0	0	0	0	0	0	0	0	0	0	0	0	0	0	0	0	0	0	0	0	0	0	0	0	0	0	0	0	0
	psbY	photosystem II PsbY protein	K02723	0	0	0	0	0	0	0	0	0	0	0	0	0	0	0	0	0	0	0	0	0	0	0	0	0	0	0	0	0	0	0	0	0	0	0	0	0	0	0	0	0	0	0	0	0	0
			COG5734	0	0	0	0	0	0	0	0	0	0	0	0	0	0	0	0	0	0	0	0	0	0	0	0	0	0	0	0	0	0	0	0	0	0	0	0	0	0	0	0	0	0	0	0	0	0
	psbZ	photosystem II PsbZ protein	K02724	0	0	0	0	0	0	0	0	0	0	0	0	0	0	0	0	0	0	0	0	0	0	0	0	0	0	0	0	0	0	0	0	0	0	0	0	0	0	0	0	0	0	0	0	0	0
	psb27	photosystem II Psb27 protein	K08902	0	0	0	0	0	0	0	0	0	0	0	0	0	0	0	0	0	0	0	0	0	0	0	0	0	0	0	0	0	0	0	0	0	0	0	0	0	0	0	0	0	0	0	0	0	0
			COG5735	0	0	0	0	0	0	0	0	0	0	0	0	0	0	0	0	0	0	0	0	0	0	0	0	0	0	0	0	0	0	0	0	0	0	0	0	0	0	0	0	0	0	0	0	0	0
			TIGR03043	0	0	0	0	0	0	0	0	0	0	0	0	0	0	0	0	0	0	0	0	0	0	0	0	0	0	0	0	0	0	0	0	0	0	0	0	8.82032	0	0	0	0	0	0	0	0	0
	psb28	photosystem II 13kDa protein	K08903	0	0	0	0	0	0	0	0	0	0	0	0	0	0	0	0	0	0	0	0	0	0	0	0	0	0	0	0	0	0	0	0	0	0	0	0	0	0	0	0	0	0	0	0	0	0
			TIGR03047	0	0	0	0	0	0	0	0	0	0	0	0	0	0	0	0	0	0	0	0	0	0	0	0	0	0	0	0	0	0	0	0	0	0	0	0	0	0	0	0	0	0	0	0	0	0
	psb28-2	photosystem II Psb28-2 protein	K08904	0	0	0	0	0	0	0	0	0	0	0	0	0	0	0	0	0	0	0	0	0	0	0	0	0	0	0	0	0	0	0	0	0	0	0	0	0	0	0	0	0	0	0	0	0	0
	psaA	photosystem I P700 chlorophyll a apoprotein A1	K02689	0	0	0	0	0	0	0	0	0	0	0	0	0	0	0	0	0	0	0	0	0	0	0	0	0	0	0	0	0	0	0	0	0	0	0	0	0	0	0	0	0	0	0	0	0	0
			COG5701	0	0	0	0	0	0	0	0	0	0	0	0	0	0	0	0	0	0	0	0	0	0	0	0	0	0	0	0	0	0	0	0	0	0	0	0	0	0	0	0	0	0	0	0	0	0
			TIGR01335	0	0	0	0	0	0	0	0	0	0	0	0	0	0	0	0	0	0	0	0	0	0	0	0	0	0	0	0	0	0	0	0	0	0	0	0	0	0	0	0	0	0	0	0	0	0
	psaB	photosystem I P700 chlorophyll a apoprotein A2	K02690	0	0	0	0	0	0	0	0	0	0	0	0	0	0	0	0	0	0	0	0	0	0	0	0	0	0	0	0	0	0	0	0	0	0	0	0	0	0	0	0	0	0	0	0	0	0
			COG5702	0	0	0	0	0	0	0	0	0	0	0	0	0	0	0	0	0	0	0	0	0	0	0	0	0	0	0	0	0	0	0	0	0	0	0	0	0	0	0	0	0	0	0	0	0	0
			TIGR01336	0	0	0	0	0	0	0	0	0	0	0	0	0	0	0	0	0	0	0	0	0	0	0	0	0	0	0	0	0	0	0	0	0	0	0	0	0	0	0	0	0	0	0	0	0	0
	psaC	photosystem I subunit VII	K02691	0	0	0	0	0	0	0	0	0	0	0	0	0	0	0	0	0	0	0	0	0	0	0	0	0	0	0	0	0	0	0	0	0	0	0	0	6.25229	0	0	0	0	0	0	0	0	0
			COG5703	0	0	0	0	0	0	0	0	0	0	0	0	0	0	0	0	0	0	0	0	0	0	0	0	0	0	0	0	0	0	0	0	0	0	0	0	0	0	0	0	0	0	0	0	0	0
			TIGR03048	0	0	0	0	0	0	0	0	0	0	0	0	0	0	0	0	0	0	0	0	0	0	0	0	0	0	0	0	0	0	0	0	0	0	0	0	0	0	0	0	0	0	0	0	0	0
	psaD	photosystem I subunit II	K02692	0	0	0	0	0	0	0	0	0	0	0	0	0	0	0	0	0	0	0	0	0	0	0	0	0	0	0	0	0	0	0	0	0	0	0	0	0	0	0	0	0	0	0	0	0	0
			COG5704	0	0	0	0	0	0	0	0	0	0	0	0	0	0	0	0	0	0	0	0	0	0	0	0	0	0	0	0	0	0	0	0	0	0	0	0	0	0	0	0	0	0	0	0	0	0
	psaE	photosystem I subunit IV	K02693	0	0	0	0	0	0	0	0	0	0	0	0	0	0	0	0	0	0	0	0	0	0	0	0	0	0	0	0	0	0	0	0	0	0	0	0	0	0	0	0	0	0	0	0	0	0
			COG5705	0	0	0	0	0	0	0	0	0	0	0	0	0	0	0	0	0	0	0	0	0	0	0	0	0	0	0	0	0	0	0	0	0	0	0	0	0	0	0	0	0	0	0	0	0	0
	psaF	photosystem I subunit III	K02694	0	0	0	0	0	0	0	0	0	0	0	0	0	0	0	0	0	0	0	0	0	0	0	0	0	0	0	0	0	0	0	0	0	0	0	0	0	0	0	0	0	0	0	0	0	0
			COG5706	0	0	0	0	0	0	0	0	0	0	0	0	0	0	0	0	0	0	0	0	0	0	0	0	0	0	0	0	0	0	0	0	0	0	0	0	0	0	0	0	0	0	0	0	0	0
	psaG	photosystem I subunit V	K08905	0	0	0	0	0	0	0	0	0	0	0	0	0	0	0	0	0	0	0	0	0	0	0	0	0	0	0	0	0	0	0	0	0	0	0	0	0	0	0	0	0	0	0	0	0	0
			TIGR03051	0	0	0	0	0	0	0	0	0	0	0	0	0	0	0	0	0	0	0	0	0	0	0	0	0	0	0	0	0	0	0	0	0	0	0	0	0	0	0	0	0	0	0	0	0	0
	psaH	photosystem I subunit VI	K02695	0	0	0	0	0	0	0	0	0	0	0	0	0	0	0	0	0	0	0	0	0	0	0	0	0	0	0	0	0	0	0	0	0	0	0	0	0	0	0	0	0	0	0	0	0	0
	psaI	photosystem I subunit VIII	K02696	0	0	0	0	0	0	0	0	0	0	0	0	0	0	0	0	0	0	0	0	0	0	0	0	0	0	0	0	0	0	0	0	0	0	0	0	0	0	0	0	0	0	0	0	0	0
			COG5707	0	0	0	0	0	0	0	0	0	0	0	0	0	0	0	0	0	0	0	0	0	0	0	0	0	0	0	0	0	0	0	0	0	0	0	0	0	0	0	0	0	0	0	0	0	0
			TIGR03052	0	0	0	0	0	0	0	0	0	0	0	0	0	0	0	0	0	0	0	0	0	0	0	0	0	0	0	0	0	0	0	0	0	0	0	0	0	0	0	0	0	0	0	0	0	0
	psaJ	photosystem I subunit IX	K02697	0	0	0	0	0	0	0	0	0	0	0	0	0	0	0	0	0	0	0	0	0	0	0	0	0	0	0	0	0	0	0	0	0	0	0	0	0	0	0	0	0	0	0	0	0	0
			COG5708	0	0	0	0	0	0	0	0	0	0	0	0	0	0	0	0	0	0	0	0	0	0	0	0	0	0	0	0	0	0	0	0	0	0	0	0	0	0	0	0	0	0	0	0	0	0
	psaK	photosystem I subunit X	K02698	0	0	0	0	0	0	0	0	0	0	0	0	0	0	0	0	0	0	0	0	0	0	0	0	0	0	0	0	0	0	0	0	0	0	0	0	0	0	0	0	0	0	0	0	0	0
			COG5709	0	0	0	0	0	0	0	0	0	0	0	0	0	0	0	0	0	0	0	0	0	0	0	0	0	0	0	0	0	0	0	0	0	0	0	0	0	0	0	0	0	0	0	0	0	0
			TIGR03049	0	0	0	0	0	0	0	0	0	0	0	0	0	0	0	0	0	0	0	0	0	0	0	0	0	0	0	0	0	0	0	0	0	0	0	0	0	0	0	0	0	0	0	0	0	0
			TIGR03050	0	0	0	0	0	0	0	0	0	0	0	0	0	0	0	0	0	0	0	0	0	0	0	0	0	0	0	0	0	0	0	0	0	0	0	0	0	0	0	0	0	0	0	0	0	0
	psaL	photosystem I subunit XI	K02699	0	0	0	0	0	0	0	0	0	0	0	0	0	0	0	0	0	0	0	0	0	0	0	0	0	0	0	0	0	0	0	0	0	0	0	0	0	0	0	0	0	0	0	0	0	0
			COG5710	0	0	0	0	0	0	0	0	0	0	0	0	0	0	0	0	0	0	0	0	0	0	0	0	0	0	0	0	0	0	0	0	0	0	0	0	0	0	0	0	0	0	0	0	0	0
	psaM	photosystem I subunit XII	K02700	0	0	0	0	0	0	0	0	0	0	0	0	0	0	0	0	0	0	0	0	0	0	0	0	0	0	0	0	0	0	0	0	0	0	0	0	0	0	0	0	0	0	0	0	0	0
			COG5711	0	0	0	0	0	0	0	0	0	0	0	0	0	0	0	0	0	0	0	0	0	0	0	0	0	0	0	0	0	0	0	0	0	0	0	0	0	0	0	0	0	0	0	0	0	0
			TIGR03053	0	0	0	0	0	0	0	0	0	0	0	0	0	0	0	0	0	0	0	0	0	0	0	0	0	0	0	0	0	0	0	0	0	0	0	0	0	0	0	0	0	0	0	0	0	0
	psaN	photosystem I subunit PsaN	K02701	0	0	0	0	0	0	0	0	0	0	0	0	0	0	0	0	0	0	0	0	0	0	0	0	0	0	0	0	0	0	0	0	0	0	0	0	0	0	0	0	0	0	0	0	0	0
	psaO	photosystem I subunit PsaO	K14332	0	0	0	0	0	0	0	0	0	0	0	0	0	0	0	0	0	0	0	0	0	0	0	0	0	0	0	0	0	0	0	0	0	0	0	0	0	0	0	0	0	0	0	0	0	0
			TIGR03059	0	0	0	0	0	0	0	0	0	0	0	0	0	0	0	0	0	0	0	0	0	0	0	0	0	0	0	0	0	0	0	0	0	0	0	0	0	0	0	0	0	0	0	0	0	0
	psaX	photosystem I 4.8kDa protein	K02702	0	0	0	0	0	0	0	0	0	0	0	0	0	0	0	0	0	0	0	0	0	0	0	0	0	0	0	0	0	0	0	0	0	0	0	0	0	0	0	0	0	0	0	0	0	0
			COG5745	0	0	0	0	0	0	0	0	0	0	0	0	0	0	0	0	0	0	0	0	0	0	0	0	0	0	0	0	0	0	0	0	0	0	0	0	0	0	0	0	0	0	0	0	0	0
	petA	apocytochrome f	K02634	0	0	0	0	0	0	0	0	0	0	0	0	0	0	0	0	0	0	0	0	0	0	0	0	0	0	0	0	0	0	0	0	0	0	0	0	2.35904	0	0	0	0	0	0	0	0	0
			COG5678	0	0	0	0	0	0	0	0	0	0	0	0	0	0	0	0	0	0	0	0	0	0	0	0	0	0	0	0	0	0	0	0	0	0	0	0	0	0	0	0	0	0	0	0	0	0
			TIGR01416	0	0	0	0	0	0	0	0	0	0	0	0	0	0	0	0	0	0	0	0	0	0	0	0	0	0	0	0	0	0	0	0	0	0	0	0	0	0	0	0	0	0	0	0	0	0
	petB	cytochrome b6	K02635	0	0	0	0	0	0	0	0	0	0	0	0	0	0	0	0	0	0	0	0	0	0	0	0	0	0	0	0	0	0	0	0	0	0	0.0537288	0	0	0	0	0	0	0	0	0	0	0
	petC	cytochrome b6-f complex iron-sulfur subunit [EC:7.1.1.6]	K02636	0	0	0	0	0	0	0	0	0	0	0	0	0	0	0	2.79176	0	0	0	0	0	0	0	0	0	0	0	0	0	0	0	0	0	0	0	0	0	0	0	0	0.0699025	0	0	0	0	0
	petD	cytochrome b6-f complex subunit 4	K02637	0	0	0	0	0	0	0	0	0	0	0	0	0	0	0	0	0	0	0	0	0	0	0	0	0	0	0	0	0	0	0	0	0	0	0	0	0	0	0	0	0	0	0	0	0	0
			COG5679	0	0	0	0	0	0	0	0	0	0	0	0	0	0	0	0	0	0	0	0	0	0	0	0	0	0	0	0	0	0	0	0	0	0	0	0	0	0	0	0	0	0	0	0	0	0
	petG	cytochrome b6-f complex subunit 5	K02640	0	0	0	0	0	0	0	0	0	0	0	0	0	0	0	0	0	0	0	0	0	0	0	0	0	0	0	0	0	0	0	0	0	0	0	0	0	0	0	0	0	0	0	0	0	0
			COG5680	0	0	0	0	0	0	0	0	0	0	0	0	0	0	0	0	0	0	0	0	0	0	0	0	0	0	0	0	0	0	0	0	0	0	0	0	0	0	0	0	0	0	0	0	0	0
	petL	cytochrome b6-f complex subunit 6	K02642	0	0	0	0	0	0	0	0	0	0	0	0	0	0	0	0	0	0	0	0	0	0	0	0	0	0	0	0	0	0	0	0	0	0	0	0	0	0	0	0	0	0	0	0	0	0
			COG5681	0	0	0	0	0	0	0	0	0	0	0	0	0	0	0	0	0	0	0	0	0	0	0	0	0	0	0	0	0	0	0	0	0	0	0	0	0	0	0	0	0	0	0	0	0	0
	petM	cytochrome b6-f complex subunit 7	K02643	0	0	0	0	0	0	0	0	0	0	0	0	0	0	0	0	0	0	0	0	0	0	0	0	0	0	0	0	0	0	0	0	0	0	0	0	0	0	0	0	0	0	0	0	0	0
			COG5682	0	0	0	0	0	0	0	0	0	0	0	0	0	0	0	0	0	0	0	0	0	0	0	0	0	0	0	0	0	0	0	0	0	0	0	0	0	0	0	0	0	0	0	0	0	0
	petN	cytochrome b6-f complex subunit 8	K03689	0	0	0	0	0	0	0	0	0	0	0	0	0	0	0	0	0	0	0	0	0	0	0	0	0	0	0	0	0	0	0	0	0	0	0	0	0	0	0	0	0	0	0	0	0	0
			COG5683	0	0	0	0	0	0	0	0	0	0	0	0	0	0	0	0	0	0	0	0	0	0	0	0	0	0	0	0	0	0	0	0	0	0	0	0	0	0	0	0	0	0	0	0	0	0
	petE	plastocyanin	K02638	0	0	0.0511879	0	0	0	0	0	0	0	0	0	0	0	0	0	0	0	0	0	0	0	0	0	0	0	0	0	0	0	0	0	0	0	0	0	0	0	0	0	0	0	0	0	0	0
			COG3794	0.146792	0	0	0.896803	0	0	3.73272	0	0	0	0	0	0.0817612	0	0	0	0	0	0	0	0	0	0	0	0	0	1.59524	0	0	0	0	0	0	0	0	0	0	0	0	0	0	0	0	0	0	0
			TIGR02656	0	0	0	0	0	0	0	0	0	0	0	0	0	0	0	0	0	0	0	0	0	0	0	0	0	0	0	0	0	0	0	0	0	0	0	0	0	0	0	0	0	0	0	0	0	0
	petF	ferredoxin	K02639	0	0	0	0	0	0	0	0	0	0	0	0	0	0	0	0	0	0	0	0	0	0	0	0	0	0	0	0	0	0	0	0	0	0	0	0	1.24999	0	0	0	0	0	0	0	0	0
	petH	ferredoxin--NADP+ reductase [EC:1.18.1.2]	K02641	0	0	0	0	0	0	0	0	0	0	0	0	0	0	0	0	0	0	0	0	0.0371039	0	0	0	0	0	0	0	0	0	0	0	0	0	0	0	0	0	0	0	0	0	0	0	0	0
	petJ	cytochrome c6	K08906	0	0	0	0	0	0	0	0	0	0	0	0	0	0	0	0	0	0	0	0	0	0	0	0	0	0	0	0	0	0	0	0	0	0	0	0	0	0	0	0	0	0	0	0	0	0
	apcA	allophycocyanin alpha subunit	K02092	0	0	0	0	0	0	0	0	0	0	0	0	0	0	0	0	0	0	0	0	0	0	0	0	0	0	0	0	0	0	0	0	0	0	0	0	0	0	0	0	0	0	0	0	0	0
	apcB	allophycocyanin beta subunit	K02093	0	0	0	0	0	0	0	0	0	0	0	0	0	0	0	0	0	0	0	0	0	0	0	0	0	0	0	0	0	0	0	0	0	0	0	0	0	0	0	0	0	0	0	0	0	0
			TIGR01337	0	0	0	0	0	0	0	0	0	0	0	0	0	0	0	0	0	0	0	0	0	0	0	0	0	0	0	0	0	0	0	0	0	0	0	0	0	0	0	0	0	0	0	0	0	0
	apcC	phycobilisome core linker protein	K02094	0	0	0	0	0	0	0	0	0	0	0	0	0	0	0	0	0	0	0	0	0	0	0	0	0	0	0	0	0	0	0	0	0	0	0	0	0	0	0	0	0	0	0	0	0	0
	apcD	allophycocyanin-B	K02095	0	0	0	0	0	0	0	0	0	0	0	0	0	0	0	0	0	0	0	0	0	0	0	0	0	0	0	0	0	0	0	0	0	0	0	0	0	0	0	0	0	0	0	0	0	0
	apcE	phycobilisome core-membrane linker protein	K02096	0	0	0	0	0	0	0	0	0	0	0	0	0	0	0	0	0	0	0	0	0	0	0	0	0	0	0	0	0	0	0	0	0	0	0	0	0	0	0	0	0	0	0	0	0	0
	apcF	phycobilisome core component	K02097	0	0	0	0	0	0	0	0	0	0	0	0	0	0	0	0	0	0	0	0	0	0	0	0	0	0	0	0	0	0	0	0	0	0	0	0	0	0	0	0	0	0	0	0	0	0
	cpcA	phycocyanin alpha chain	K02284	0	0	0	0	0	0	0	0	0	0	0	0	0	0	0	0	0	0	0	0	0	0	0	0	0	0	0	0	0	0	0	0	0	0	0	0	0	0	0	0	0	0	0	0	0	0
			COG5687	0	0	0	0	0	0	0	0	0	0	0	0	0	0	0	0	0	0	0	0	0	0	0	0	0	0	0	0	0	0	0	0	0	0	0	0	0	0	0	0	0	0	0	0	0	0
			TIGR01338	0	0	0	0	0	0	0	0	0	0	0	0	0	0	0	0	0	0	0	0	0	0	0	0	0	0	0	0	0	0	0	0	0	0	0	0	0	0	0	0	0	0	0	0	0	0
[truncated: 592 more rows]
[truncated: 11 more columns]

## Sheet: Table S11
Table S11. Total tpm per genome feature product ID. Genes and genome features were annotated in JGI. R2, R5, and R6_R9 refer to the three metatranscriptome biological replicates.
[truncated: 8,497 more rows]

[truncated: 3 more sheets: Table S12, Table S13, Table S14]
